# Supplementary material for: Succinylation proteomic analysis identified differentially expressed succinylation sites affecting porcine muscle fiber type function
Source: Food Chem X. 2023 Oct 27;20:100962. doi: 10.1016/j.fochx.2023.100962 (PMC10740141; doi:10.1016/j.fochx.2023.100962)
Supplement: Supplementary data 1 [file mmc1.csv]

Protein	Proteins	Amino acid	Modified peptide	Position in peptide	Sequence length	Description	Protein Name	Gene Name	-10LgP	Mass	ppm	Start	End	AScore	PTMLocation	MotifSequence	Intensity BF1	Intensity BF2	Intensity BF3	Intensity SOL1	Intensity SOL2	Intensity SOL3	Identified or Quantified peptide
A0A4X1SL12	A0A4X1SL12|A0A4X1SL12_PIG:A0A4X1SKZ8|A0A4X1SKZ8_PIG:A0A286ZV56|A0A286ZV56_PIG:A0A288CG38|A0A288CG38_PIG:A0A287AN76|A0A287AN76_PIG:A0A287AP40|A0A287AP40_PIG:A0A4X1SKY7|A0A4X1SKY7_PIG:A0A480T791|A0A480T791_PIG:A0A5G2QT96|A0A5G2QT96_PIG:A0A287BIN3|A0A287BIN3_PIG:A0A0B8RT73|A0A0B8RT73_PIG:A0A4X1UT22|A0A4X1UT22_PIG:O77773|O77773_PIG:A0A287B843|A0A287B843_PIG:A0A4X1SKZ9|A0A4X1SKZ9_PIG:A0A4X1UXU0|A0A4X1…	K	A(+42.01)ATASPGAGGM(+15.99)DAK(+100.02)PR	14	16	VWFA domain-containing protein OS=Sus scrofa OX=9823 GN=CACNA2D1 PE=3 SV=1	VWFA domain-containing protein	CACNA2D1									61.1105992	60.17267711	93.87468812	9074.491771	188.4895532	69.7917126	Quantified
A0A0B8RT73	A0A0B8RT73|A0A0B8RT73_PIG:A0A287AN76|A0A287AN76_PIG:A0A4X1UT22|A0A4X1UT22_PIG:A0A5G2QT96|A0A5G2QT96_PIG:A0A4X1UXU0|A0A4X1UXU0_PIG	K	A(+42.01)ATASPGAGGMDAK(+100.02)PR	14	16	Mitochondrial 2-oxoglutarate/malate carrier protein OS=Sus scrofa domesticus OX=9825 GN=SLC25A11 PE=3 SV=1	Mitochondrial 2-oxoglutarate/malate carrier protein	SLC25A11	59.31	1598.7358	-9.2	2	17		K15	AGGMDAKPRTSPK	314.8118606	267.2339412	144.9958152	154.8669475	188.01111	197.9359178	Quantified
A9X4P2	A9X4P2|A9X4P2_PIG:A2SY05|A2SY05_PIG:A0A286ZRI5|A0A286ZRI5_PIG:A0A4X1V4X4|A0A4X1V4X4_PIG:Q49I35|LEG1_PIG:Q6J267|Q6J267_PIG	K	A(+42.01)C(+57.02)GLVASNLNLK(+100.02)PGEC(+57.02)LK	12	18	Galectin OS=Sus scrofa OX=9823 GN=LGAS1 PE=2 SV=1	Galectin	LGAS1	72.85	2085.0234	0.5	2	19	A1:Acetylation (Protein N-term):1000.00;C2:Carbamidomethylation:1000.00;K12:succinyl modification:17.08;C16:Carbamidomethylation:1000.00	K13	ASNLNLKPGECLK	252.931405	179.6478893	422.0465412	214.0127409	90.77621868	589.1049637	Quantified
Q5S1S4	Q5S1S4|CAH3_PIG:A7E1S9|A7E1S9_PIG:A0A5S6I8A2|A0A5S6I8A2_PIG:B6A7R3|B6A7R3_PIG:A0A5S6G0V8|A0A5S6G0V8_PIG:A0A4X1UCS1|A0A4X1UCS1_PIG:A0A4X1UEH4|A0A4X1UEH4_PIG	K	A(+42.01)K(+100.02)EWGYADHNGPDHWHELYPIAK	2	23	Carbonic anhydrase 3 OS=Sus scrofa OX=9823 GN=CA3 PE=2 SV=3	Carbonic anhydrase 3	CA3	33.23	2875.2991	-3	2	24	A1:Acetylation (Protein N-term):1000.00;K2:succinyl modification:9.41	K3	____MAKEWGYAD	5347.85174	4317.743337	7081.745799	1505.673964	88.1119277	844.640822	Quantified
B1A3A0	B1A3A0|B1A3A0_PIG:A0A4X1UWE7|A0A4X1UWE7_PIG:A0A4X1UUJ0|A0A4X1UUJ0_PIG:A0A5G2R1M2|A0A5G2R1M2_PIG:Q1KYT0|ENOB_PIG:A0A5G2RCS9|A0A5G2RCS9_PIG:A0A4X1UXN4|A0A4X1UXN4_PIG:A0A4X1UXP2|A0A4X1UXP2_PIG:A0A5G2R7R6|A0A5G2R7R6_PIG	K	A(+42.01)M(+15.99)QK(+100.02)IFAR	4	8	2-phospho-D-glycerate hydro-lyase OS=Sus scrofa OX=9823 GN=ENO3 PE=2 SV=1	2-phospho-D-glycerate hydro-lyase	ENO3	40.76	1121.554	-0.9	2	9		K5	__MAMQKIFAREI	3715.716957	7563.128625	1524.879612	12184.91553	13308.24495	3985.39699	Quantified
B1A3A0	B1A3A0|B1A3A0_PIG:A0A4X1UWE7|A0A4X1UWE7_PIG:A0A4X1UUJ0|A0A4X1UUJ0_PIG:A0A5G2R1M2|A0A5G2R1M2_PIG:Q1KYT0|ENOB_PIG:A0A5G2RCS9|A0A5G2RCS9_PIG:A0A4X1UXN4|A0A4X1UXN4_PIG:A0A4X1UXP2|A0A4X1UXP2_PIG:A0A5G2R7R6|A0A5G2R7R6_PIG	K	A(+42.01)MQK(+100.02)IFAR	4	8	2-phospho-D-glycerate hydro-lyase OS=Sus scrofa OX=9823 GN=ENO3 PE=2 SV=1	2-phospho-D-glycerate hydro-lyase	ENO3	43.69	1105.559	1.8	2	9		K5	__MAMQKIFAREI	31535.25127	34837.18122	14387.26361	60790.07381	79391.7554	52129.73006	Quantified
A0A4X1U2M7	A0A4X1U2M7|A0A4X1U2M7_PIG	K	A(+42.01)SRPAVAASSK(+100.02)WLEGIR	11	17	Cytochrome b-c1 complex subunit 7 OS=Sus scrofa OX=9823 GN=UQCRB PE=3 SV=1	Cytochrome b-c1 complex subunit 7	UQCRB	67.33	1940.0115	5.1	2	18		K12	AVAASSKWLEGIR	1507.063661	2458.565593	2311.99201	2179.774497	5985.753019	2680.195259	Quantified
A0A4X1U2M7	A0A4X1U2M7|A0A4X1U2M7_PIG	K	A(+42.01)SRPAVAASSK(+100.02)WLEGIRK	11	18	Cytochrome b-c1 complex subunit 7 OS=Sus scrofa OX=9823 GN=UQCRB PE=3 SV=1	Cytochrome b-c1 complex subunit 7	UQCRB	80.76	2068.1064	0.8	2	19	A1:Acetylation (Protein N-term):1000.00;K11:succinyl modification:83.89	K12	AVAASSKWLEGIR	9394.405839	16593.8922	15345.95771	16096.44936	28105.41654	21109.50182	Quantified
A0A385JGP0	A0A385JGP0|A0A385JGP0_PIG:D2SW96|D2SW96_PIG:P00339|LDHA_PIG:Q29385|Q29385_PIG	K	A(+42.01)TLK(+100.02)DQLIHNLLK	4	13	L-lactate dehydrogenase OS=Sus scrofa OX=9823 GN=LDHA PE=2 SV=1	L-lactate dehydrogenase	LDHA	68.7	1647.9196	-2.6	2	14	A1:Acetylation (Protein N-term):1000.00;K4:succinyl modification:85.33	K5	__MATLKDQLIHN	3521.039201	3208.311226	2819.195341	4096.399758	2982.304642	3450.133644	Quantified
A0A385JGP0	A0A385JGP0|A0A385JGP0_PIG:D2SW96|D2SW96_PIG:P00339|LDHA_PIG:Q29385|Q29385_PIG	K	A(+42.01)TLK(+100.02)DQLIHNLLKEEHVPHNK	4	21	L-lactate dehydrogenase OS=Sus scrofa OX=9823 GN=LDHA PE=2 SV=1	L-lactate dehydrogenase	LDHA	29.93	2618.3816	-0.6	2	22	A1:Acetylation (Protein N-term):1000.00;K4:succinyl modification:34.08	K5	__MATLKDQLIHN	1362.150099	489.8673529	125.1022233	492.5249898	69.77558985	495.1214306	Quantified
A0A4X1TXH1	A0A4X1TXH1|A0A4X1TXH1_PIG:A1XQT2|COX6C_PIG	K	A(+42.01)TSSLTK(+100.02)PQMR	7	11	Cytochrome c oxidase subunit 6C OS=Sus scrofa OX=9823 GN=COX6C PE=3 SV=1	Cytochrome c oxidase subunit 6C	COX6C	29.02	1360.6656	0	2	12		K8	ATSSLTKPQMRGL	1913.654008	2221.425593	3242.110186	2098.738304	3084.505867	1460.971308	Quantified
A0A287AVV2	A0A287AVV2|A0A287AVV2_PIG:A0A4X1UX71|A0A4X1UX71_PIG:Q9MZ16|VDAC1_PIG	K	A(+42.01)VPPTYADLGK(+100.02)SAR	11	14	Voltage-dependent anion-selective channel protein 1 OS=Sus scrofa OX=9823 GN=VDAC1 PE=1 SV=2	Voltage-dependent anion-selective channel protein 1	VDAC1	41.91	1586.7939	0	2	15		K12	TYADLGKSARDVF	527.82687	87.78521544	763.1688921	394.2905185	251.7540592	807.8475616	Quantified
A0A480Q1V4	A0A480Q1V4|A0A480Q1V4_PIG:A0A480V3D2|A0A480V3D2_PIG:A0A286ZIY0|A0A286ZIY0_PIG:A0A480W635|A0A480W635_PIG:A0A5S8M9X9|A0A5S8M9X9_PIG:A0A4X1THY9|A0A4X1THY9_PIG:P10173|FUMH_PIG:A0A4X1THT6|A0A4X1THT6_PIG:I3LPP1|I3LPP1_PIG:A0A4X1TEE0|A0A4X1TEE0_PIG:A0A4X1TEC9|A0A4X1TEC9_PIG	K	AAAEVNQDYGLDPK(+100.02)IANAIM(+15.99)K	14	21	Fumarate hydratase, mitochondrial OS=Sus scrofa OX=9823 PE=3 SV=1	Fumarate hydratase, mitochondrial		94.19	2347.1365	-3.4	63	83	K14:succinyl modification:31.93;M20:Oxidation (M):1000.00	K76	DYGLDPKIANAIM	20355.18356	23510.45146	9522.892908	19234.51116	25683.55715	15791.6526	Quantified
A0A480Q1V4	A0A480Q1V4|A0A480Q1V4_PIG:A0A480V3D2|A0A480V3D2_PIG:A0A286ZIY0|A0A286ZIY0_PIG:A0A480W635|A0A480W635_PIG:A0A5S8M9X9|A0A5S8M9X9_PIG:A0A4X1THY9|A0A4X1THY9_PIG:P10173|FUMH_PIG:A0A4X1THT6|A0A4X1THT6_PIG:I3LPP1|I3LPP1_PIG:A0A4X1TEE0|A0A4X1TEE0_PIG:A0A4X1TEC9|A0A4X1TEC9_PIG	K	AAAEVNQDYGLDPK(+100.02)IANAIMK	14	21	Fumarate hydratase, mitochondrial OS=Sus scrofa OX=9823 PE=3 SV=1	Fumarate hydratase, mitochondrial		103.99	2331.1416	-2.7	63	83	K14:succinyl modification:81.81	K76	DYGLDPKIANAIM	70212.52681	103198.6488	71934.80545	63846.16577	92852.53915	119365.1953	Quantified
A0A4X1VXU3	A0A4X1VXU3|A0A4X1VXU3_PIG:A0A4X1VSU4|A0A4X1VSU4_PIG:A0A4X1VXD5|A0A4X1VXD5_PIG	K	AAAFAEK(+100.02)NR	7	9	Uncharacterized protein OS=Sus scrofa OX=9823 PE=4 SV=1	Uncharacterized protein		40.03	1076.525	0.6	1357	1365		K1363	AAAFAEKNRGKVI	1453.897232	702.1958004	2685.679105	1328.839385	2208.573289	1749.211992	Quantified
D3GGC5	D3GGC5|D3GGC5_PIG:A0A4X1VY45|A0A4X1VY45_PIG:Q6QGC0|PDLI3_PIG:D3GGC8|D3GGC8_PIG:D3GGC9|D3GGC9_PIG	K	AAAHQLC(+57.02)LK(+100.02)IDRAETR	9	16	Actinin-associated LIM protein 1a OS=Sus scrofa OX=9823 PE=2 SV=1	Actinin-associated LIM protein 1a		35.95	1951.9897	-1.1	71	86	C7:Carbamidomethylation:1000.00	K79	AHQLCLKIDRAET	432.5593758	230.4225878	481.541599	58.40760049	409.9497036	452.7002923	Quantified
K4EJ64	K4EJ64|K4EJ64_PIG	K	AAAK(+100.02)AAPAPAPAPAPAPEPPKEPEFDASK	4	29	MYL3 OS=Sus scrofa OX=9823 GN=MYL3 PE=2 SV=1	MYL3	MYL3	61.01	2893.4497	0.2	15	43	K4:succinyl modification:53.68	K18	DAKAAAKAAPAPA	569.1165743	799.9317397	7700.996649	439.6370632	258.8640704	102.2068262	Quantified
A0A287AFS2	A0A287AFS2|A0A287AFS2_PIG:P08835|ALBU_PIG:A0A4X1T5G4|A0A4X1T5G4_PIG:A0A287BAY9|A0A287BAY9_PIG:A0A286ZT13|A0A286ZT13_PIG:A0A4X1T4L3|A0A4X1T4L3_PIG:A0A481DC33|A0A481DC33_PIG:A0A287AMK0|A0A287AMK0_PIG:A2THZ2|A2THZ2_PIG:A0A4X1T5G0|A0A4X1T5G0_PIG	K	AAC(+57.02)LLPK(+100.02)IEHLR	7	12	Albumin OS=Sus scrofa OX=9823 GN=ALB PE=1 SV=2	Albumin	ALB	66.31	1519.818	0.6	84	95	C3:Carbamidomethylation:1000.00	K90	AACLLPKIEHLRE	2044.61755	3006.726222	2610.300158	5605.270442	5051.599066	2897.810131	Quantified
A0A287BRY0	A0A287BRY0|A0A287BRY0_PIG:A0A4X1TTA0|A0A4X1TTA0_PIG:F2Z5B6|F2Z5B6_PIG	K	AADESERGMK(+100.02)VIESR	10	15	Tropomyosin alpha-1 chain OS=Sus scrofa OX=9823 GN=TPM1 PE=1 SV=2	Tropomyosin alpha-1 chain	TPM1	54.7	1776.8312	2.2	83	97		K92	ESERGMKVIESRA	95.11703101	94.17949751	246.0922147	110.3979881	133.1747817	220.671122	Quantified
K9IW80	K9IW80|K9IW80_PIG:A0A4X1STM2|A0A4X1STM2_PIG:A0A4X1STF8|A0A4X1STF8_PIG:A0A4X1STS7|A0A4X1STS7_PIG:F1SMG3|F1SMG3_PIG:A0A287AQG1|A0A287AQG1_PIG:A0A286ZZT0|A0A286ZZT0_PIG:A0A287B1U9|A0A287B1U9_PIG	K	AAGAQIQGVK(+100.02)EVLASDLVVK	10	20	Proton-translocating NAD(P)(+) transhydrogenase OS=Sus scrofa OX=9823 GN=NNT PE=2 SV=1	Proton-translocating NAD(P)(+) transhydrogenase	NNT	111.01	2095.1523	-1.4	108	127	K10:succinyl modification:191.24	K117	AQIQGVKEVLASD	73445.39882	115088.0298	99808.08535	103516.1635	96476.35179	105691.2034	Quantified
A0A287B5G8	A0A287B5G8|A0A287B5G8_PIG:F1SHX0|F1SHX0_PIG:A0A481BBQ7|A0A481BBQ7_PIG	K	AAGDALSDK(+100.02)R	9	10	Nebulin OS=Sus scrofa OX=9823 GN=NEB PE=1 SV=2	Nebulin	NEB	50.08	1102.5254	0	372	381		K380	GDALSDKRYKENY	468.0824925	928.443926	542.0553933	255.6345965	394.9818684	467.281786	Quantified
A0A286ZQ47	A0A286ZQ47|A0A286ZQ47_PIG:A0A287B8N1|A0A287B8N1_PIG:A0A4X1TKN1|A0A4X1TKN1_PIG:Q1HL06|Q1HL06_PIG:A0A4X1TKH2|A0A4X1TKH2_PIG:Q2HYU2|PFKAM_PIG:A0A286ZIJ9|A0A286ZIJ9_PIG:A0A286ZKJ2|A0A286ZKJ2_PIG:I3LCA1|I3LCA1_PIG:A0A4X1TKL1|A0A4X1TKL1_PIG:A0A286ZU66|A0A286ZU66_PIG:A0A287BCP5|A0A287BCP5_PIG:A0A4X1TGN2|A0A4X1TGN2_PIG:A0A480PMV8|A0A480PMV8_PIG	K	AAHNLVK(+100.02)R	7	8	ATP-dependent 6-phosphofructokinase OS=Sus scrofa OX=9823 GN=PFKM PE=1 SV=1	ATP-dependent 6-phosphofructokinase	PFKM	71.92	1007.5512	2.4	128	135		K134	AAHNLVKRGITNL	698.9640529	381.9224461	494.3090321	1399.021168	536.8519012	936.3149558	Quantified
A0A5G2QI32	A0A5G2QI32|A0A5G2QI32_PIG:A0A4X1W7R3|A0A4X1W7R3_PIG:A0A4X1W814|A0A4X1W814_PIG:A0A5G2QPK4|A0A5G2QPK4_PIG	K	AAIM(+15.99)GAPGSGK(+100.02)GTVSSR	11	17	Nucleoside-diphosphate kinase OS=Sus scrofa OX=9823 GN=AK3 PE=1 SV=1	Nucleoside-diphosphate kinase	AK3	36.91	1661.8042	-5.3	10	26		K20	GAPGSGKGTVSSR	461.1618021	543.4196707	229.6622646	1141.929454	1314.296037	823.1208325	Quantified
A0A5G2QI32	A0A5G2QI32|A0A5G2QI32_PIG:A0A4X1W7R3|A0A4X1W7R3_PIG:A0A4X1W814|A0A4X1W814_PIG:A0A5G2QPK4|A0A5G2QPK4_PIG	K	AAIMGAPGSGK(+100.02)GTVSSR	11	17	Nucleoside-diphosphate kinase OS=Sus scrofa OX=9823 GN=AK3 PE=1 SV=1	Nucleoside-diphosphate kinase	AK3	89.11	1645.8093	-0.6	10	26		K20	GAPGSGKGTVSSR	3741.209266	6114.417604	5605.574159	9191.36163	11880.78287	11198.13658	Quantified
D0G784	D0G784|D0G784_PIG:A0A4X1W2A2|A0A4X1W2A2_PIG:A0A4X1W292|A0A4X1W292_PIG:F1RPH0|F1RPH0_PIG:Q7SIB7|PGK1_PIG:K7GKJ8|K7GKJ8_PIG:A0A5G2QJC3|A0A5G2QJC3_PIG	K	AAIPSIK(+100.02)FC(+57.02)LDNGAK	7	15	Phosphoglycerate kinase (Fragment) OS=Sus scrofa OX=9823 GN=PGK1 PE=2 SV=1	Phosphoglycerate kinase (Fragment)	PGK1	58.23	1703.8552	-2.7	29	43	K7:succinyl modification:21.68;C9:Carbamidomethylation:1000.00	K35	AAIPSIKFCLDNG	2569.910051	2567.320912	408.3981767	3481.715638	3164.489581	3530.111324	Quantified
A0A5G2R0Z8	A0A5G2R0Z8|A0A5G2R0Z8_PIG:A0A5G2R8L9|A0A5G2R8L9_PIG:A0A481B5T2|A0A481B5T2_PIG:K7GNL4|K7GNL4_PIG:A0A4X1V4W9|A0A4X1V4W9_PIG:F1SNA8|F1SNA8_PIG:A0A4X1V786|A0A4X1V786_PIG	K	AAK(+100.02)DGANVVIAAK	3	13	Hydroxysteroid dehydrogenase like 2 OS=Sus scrofa OX=9823 GN=HSDL2 PE=1 SV=1	Hydroxysteroid dehydrogenase like 2	HSDL2	49.67	1326.7142	-0.6	30	42	K3:succinyl modification:29.98	K32	IALKAAKDGANVV	1333.656108	3140.869766	3736.939928	2601.363613	2931.763052	2262.101391	Quantified
A0A5G2QH97	A0A5G2QH97|A0A5G2QH97_PIG:A0A4X1U6F1|A0A4X1U6F1_PIG	K	AAK(+100.02)DVFNK	3	8	Voltage-dependent anion-selective channel protein 3 OS=Sus scrofa OX=9823 GN=VDAC3 PE=1 SV=1	Voltage-dependent anion-selective channel protein 3	VDAC3	51.95	991.4974	2.6	13	20	K3:succinyl modification:46.62	K15	DLGKAAKDVFNKG	300.1565229	389.8004123	986.4932714	133.9500403	407.3134891	663.0263541	Quantified
A0A0B8RTY5	A0A0B8RTY5|A0A0B8RTY5_PIG:A0A480TJ79|A0A480TJ79_PIG:A0A480UGG8|A0A480UGG8_PIG:A0A287BG49|A0A287BG49_PIG:A0A4X1T534|A0A4X1T534_PIG:A0A287A8Y8|A0A287A8Y8_PIG:A0A4X1T6E5|A0A4X1T6E5_PIG:A0A4X1T6Q8|A0A4X1T6Q8_PIG:A0A4X1T3R5|A0A4X1T3R5_PIG:A0A287AP64|A0A287AP64_PIG	K	AAMLK(+100.02)DNKKPFIK	5	13	Acyl-CoA dehydrogenase, C-2 to C-3 short chain OS=Sus scrofa domesticus OX=9825 GN=ACADS PE=3 SV=1	Acyl-CoA dehydrogenase, C-2 to C-3 short chain	ACADS	39.29	1602.8804	0.8	331	343	K5:succinyl modification:6.65	K335	WRAAMLKDNKKPF	1724.223997	2799.232311	2708.728247	1295.21015	925.444648	1745.689989	Quantified
A0A0B8RTY5	A0A0B8RTY5|A0A0B8RTY5_PIG:A0A480TJ79|A0A480TJ79_PIG:A0A480UGG8|A0A480UGG8_PIG:A0A287BG49|A0A287BG49_PIG:A0A4X1T534|A0A4X1T534_PIG:A0A287A8Y8|A0A287A8Y8_PIG:A0A4X1T6E5|A0A4X1T6E5_PIG:A0A4X1T6Q8|A0A4X1T6Q8_PIG:A0A4X1T3R5|A0A4X1T3R5_PIG:A0A287AP64|A0A287AP64_PIG	K	AAMLKDNK(+100.02)KPFIK	8	13	Acyl-CoA dehydrogenase, C-2 to C-3 short chain OS=Sus scrofa domesticus OX=9825 GN=ACADS PE=3 SV=1	Acyl-CoA dehydrogenase, C-2 to C-3 short chain	ACADS	80.57	1602.8804	3.2	331	343	K8:succinyl modification:8.14	K338	AMLKDNKKPFIKE	11069.31475	21487.69124	15969.65132	14454.13286	16586.46447	20340.98342	Quantified
A0A0B8RTY5	A0A0B8RTY5|A0A0B8RTY5_PIG:A0A480TJ79|A0A480TJ79_PIG:A0A480UGG8|A0A480UGG8_PIG:A0A287BG49|A0A287BG49_PIG:A0A4X1T534|A0A4X1T534_PIG:A0A287A8Y8|A0A287A8Y8_PIG:A0A4X1T6E5|A0A4X1T6E5_PIG:A0A4X1T6Q8|A0A4X1T6Q8_PIG:A0A4X1T3R5|A0A4X1T3R5_PIG:A0A287AP64|A0A287AP64_PIG	K	AAMLKDNKK(+100.02)PFIK	9	13	Acyl-CoA dehydrogenase, C-2 to C-3 short chain OS=Sus scrofa domesticus OX=9825 GN=ACADS PE=3 SV=1	Acyl-CoA dehydrogenase, C-2 to C-3 short chain	ACADS	67.87	1602.8804	-0.3	331	343	K9:succinyl modification:0.00	K339	MLKDNKKPFIKEA	10945.09964	21305.03512	15850.84497	14254.50784	18029.77462	18589.45423	Quantified
A0A4X1V5I8	A0A4X1V5I8|A0A4X1V5I8_PIG:A0A5G2QWP3|A0A5G2QWP3_PIG:A0A5G2QYQ7|A0A5G2QYQ7_PIG:A0A287AL55|A0A287AL55_PIG:A0A4X1V5X5|A0A4X1V5X5_PIG:A0A4X1V5H0|A0A4X1V5H0_PIG:A0A4X1V6R1|A0A4X1V6R1_PIG:A0A4X1V5I1|A0A4X1V5I1_PIG:A0A4X1VBN9|A0A4X1VBN9_PIG:A0A5G2QW02|A0A5G2QW02_PIG:A0A287AT94|A0A287AT94_PIG:F1RQQ7|F1RQQ7_PIG:A0A287B6I2|A0A287B6I2_PIG	K	AAPGYHMAK(+100.02)MIIK	9	13	Alpha-1,4 glucan phosphorylase OS=Sus scrofa OX=9823 PE=3 SV=1	Alpha-1,4 glucan phosphorylase		64.47	1529.7734	-1.4	610	622	K9:succinyl modification:52.86	K618	PGYHMAKMIIKLV	5593.48378	3546.602961	4951.56779	6258.700726	5190.522781	4502.287872	Quantified
D0G6S3	D0G6S3|D0G6S3_PIG:A0A5G2QXX6|A0A5G2QXX6_PIG:F1SAF0|F1SAF0_PIG:A0A4X1V5N5|A0A4X1V5N5_PIG:A0A5G2QPK6|A0A5G2QPK6_PIG:A0A480N1D9|A0A480N1D9_PIG:P09623|DLDH_PIG:A0A5G2QH34|A0A5G2QH34_PIG:A0A4X1V5Q2|A0A4X1V5Q2_PIG	K	AAQLGFK(+100.02)TVC(+57.02)IEK	7	13	Dihydrolipoamide dehydrogenase (Fragment) OS=Sus scrofa OX=9823 GN=DLD PE=2 SV=1	Dihydrolipoamide dehydrogenase (Fragment)	DLD	82.37	1563.7966	-2.5	60	72	K7:succinyl modification:69.64;C10:Carbamidomethylation:1000.00	K66	AAQLGFKTVCIEK	5776.202242	9434.670651	6839.199775	7178.513929	13190.68898	11839.78097	Quantified
D0G6S3	D0G6S3|D0G6S3_PIG:A0A5G2QXX6|A0A5G2QXX6_PIG:F1SAF0|F1SAF0_PIG:A0A4X1V5N5|A0A4X1V5N5_PIG:A0A5G2QPK6|A0A5G2QPK6_PIG:A0A480N1D9|A0A480N1D9_PIG:P09623|DLDH_PIG:A0A5G2QH34|A0A5G2QH34_PIG:A0A4X1V5Q2|A0A4X1V5Q2_PIG	K	AAQLGFK(+100.02)TVC(+57.02)IEKNETLGGTC(+57.02)LNVGC(+57.02)IPSK	7	30	Dihydrolipoamide dehydrogenase (Fragment) OS=Sus scrofa OX=9823 GN=DLD PE=2 SV=1	Dihydrolipoamide dehydrogenase (Fragment)	DLD	93.03	3364.6465	0.6	60	89	K7:succinyl modification:23.62;C10:Carbamidomethylation:1000.00;C21:Carbamidomethylation:1000.00;C26:Carbamidomethylation:1000.00	K66	AAQLGFKTVCIEK	6620.297021	6278.365658	5717.797897	5417.890291	7149.979961	11203.97294	Quantified
D0G6S3	D0G6S3|D0G6S3_PIG:A0A5G2QXX6|A0A5G2QXX6_PIG:F1SAF0|F1SAF0_PIG:A0A4X1V5N5|A0A4X1V5N5_PIG:A0A5G2QPK6|A0A5G2QPK6_PIG:A0A480N1D9|A0A480N1D9_PIG:P09623|DLDH_PIG:A0A5G2QH34|A0A5G2QH34_PIG:A0A4X1V5Q2|A0A4X1V5Q2_PIG	K	AAQLGFKTVC(+57.02)IEK(+100.02)NETLGGTC(+57.02)LNVGC(+57.02)IPSK	13	30	Dihydrolipoamide dehydrogenase (Fragment) OS=Sus scrofa OX=9823 GN=DLD PE=2 SV=1	Dihydrolipoamide dehydrogenase (Fragment)	DLD	65.1	3364.6465	0.1	60	89	C10:Carbamidomethylation:1000.00;K13:succinyl modification:5.14;C21:Carbamidomethylation:1000.00;C26:Carbamidomethylation:1000.00	K72	KTVCIEKNETLGG	1360.922722	1455.108389	887.6056851	513.9507741	1618.549107	1573.019201	Quantified
A0A4X1V1F0	A0A4X1V1F0|A0A4X1V1F0_PIG:A0A5G2QT83|A0A5G2QT83_PIG:A0A4X1UZT9|A0A4X1UZT9_PIG:I3LQN4|I3LQN4_PIG:A0A4X1UWE0|A0A4X1UWE0_PIG:A0A5G2QCF6|A0A5G2QCF6_PIG:A0A287B037|A0A287B037_PIG	K	AAQNISK(+100.02)TIATSQNR	7	15	Prohibitin OS=Sus scrofa OX=9823 GN=PHB2 PE=3 SV=1	Prohibitin	PHB2	59.68	1701.8646	-2.3	218	232		K224	AAQNISKTIATSQ	75.19308567	187.8481945	222.9164464	59.47814784	95.25443619	58.43919408	Quantified
A0A4X1TN76	A0A4X1TN76|A0A4X1TN76_PIG:A0A0B8RZH4|A0A0B8RZH4_PIG:Q19PY1|Q19PY1_PIG:A0A4X1V5X5|A0A4X1V5X5_PIG:F1S9K1|F1S9K1_PIG:A0A4X1VBN9|A0A4X1VBN9_PIG:A0A4X1TR21|A0A4X1TR21_PIG:A0A4X1TNB1|A0A4X1TNB1_PIG:A0A5G2QEN4|A0A5G2QEN4_PIG:A0A287B6I2|A0A287B6I2_PIG:A0A480QG80|A0A480QG80_PIG	K	AARDDVSK(+100.02)LR	8	10	Isoleucyl-tRNA synthetase OS=Sus scrofa OX=9823 PE=3 SV=1	Isoleucyl-tRNA synthetase		38.73	1229.6364	2.1	646	655		K653	ARDDVSKLRNTLR	1342.380272	1481.192246	2258.559872	1856.804853	1811.258314	1724.34998	Quantified
A0A287B5G8	A0A287B5G8|A0A287B5G8_PIG:F1SHX0|F1SHX0_PIG:A0A287B9W0|A0A287B9W0_PIG:A0A481BBQ7|A0A481BBQ7_PIG	K	AATLSSQVK(+100.02)YR	9	11	Nebulin OS=Sus scrofa OX=9823 GN=NEB PE=1 SV=2	Nebulin	NEB	51.86	1322.683	-1.2	5782	5792		K5790	TLSSQVKYRENFN	70.33224853	154.2064066	316.5877921	289.3398044	191.9627428	406.7875051	Quantified
P63317	P63317|TNNC1_PIG:A0A287AIU7|A0A287AIU7_PIG	K	AAVEQLTEEQK(+100.02)NEFK	11	15	Troponin C, slow skeletal and cardiac muscles OS=Sus scrofa OX=9823 GN=TNNC1 PE=1 SV=1	Troponin C, slow skeletal and cardiac muscles	TNNC1	92.85	1862.8898	-0.9	7	21	K11:succinyl modification:33.81	K17	QLTEEQKNEFKAA	1236.66513	1143.475873	6361.129847	144.3537467	725.5702204	451.8066864	Quantified
F1RFH9	F1RFH9|F1RFH9_PIG:A0A4X1UHM9|A0A4X1UHM9_PIG:A0A5G2R940|A0A5G2R940_PIG:A0A287AL21|A0A287AL21_PIG:A0A480R346|A0A480R346_PIG:A0A287APK5|A0A287APK5_PIG	K	AAVGNK(+100.02)MFVK	6	10	Calcium-transporting ATPase OS=Sus scrofa OX=9823 GN=ATP2A1 PE=1 SV=3	Calcium-transporting ATPase	ATP2A1	62.62	1163.6008	0.4	505	514	K6:succinyl modification:25.70	K510	RAAVGNKMFVKGA	15888.44347	14961.88482	11461.86573	38239.94815	34602.86748	20995.33963	Quantified
A0A5G2QL25	A0A5G2QL25|A0A5G2QL25_PIG:A0A5G2R4K8|A0A5G2R4K8_PIG:A0A4X1V072|A0A4X1V072_PIG:F1RIX8|F1RIX8_PIG:A0A4X1V1P4|A0A4X1V1P4_PIG:A0A4X1V2R2|A0A4X1V2R2_PIG	K	AAVK(+100.02)TM(+15.99)IK	4	8	Carbonyl reductase 4 OS=Sus scrofa OX=9823 GN=CBR4 PE=1 SV=1	Carbonyl reductase 4	CBR4	28.32	976.5263	-2.6	117	124	K4:succinyl modification:16.76;M6:Oxidation (M):1000.00	K120	TCKAAVKTMIKQQ	814.0984246	642.0647165	374.1373284	493.1951505	530.8866943	332.294823	Quantified
A5YV76	A5YV76|A5YV76_PIG:A0A480U0X9|A0A480U0X9_PIG:A0A480M011|A0A480M011_PIG:A0A4X1V072|A0A4X1V072_PIG:A0A4X1U8L3|A0A4X1U8L3_PIG:A0A4X1U3Q8|A0A4X1U3Q8_PIG:A0A4X1V2R2|A0A4X1V2R2_PIG:Q58GK8|Q58GK8_PIG:A0A5G2QL25|A0A5G2QL25_PIG:A0A5G2R4K8|A0A5G2R4K8_PIG:A0A4X1U3L1|A0A4X1U3L1_PIG:F1RIX8|F1RIX8_PIG:A0A4X1V1P4|A0A4X1V1P4_PIG:I3LC73|I3LC73_PIG:Q58G70|Q58G70_PIG	K	AAVK(+100.02)TMIK	4	8	3-hydroxyacyl-[acyl-carrier-protein] dehydratase OS=Sus scrofa OX=9823 GN=FASN PE=1 SV=1	3-hydroxyacyl-[acyl-carrier-protein] dehydratase	FASN									6542.684307	6093.476935	7155.873223	5472.212003	9614.054164	7229.988939	Quantified
F1RFY2	F1RFY2|F1RFY2_PIG:B1A3A0|B1A3A0_PIG:A0A480Q679|A0A480Q679_PIG:A0A4X1UWE7|A0A4X1UWE7_PIG:A0A4X1UUJ0|A0A4X1UUJ0_PIG:A0A5G2R1M2|A0A5G2R1M2_PIG:Q1KYT0|ENOB_PIG:A0A5G2RCS9|A0A5G2RCS9_PIG:A0A4X1UXN4|A0A4X1UXN4_PIG:A0A4X1UXP2|A0A4X1UXP2_PIG:A0A5G2R7R6|A0A5G2R7R6_PIG	K	AAVPSGASTGIYEALELRDGDK(+100.02)SR	22	24	2-phospho-D-glycerate hydro-lyase OS=Sus scrofa OX=9823 GN=ENO3 PE=1 SV=3	2-phospho-D-glycerate hydro-lyase	ENO3	51.05	2562.2561	-0.1	39	62		K60	ELRDGDKSRYLGK	6241.563651	2417.0722	363.554638	6640.579035	2919.145472	1969.856295	Quantified
I3LP02	I3LP02|I3LP02_PIG:A0A4X1UYA3|A0A4X1UYA3_PIG:A0A4X1UYA6|A0A4X1UYA6_PIG:A0A5G2QGS5|A0A5G2QGS5_PIG:A0A4X1UUQ1|A0A4X1UUQ1_PIG:A0A286ZXW1|A0A286ZXW1_PIG:A0A4X1UYL8|A0A4X1UYL8_PIG	K	AAWEAGK(+100.02)FR	7	9	Acetyl-CoA acetyltransferase 1 OS=Sus scrofa OX=9823 GN=ACAT1 PE=1 SV=2	Acetyl-CoA acetyltransferase 1	ACAT1	57.15	1134.5458	-0.7	223	231		K229	AAWEAGKFRSEVI	6657.204838	14029.13774	14724.53293	9875.027357	19159.38939	19925.69963	Quantified
F1RGX4	F1RGX4|F1RGX4_PIG:A0A4X1UIB6|A0A4X1UIB6_PIG:A0A4X1UMP8|A0A4X1UMP8_PIG:P01965|HBA_PIG	K	AAWGK(+100.02)VGGQAGAHGAEALER	5	20	GLOBIN domain-containing protein OS=Sus scrofa OX=9823 GN=LOC110259958 PE=1 SV=1	GLOBIN domain-containing protein	LOC110259958	78.51	2034.9871	0	13	32		K17	VKAAWGKVGGQAG	2535.32979	1620.145665	6080.801617	3181.888137	1513.299814	2056.91103	Quantified
I3LDJ6	I3LDJ6|I3LDJ6_PIG:A0A4X1VRN7|A0A4X1VRN7_PIG:A0A4X1VY80|A0A4X1VY80_PIG:Q9XS69|Q9XS69_PIG:A0A4X1VW40|A0A4X1VW40_PIG:A0A286ZIE8|A0A286ZIE8_PIG:A0A4X1VWJ5|A0A4X1VWJ5_PIG:A0A4X1VX99|A0A4X1VX99_PIG:F1RZQ6|F1RZQ6_PIG:A0A4X1VWJ0|A0A4X1VWJ0_PIG	K	AAYFGVYDTAK(+100.02)GMLPDPK	11	18	ADP/ATP translocase OS=Sus scrofa OX=9823 GN=SLC25A4 PE=1 SV=2	ADP/ATP translocase	SLC25A4	73.48	2042.9659	-5.3	189	206	K11:succinyl modification:38.64	K199	GVYDTAKGMLPDP	570.0503085	555.2796531	901.757448	141.3420149	751.240048	373.5138306	Quantified
Q6QRN9	Q6QRN9|ADT3_PIG	K	AAYFGVYGTAK(+100.02)GM(+15.99)LPDPR	11	18	ADP/ATP translocase 3 OS=Sus scrofa OX=9823 GN=SLC25A6 PE=2 SV=3	ADP/ATP translocase 3	SLC25A6	43.72	2028.9614	-9.4	189	206		K199	GVYGTAKGMLPDP	2136.799789	3554.009234	1502.448606	699.6941722	1115.578976	1312.873851	Quantified
A0A4X1SJS3	A0A4X1SJS3|A0A4X1SJS3_PIG:Q9TV62|MYH4_PIG:A0A4X1SL66|A0A4X1SL66_PIG	K	AAYLQGLNSADLLK(+100.02)ALC(+57.02)YPR	14	20	Myosin-4 OS=Sus scrofa OX=9823 GN=MYH4 PE=3 SV=1	Myosin-4	MYH4	99.53	2336.1833	-1.7	387	406	C17:Carbamidomethylation:1000.00	K400	NSADLLKALCYPR	3808.617593	4852.49044	2136.365874	5993.551977	6366.667628	6334.175282	Quantified
A0A4X1SL20	A0A4X1SL20|A0A4X1SL20_PIG:A0A5G2QRY9|A0A5G2QRY9_PIG:A0A4X1SJ63|A0A4X1SJ63_PIG:A0A287AMA4|A0A287AMA4_PIG:A0A5G2QLY9|A0A5G2QLY9_PIG:Q9TV63|MYH2_PIG:F1SS62|F1SS62_PIG:A0A4X1SJD5|A0A4X1SJD5_PIG:A0A5G2Q7D6|A0A5G2Q7D6_PIG:A0A4X1SI01|A0A4X1SI01_PIG:A0A287AZK1|A0A287AZK1_PIG:A0A5G2R196|A0A5G2R196_PIG:F1SS64|F1SS64_PIG	K	AAYLQSLNSADLLK(+100.02)ALC(+57.02)YPR	14	20	Myosin-2 OS=Sus scrofa OX=9823 GN=MYH2 PE=3 SV=1	Myosin-2	MYH2	58.23	2366.1941	0.3	387	406	C17:Carbamidomethylation:1000.00	K400	NSADLLKALCYPR	160.9648803	116.7413595	197.5223063	61.87083727	142.8180294	104.5199429	Quantified
A0A480LCX7	A0A480LCX7|A0A480LCX7_PIG:A0A4X1TJ75|A0A4X1TJ75_PIG:Q0QF01|SDHA_PIG:A0A5G2QMG3|A0A5G2QMG3_PIG:A0A4X1TFA7|A0A4X1TFA7_PIG:A0A5G2R6Z8|A0A5G2R6Z8_PIG:A0A0B8RT86|A0A0B8RT86_PIG:A0A5G2Q7D7|A0A5G2Q7D7_PIG:A0A480U0T9|A0A480U0T9_PIG:A0A4X1TJN2|A0A4X1TJN2_PIG:A0A4X1TJ70|A0A4X1TJ70_PIG	K	AC(+57.02)ALSIAESC(+57.02)RPGDKVPSIK(+100.02)PNAGEESVM(+15.99)NLDKLR	20	35	Succinate dehydrogenase [ubiquinone] flavoprotein subunit, mitochondrial OS=Sus scrofa OX=9823 PE=3 SV=1	Succinate dehydrogenase [ubiquinone] flavoprotein subunit, mitochondrial		66.64	3927.9128	-1.2	466	500	C2:Carbamidomethylation:1000.00;C10:Carbamidomethylation:1000.00;K20:succinyl modification:10.19;M29:Oxidation (M):1000.00	K485	DKVPSIKPNAGEE	2547.10903	2009.850851	1235.90616	839.5723012	564.0728268	1511.619336	Quantified
A0A480LCX7	A0A480LCX7|A0A480LCX7_PIG:A0A4X1TJ75|A0A4X1TJ75_PIG:Q0QF01|SDHA_PIG:A0A5G2QMG3|A0A5G2QMG3_PIG:A0A4X1TFA7|A0A4X1TFA7_PIG:A0A5G2R6Z8|A0A5G2R6Z8_PIG:A0A0B8RT86|A0A0B8RT86_PIG:A0A5G2Q7D7|A0A5G2Q7D7_PIG:A0A480U0T9|A0A480U0T9_PIG:A0A4X1TJN2|A0A4X1TJN2_PIG:A0A4X1TJ70|A0A4X1TJ70_PIG	K	AC(+57.02)ALSIAESC(+57.02)RPGDKVPSIK(+100.02)PNAGEESVMNLDKLR	20	35	Succinate dehydrogenase [ubiquinone] flavoprotein subunit, mitochondrial OS=Sus scrofa OX=9823 PE=3 SV=1	Succinate dehydrogenase [ubiquinone] flavoprotein subunit, mitochondrial		78.04	3911.918	2.5	466	500	C2:Carbamidomethylation:1000.00;C10:Carbamidomethylation:1000.00;K20:succinyl modification:30.64	K485	DKVPSIKPNAGEE	18022.38621	18640.25851	14364.61313	17636.77271	4121.688541	26100.49255	Quantified
A0A480LCX7	A0A480LCX7|A0A480LCX7_PIG:A0A4X1TJ75|A0A4X1TJ75_PIG:Q0QF01|SDHA_PIG:A0A5G2QMG3|A0A5G2QMG3_PIG:A0A4X1TFA7|A0A4X1TFA7_PIG:A0A5G2R6Z8|A0A5G2R6Z8_PIG:A0A0B8RT86|A0A0B8RT86_PIG:A0A5G2Q7D7|A0A5G2Q7D7_PIG:A0A480U0T9|A0A480U0T9_PIG:A0A4X1TJN2|A0A4X1TJN2_PIG:A0A4X1TJ70|A0A4X1TJ70_PIG	K	AC(+57.02)ALSIAESC(+57.02)RPGDKVPSIKPNAGEESVMNLDK(+100.02)LR	33	35	Succinate dehydrogenase [ubiquinone] flavoprotein subunit, mitochondrial OS=Sus scrofa OX=9823 PE=3 SV=1	Succinate dehydrogenase [ubiquinone] flavoprotein subunit, mitochondrial		59.02	3911.918	0.3	466	500	C2:Carbamidomethylation:1000.00;C10:Carbamidomethylation:1000.00;K33:succinyl modification:15.38	K498	SVMNLDKLRFANG	1010.990625	397.5437869	272.8660247	257.2771886	191.4188986	1515.476919	Quantified
A0A4X1UD45	A0A4X1UD45|A0A4X1UD45_PIG:A0A4X1U902|A0A4X1U902_PIG:A0A480SN35|A0A480SN35_PIG	K	AC(+57.02)DALYPPGPPSNPK(+100.02)VTDTSR	15	21	Uncharacterized protein OS=Sus scrofa OX=9823 PE=3 SV=1	Uncharacterized protein		63.09	2342.085	-0.4	18593	18613	C2:Carbamidomethylation:1000.00	K18607	GPPSNPKVTDTSR	98.36665465	89.33647446	241.4834062	104.7397749	62.03291816	70.64722818	Quantified
A0A4X1UD45	A0A4X1UD45|A0A4X1UD45_PIG:A0A4X1U902|A0A4X1U902_PIG:A0A480SN35|A0A480SN35_PIG	K	AC(+57.02)DAVFK(+100.02)PGPPGNPR	7	15	Uncharacterized protein OS=Sus scrofa OX=9823 PE=3 SV=1	Uncharacterized protein		72.47	1681.7882	-1.4	15346	15360	C2:Carbamidomethylation:1000.00	K15352	ACDAVFKPGPPGN	590.1971763	373.6079018	508.2323063	372.5292121	474.0957283	314.000662	Quantified
A0A4X1UD45	A0A4X1UD45|A0A4X1UD45_PIG:A0A4X1U902|A0A4X1U902_PIG:A0A480SN35|A0A480SN35_PIG	K	AC(+57.02)DPIYK(+100.02)PGPPNNPK	7	15	Uncharacterized protein OS=Sus scrofa OX=9823 PE=3 SV=1	Uncharacterized protein		67.53	1766.8297	-1.1	16428	16442	C2:Carbamidomethylation:1000.00;K7:succinyl modification:19.61	K16434	ACDPIYKPGPPNN	1112.110813	663.4175406	384.4268869	513.3155327	716.2270448	422.4538152	Quantified
A0A4X1UD45	A0A4X1UD45|A0A4X1UD45_PIG:A0A4X1U902|A0A4X1U902_PIG:A0A480SN35|A0A480SN35_PIG	K	AC(+57.02)DPIYKPGPPNNPK(+100.02)	15	15	Uncharacterized protein OS=Sus scrofa OX=9823 PE=3 SV=1	Uncharacterized protein		31.45	1766.8297	0.2	16428	16442	C2:Carbamidomethylation:1000.00;K15:succinyl modification:8.28	K16442	GPPNNPKVIDITR	66.74570743	81.88528413	91.49909337	87.33137783	76.93570405		Quantified
A0A4X1UD45	A0A4X1UD45|A0A4X1UD45_PIG:A0A4X1U902|A0A4X1U902_PIG:A0A480SN35|A0A480SN35_PIG	K	AC(+57.02)DPIYKPGPPNNPK(+100.02)VIDITR	15	21	Uncharacterized protein OS=Sus scrofa OX=9823 PE=3 SV=1	Uncharacterized protein		84.02	2464.2419	1.9	16428	16448	C2:Carbamidomethylation:1000.00;K15:succinyl modification:17.65	K16442	GPPNNPKVIDITR	1533.027123	985.0540153	1471.973555	1179.703833	764.1101395	974.724832	Quantified
A0A4X1UD45	A0A4X1UD45|A0A4X1UD45_PIG:A0A4X1U902|A0A4X1U902_PIG:A0A480SN35|A0A480SN35_PIG	K	AC(+57.02)DPVFK(+100.02)PGPPTNAHIVDTTK	7	21	Uncharacterized protein OS=Sus scrofa OX=9823 PE=3 SV=1	Uncharacterized protein		66.96	2364.1418	-1	17510	17530	C2:Carbamidomethylation:1000.00;K7:succinyl modification:23.27	K17516	ACDPVFKPGPPTN	1342.933232	965.2433157	1036.156096	811.4340998	1075.616395	749.6227468	Quantified
A0A5G2R0Z8	A0A5G2R0Z8|A0A5G2R0Z8_PIG:A0A481B5T2|A0A481B5T2_PIG:K7GNL4|K7GNL4_PIG:A0A4X1V4W9|A0A4X1V4W9_PIG:F1SNA8|F1SNA8_PIG:A0A4X1V786|A0A4X1V786_PIG	K	AC(+57.02)IPYLK(+100.02)K	7	8	Hydroxysteroid dehydrogenase like 2 OS=Sus scrofa OX=9823 GN=HSDL2 PE=1 SV=1	Hydroxysteroid dehydrogenase like 2	HSDL2	33.72	1091.5685	3.9	135	142	C2:Carbamidomethylation:1000.00;K7:succinyl modification:0.00	K141	ACIPYLKKSRIAH	83.06120446	946.5815602	1351.730163	834.3585095	95.08107448	1063.75873	Quantified
A0A5G2R0Z8	A0A5G2R0Z8|A0A5G2R0Z8_PIG:A0A480J1L9|A0A480J1L9_PIG:A0A481B5T2|A0A481B5T2_PIG:P16960|RYR1_PIG:K7GNL4|K7GNL4_PIG:A0A4X1V4W9|A0A4X1V4W9_PIG:A0A4X1T4I4|A0A4X1T4I4_PIG:F1SNA8|F1SNA8_PIG:A0A480RGG3|A0A480RGG3_PIG:A0A4X1V786|A0A4X1V786_PIG:Q29104|Q29104_PIG:Q29105|Q29105_PIG	K	AC(+57.02)IPYLKK(+100.02)	8	8	Hydroxysteroid dehydrogenase like 2 OS=Sus scrofa OX=9823 GN=HSDL2 PE=1 SV=1	Hydroxysteroid dehydrogenase like 2	HSDL2	41.77	1091.5685	-0.9	135	142	C2:Carbamidomethylation:1000.00;K8:succinyl modification:8.69	K142	CIPYLKKSRIAHI	680.5436329	3549.9778	2628.42894	6443.186365	320.4763205	605.2607512	Quantified
A0A286ZV66	A0A286ZV66|A0A286ZV66_PIG:A0A480SN35|A0A480SN35_PIG	K	ADAGDYVC(+57.02)K(+100.02)ASNVAGSDTSK	9	20	Uncharacterized protein OS=Sus scrofa OX=9823 PE=4 SV=2	Uncharacterized protein		88.51	2114.9062	-3.6	427	446	C8:Carbamidomethylation:1000.00;K9:succinyl modification:88.25	K435	AGDYVCKASNVAG	299.8385548	297.9830072	633.2146739	323.6293441	655.9784293	356.2972959	Quantified
A0A481BBQ7	A0A481BBQ7|A0A481BBQ7_PIG	K	ADAIEIK(+100.02)HAK	7	10	Nebulin isoform 3 OS=Sus scrofa OX=9823 PE=4 SV=1	Nebulin isoform 3		45.17	1194.6244	-2.5	3474	3483	K7:succinyl modification:6.63	K3480	ADAIEIKHAKASR	87.81188776	98.14185254	201.0079124	378.9062523	352.1576595	410.1847831	Quantified
A0A287B5G8	A0A287B5G8|A0A287B5G8_PIG:F1SHX0|F1SHX0_PIG:A0A481BBQ7|A0A481BBQ7_PIG	K	ADAISIK(+100.02)SAK	7	10	Nebulin OS=Sus scrofa OX=9823 GN=NEB PE=1 SV=2	Nebulin	NEB	34.56	1102.5869	3.7	3740	3749	K7:succinyl modification:9.42	K3746	ADAISIKSAKASR	249.6254319	290.2302928	138.0676828	304.7390003	275.2273117	156.4971216	Quantified
A0A287AFS2	A0A287AFS2|A0A287AFS2_PIG:P08835|ALBU_PIG:A0A4X1T5G4|A0A4X1T5G4_PIG:A0A287BAY9|A0A287BAY9_PIG:A0A286ZT13|A0A286ZT13_PIG:A0A4X1T4L3|A0A4X1T4L3_PIG:A0A481DC33|A0A481DC33_PIG:A0A287AMK0|A0A287AMK0_PIG:A2THZ2|A2THZ2_PIG:A0A4X1T5G0|A0A4X1T5G0_PIG	K	ADFTEISK(+100.02)IVTDLAK	8	15	Albumin OS=Sus scrofa OX=9823 GN=ALB PE=1 SV=2	Albumin	ALB	78.35	1749.9036	-3.6	135	149	K8:succinyl modification:34.75	K142	DFTEISKIVTDLA	865.2309188	1002.489765	654.8492166	996.3304646	1031.118163	1508.586004	Quantified
P80021	P80021|ATPA_PIG:A0A4X1UQS5|A0A4X1UQS5_PIG:A0A287BBS4|A0A287BBS4_PIG:A0A4X1USY4|A0A4X1USY4_PIG:F1RPS8|F1RPS8_PIG:A0A4X1UT11|A0A4X1UT11_PIG:A0A287AGU2|A0A287AGU2_PIG	K	ADGK(+100.02)ISEETDAK	4	12	ATP synthase subunit alpha, mitochondrial OS=Sus scrofa OX=9823 GN=ATP5F1A PE=1 SV=2	ATP synthase subunit alpha, mitochondrial	ATP5F1A	95.3	1362.615	0.8	528	539	K4:succinyl modification:180.80	K531	KIRADGKISEETD	85620.65605	168062.077	125675.1103	151725.2687	244954.9249	198114.4848	Quantified
P80021	P80021|ATPA_PIG:A0A4X1UQS5|A0A4X1UQS5_PIG:A0A287BBS4|A0A287BBS4_PIG:A0A4X1USY4|A0A4X1USY4_PIG:F1RPS8|F1RPS8_PIG:A0A4X1UT11|A0A4X1UT11_PIG:A0A287AGU2|A0A287AGU2_PIG	K	ADGK(+100.02)ISEETDAKLK	4	14	ATP synthase subunit alpha, mitochondrial OS=Sus scrofa OX=9823 GN=ATP5F1A PE=1 SV=2	ATP synthase subunit alpha, mitochondrial	ATP5F1A	102.6	1603.7941	2.2	528	541	K4:succinyl modification:148.75	K531	KIRADGKISEETD	88715.68237	117081.1335	66158.50048	120548.9651	155913.2521	121140.6794	Quantified
P80021	P80021|ATPA_PIG:A0A4X1UQS5|A0A4X1UQS5_PIG:A0A287BBS4|A0A287BBS4_PIG:A0A4X1USY4|A0A4X1USY4_PIG:F1RPS8|F1RPS8_PIG:A0A4X1UT11|A0A4X1UT11_PIG:A0A287AGU2|A0A287AGU2_PIG	K	ADGKISEETDAK(+100.02)LK	12	14	ATP synthase subunit alpha, mitochondrial OS=Sus scrofa OX=9823 GN=ATP5F1A PE=1 SV=2	ATP synthase subunit alpha, mitochondrial	ATP5F1A	87.38	1603.7941	0.4	528	541	K12:succinyl modification:11.10	K539	SEETDAKLKEIVT	11532.89043	16305.26319	12092.35077	13546.14945	17228.67693	9558.776947	Quantified
A0A4X1UD45	A0A4X1UD45|A0A4X1UD45_PIG:A0A4X1U902|A0A4X1U902_PIG:A0A480SN35|A0A480SN35_PIG	K	ADHGK(+100.02)YIISAK	5	11	Uncharacterized protein OS=Sus scrofa OX=9823 PE=3 SV=1	Uncharacterized protein		76.15	1301.6615	-5.3	11571	11581	K5:succinyl modification:32.67	K11575	VRADHGKYIISAK	796.1148413	893.2459874	1082.177444	863.5242793	790.9243691	532.5408986	Quantified
A0A286ZXE3	A0A286ZXE3|A0A286ZXE3_PIG:A0A5G2QRY9|A0A5G2QRY9_PIG:A0A5G2R231|A0A5G2R231_PIG:K7GMH0|K7GMH0_PIG:A0A1Y0DDA1|A0A1Y0DDA1_PIG:A0A4X1SJD5|A0A4X1SJD5_PIG:A0A5G2Q7D6|A0A5G2Q7D6_PIG:A0A287AZK1|A0A287AZK1_PIG:A0A5G2R196|A0A5G2R196_PIG:A0A480VHZ0|A0A480VHZ0_PIG:F1SS64|F1SS64_PIG:F1SS66|F1SS66_PIG:A0A4X1SJS3|A0A4X1SJS3_PIG:A0A4X1SL20|A0A4X1SL20_PIG:A0A4X1SJ63|A0A4X1SJ63_PIG:A0A287AMA4|A0A287AMA4_PIG:A0A5G2Q…	K	ADIAESQVNK(+100.02)LR	10	12	Uncharacterized protein OS=Sus scrofa OX=9823 GN=LOC100736765 PE=1 SV=2	Uncharacterized protein	LOC100736765	83.38	1442.7365	0.9	1912	1923		K1921	AESQVNKLRAKSR	13609.6487	18948.39315	23998.63025	18914.17025	28581.68752	23386.52331	Quantified
A0A5G2QMA8	A0A5G2QMA8|A0A5G2QMA8_PIG:A0A4X1UXS0|A0A4X1UXS0_PIG:F1RTZ1|F1RTZ1_PIG	K	ADIPALVK(+100.02)GTLPQER	8	15	Alcohol dehydrogenase iron-containing protein 1 OS=Sus scrofa OX=9823 GN=ADHFE1 PE=1 SV=1	Alcohol dehydrogenase iron-containing protein 1	ADHFE1	64.43	1706.9203	0.4	450	464		K457	DIPALVKGTLPQE	2487.758148	3146.046961	1898.914537	2976.908832	4727.525473	3900.676069	Quantified
A0A4X1T2Y6	A0A4X1T2Y6|A0A4X1T2Y6_PIG:A0A4X1T308|A0A4X1T308_PIG:A0A287B5J2|A0A287B5J2_PIG:A0A4X1T339|A0A4X1T339_PIG:A0A4X1T214|A0A4X1T214_PIG:A0A287ATS2|A0A287ATS2_PIG:A0A4X1T2M9|A0A4X1T2M9_PIG:A0A287BGX8|A0A287BGX8_PIG	K	ADK(+100.02)AIMEGSGR	3	11	Uncharacterized protein OS=Sus scrofa OX=9823 PE=4 SV=1	Uncharacterized protein		57.82	1233.5659	18.1	614	624		K616	IWSRADKAIMEGS	671.45115	828.0416005	1875.655911	687.9077528	296.9248926	631.9899533	Quantified
A0A4X1SZL6	A0A4X1SZL6|A0A4X1SZL6_PIG:A0A287AJH5|A0A287AJH5_PIG:A0A4X1T2A6|A0A4X1T2A6_PIG:A0A287BHP7|A0A287BHP7_PIG:A0A287A558|A0A287A558_PIG:F1SKM0|F1SKM0_PIG:A0A4X1T206|A0A4X1T206_PIG:A0A4X1T0P2|A0A4X1T0P2_PIG:A0A4X1T220|A0A4X1T220_PIG	K	ADLTEYVSQHYK(+100.02)APR	12	15	Uncharacterized protein OS=Sus scrofa OX=9823 GN=LOC100156879 PE=4 SV=1	Uncharacterized protein	LOC100156879	74.3	1876.8955	5.6	222	236		K233	YVSQHYKAPRMVL	6227.154649	6233.061922	5466.558228	6019.375758	8387.682622	5351.296791	Quantified
D0G784	D0G784|D0G784_PIG:A0A4X1W2A2|A0A4X1W2A2_PIG:A0A4X1W292|A0A4X1W292_PIG:F1RPH0|F1RPH0_PIG:A0A4X1VWX9|A0A4X1VWX9_PIG:Q7SIB7|PGK1_PIG:K7GKJ8|K7GKJ8_PIG:A0A5G2QJC3|A0A5G2QJC3_PIG:A0A5G2R4C4|A0A5G2R4C4_PIG	K	ADPAK(+100.02)IEAFR	5	10	Phosphoglycerate kinase (Fragment) OS=Sus scrofa OX=9823 GN=PGK1 PE=2 SV=1	Phosphoglycerate kinase (Fragment)	PGK1	59.25	1216.6088	0.7	129	138		K133	VKADPAKIEAFRA	1109.881716	1025.862669	634.0788172	1308.101802	1628.555284	1309.338576	Quantified
P29804	P29804|ODPA_PIG:A0A5G2RNK8|A0A5G2RNK8_PIG:A0A4X1V1M9|A0A4X1V1M9_PIG:A0A4X1T7M8|A0A4X1T7M8_PIG:A0A480VQH5|A0A480VQH5_PIG:A0A4X1V4U7|A0A4X1V4U7_PIG:A0A5G2QMB8|A0A5G2QMB8_PIG:A0A4X1V4S1|A0A4X1V4S1_PIG:A0A287AKB5|A0A287AKB5_PIG:Q2HYU1|Q2HYU1_PIG:I3LCI2|I3LCI2_PIG:A0A5K1VBH1|A0A5K1VBH1_PIG:A0A286ZQI3|A0A286ZQI3_PIG:A0A4X1T6K3|A0A4X1T6K3_PIG:F6PU58|F6PU58_PIG:A0A481B434|A0A481B434_PIG	K	ADQLYKQK(+100.02)	8	8	Pyruvate dehydrogenase E1 component subunit alpha, somatic form, mitochondrial (Fragment) OS=Sus scrofa OX=9823 GN=PDHA1 PE=1 SV=1	Pyruvate dehydrogenase E1 component subunit alpha, somatic form, mitochondrial (Fragment)	PDHA1	32.78	1092.5452	3.6	77	84	K8:succinyl modification:0.00	K84	DQLYKQKIIRGFC	337.8113379	1115.503839	501.0852623	1634.721565	9520.745981	2369.414392	Quantified
A0A4X1U3M3	A0A4X1U3M3|A0A4X1U3M3_PIG:Q8MHY0|Q8MHY0_PIG:A1XQV9|A1XQV9_PIG	K	ADYVK(+100.02)EM(+15.99)LTTQAER	5	14	Uncharacterized protein OS=Sus scrofa OX=9823 GN=MYL2 PE=4 SV=1	Uncharacterized protein	MYL2	87.6	1769.8142	0.6	116	129		K120	LRADYVKEMLTTQ	707.5118072	816.4233484	815.4006459	659.9976406	491.8216701	256.3645695	Quantified
A0A4X1U3M3	A0A4X1U3M3|A0A4X1U3M3_PIG:Q8MHY0|Q8MHY0_PIG:A1XQV9|A1XQV9_PIG	K	ADYVK(+100.02)EMLTTQAER	5	14	Uncharacterized protein OS=Sus scrofa OX=9823 GN=MYL2 PE=4 SV=1	Uncharacterized protein	MYL2	82.83	1753.8192	2.3	116	129		K120	LRADYVKEMLTTQ	5170.886027	7398.819413	17412.24144	1950.483743	2226.65377	630.734116	Quantified
A0A4X1UD45	A0A4X1UD45|A0A4X1UD45_PIG:A0A4X1U902|A0A4X1U902_PIG:A0A480SN35|A0A480SN35_PIG	K	AEAEWFK(+100.02)ENEPLSSK	7	15	Uncharacterized protein OS=Sus scrofa OX=9823 PE=3 SV=1	Uncharacterized protein		44.64	1863.8527	-6.4	6626	6640	K7:succinyl modification:19.61	K6632	AEAEWFKENEPLS	420.5082372	200.489105	930.7773744	169.8296063	106.4219646	194.9404037	Quantified
A0A4X1UD45	A0A4X1UD45|A0A4X1UD45_PIG:A0A4X1U902|A0A4X1U902_PIG:A0A480SN35|A0A480SN35_PIG	K	AEAEWFKENEPLSSK(+100.02)TVDTTAEQTSFR	15	27	Uncharacterized protein OS=Sus scrofa OX=9823 PE=3 SV=1	Uncharacterized protein		72.79	3200.4785	0.6	6626	6652	K15:succinyl modification:10.87	K6640	NEPLSSKTVDTTA	175.8586609	301.4949709	403.7873501	305.3966928	167.5370318	137.5733033	Quantified
A0A480JGU8	A0A480JGU8|A0A480JGU8_PIG:A0A287BH33|A0A287BH33_PIG:A0A480XZ96|A0A480XZ96_PIG:P00506|AATM_PIG:A0A5G2Q7P6|A0A5G2Q7P6_PIG:A0A4X1UT32|A0A4X1UT32_PIG:A0A4X1UV54|A0A4X1UV54_PIG	K	AEAQIAAK(+100.02)NLDK	8	12	Aspartate aminotransferase OS=Sus scrofa OX=9823 PE=3 SV=1	Aspartate aminotransferase		59.89	1370.7041	0.8	83	94	K8:succinyl modification:19.86	K90	EAQIAAKNLDKEY	263.7485373	493.2148253	514.9387238	1079.587664	6298.748692	1284.186999	Quantified
A0A480JGU8	A0A480JGU8|A0A480JGU8_PIG:A0A287BH33|A0A287BH33_PIG:A0A480XZ96|A0A480XZ96_PIG:P00506|AATM_PIG:A0A5G2Q7P6|A0A5G2Q7P6_PIG:A0A4X1UT32|A0A4X1UT32_PIG:A0A4X1UV54|A0A4X1UV54_PIG	K	AEAQIAAK(+100.02)NLDKEYLPIGGLAEFC(+57.02)K	8	25	Aspartate aminotransferase OS=Sus scrofa OX=9823 PE=3 SV=1	Aspartate aminotransferase		82.57	2848.4316	-1.6	83	107	K8:succinyl modification:19.86;C24:Carbamidomethylation:1000.00	K90	EAQIAAKNLDKEY	7847.781396	10784.53665	6122.920104	9417.813982	10959.5461	9767.125955	Quantified
A0A4X1U8T2	A0A4X1U8T2|A0A4X1U8T2_PIG:A0A287BL75|A0A287BL75_PIG:A0A287ARW1|A0A287ARW1_PIG:Q75NH3|Q75NH3_PIG:Q75NG8|Q75NG8_PIG:Q75NH2|Q75NH2_PIG:Q75NG6|Q75NG6_PIG:Q75NG7|Q75NG7_PIG:A0A5S6I3K1|A0A5S6I3K1_PIG:A0A4X1UDR6|A0A4X1UDR6_PIG:A0A4X1UB97|A0A4X1UB97_PIG:A0A287BHG2|A0A287BHG2_PIG:A0A4X1UB43|A0A4X1UB43_PIG:A0A4X1UBB2|A0A4X1UBB2_PIG:Q75NH0|Q75NH0_PIG:A0A287AFK2|A0A287AFK2_PIG:A0A4X1U8P8|A0A4X1U8P8_PIG:A0A4X…	K	AEDDLKK(+100.02)	7	7	Troponin T, fast skeletal muscle OS=Sus scrofa OX=9823 GN=TNNT3 PE=3 SV=1	Troponin T, fast skeletal muscle	TNNT3	28.24	917.4341	0.1	123	129	K7:succinyl modification:0.00	K129	AEDDLKKKKALSS	304.5120291	164.3674983	852.0768298	1510.847879	1250.888189	1958.411005	Quantified
A0A5G2QRY9	A0A5G2QRY9|A0A5G2QRY9_PIG:A0A1Y0DDA1|A0A1Y0DDA1_PIG:A0A4X1SJD5|A0A4X1SJD5_PIG:A0A5G2Q7D6|A0A5G2Q7D6_PIG:A0A287AZK1|A0A287AZK1_PIG:A0A5G2R196|A0A5G2R196_PIG:F1SS64|F1SS64_PIG:A0A4X1SJS3|A0A4X1SJS3_PIG:A0A4X1SL20|A0A4X1SL20_PIG:A0A4X1SJ63|A0A4X1SJ63_PIG:A0A287AMA4|A0A287AMA4_PIG:A0A5G2QLY9|A0A5G2QLY9_PIG:Q9TV62|MYH4_PIG:A0A4X1SL66|A0A4X1SL66_PIG:Q9TV63|MYH2_PIG:F1SS62|F1SS62_PIG:A0A4X1SI01|A0A4X1SI…	K	AEDEEEINAELTAK(+100.02)KR	14	16	Uncharacterized protein OS=Sus scrofa OX=9823 GN=MYH8 PE=3 SV=1	Uncharacterized protein	MYH8	71.48	1944.9276	0.4	931	946	K14:succinyl modification:0.00	K944	NAELTAKKRKLED	5028.773714	6113.796193	6456.250192	7306.749792	9998.256877	7772.435616	Quantified
Q5XLD3	Q5XLD3|KCRM_PIG:A0A287AMP3|A0A287AMP3_PIG:Q7M337|Q7M337_PIG:A0A4X1W265|A0A4X1W265_PIG:A0A5G2QZN6|A0A5G2QZN6_PIG	K	AEEEYPDLSK(+100.02)HNNHM(+15.99)AK	10	17	Creatine kinase M-type OS=Sus scrofa OX=9823 GN=CKM PE=2 SV=1	Creatine kinase M-type	CKM	40.62	2127.9167	-1.4	16	32	K10:succinyl modification:8.82;M15:Oxidation (M):1000.00	K25	EYPDLSKHNNHMA	314.4616539	758.2207173	467.2474462	867.1163749	876.2909764	717.5595974	Quantified
Q5XLD3	Q5XLD3|KCRM_PIG:A0A287AMP3|A0A287AMP3_PIG:Q7M337|Q7M337_PIG:A0A4X1W265|A0A4X1W265_PIG:A0A5G2QZN6|A0A5G2QZN6_PIG	K	AEEEYPDLSK(+100.02)HNNHMAK	10	17	Creatine kinase M-type OS=Sus scrofa OX=9823 GN=CKM PE=2 SV=1	Creatine kinase M-type	CKM	86.93	2111.9219	1	16	32	K10:succinyl modification:27.25	K25	EYPDLSKHNNHMA	11000.78002	17961.88607	13857.20404	18432.02863	21337.95753	22426.21195	Quantified
Q5XLD3	Q5XLD3|KCRM_PIG:A0A287AMP3|A0A287AMP3_PIG:Q7M337|Q7M337_PIG:A0A4X1W265|A0A4X1W265_PIG:A0A5G2QZN6|A0A5G2QZN6_PIG	K	AEEEYPDLSKHNNHM(+15.99)AK(+100.02)	17	17	Creatine kinase M-type OS=Sus scrofa OX=9823 GN=CKM PE=2 SV=1	Creatine kinase M-type	CKM	43.79	2127.9167	0.4	16	32	M15:Oxidation (M):1000.00;K17:succinyl modification:0.00	K32	HNNHMAKALTLEI	554.6408973	1091.993421	669.4402841	769.5499423	876.2909764	717.5595974	Quantified
A0A4X1UD45	A0A4X1UD45|A0A4X1UD45_PIG:A0A4X1U902|A0A4X1U902_PIG:A0A480SN35|A0A480SN35_PIG	K	AEITVK(+100.02)VQDTPGKPVGPIR	6	19	Uncharacterized protein OS=Sus scrofa OX=9823 PE=3 SV=1	Uncharacterized protein		78.69	2104.1528	1.9	21639	21657	K6:succinyl modification:52.22	K21644	KAEITVKVQDTPG	115.4428618	43.15532896	91.72852536	90.86348135	192.5030632	54.51294246	Quantified
A0A4X1UK89	A0A4X1UK89|A0A4X1UK89_PIG:P41367|ACADM_PIG:A0A4X1UG84|A0A4X1UG84_PIG:A0A5G2R006|A0A5G2R006_PIG:A0A5G2QVK0|A0A5G2QVK0_PIG:A0A5G2RC01|A0A5G2RC01_PIG:A0A5S6HU82|A0A5S6HU82_PIG:A0A2C9F350|A0A2C9F350_PIG:A0A480VH36|A0A480VH36_PIG:A0A4X1UK62|A0A4X1UK62_PIG	K	AEK(+100.02)KGDEYIINGQK	3	14	Medium-chain specific acyl-CoA dehydrogenase, mitochondrial OS=Sus scrofa OX=9823 PE=3 SV=1	Medium-chain specific acyl-CoA dehydrogenase, mitochondrial		68.24	1691.8365	0	140	153	K3:succinyl modification:0.00	K142	IKTKAEKKGDEYI	1389.650961	2273.605759	1695.008065	346.2631178	898.3007959	1997.99466	Quantified
A0A2C9F381	A0A2C9F381|A0A2C9F381_PIG:Q4PS85|MYOZ1_PIG	K	AELPQYK(+100.02)SFNR	7	11	Myozenin-1 OS=Sus scrofa OX=9823 GN=MYOZ1 PE=3 SV=2	Myozenin-1	MYOZ1	60.6	1451.7045	0.7	211	221		K217	AELPQYKSFNRTA	1923.440767	1605.422519	2524.530133	1298.452312	1687.356024	1976.489995	Quantified
A0A4X1UD45	A0A4X1UD45|A0A4X1UD45_PIG:A0A4X1U902|A0A4X1U902_PIG:A0A480SN35|A0A480SN35_PIG	K	AELQIK(+100.02)EAVR	6	10	Uncharacterized protein OS=Sus scrofa OX=9823 PE=3 SV=1	Uncharacterized protein		40.16	1255.6771	0.7	11561	11570		K11566	RAELQIKEAVRAD	613.9606818	318.1865257	610.0298767	502.0234953	868.0912337	473.8549214	Quantified
A0A4X1TTA0	A0A4X1TTA0|A0A4X1TTA0_PIG:F2Z5B6|F2Z5B6_PIG	K	AELSEGK(+100.02)C(+57.02)AELEEELK	7	16	Tropomyosin alpha-1 chain OS=Sus scrofa OX=9823 GN=TPM1 PE=3 SV=1	Tropomyosin alpha-1 chain	TPM1	80.63	1933.8826	-2.4	147	162	K7:succinyl modification:59.43;C8:Carbamidomethylation:1000.00	K153	AELSEGKCAELEE	1404.831985	2333.5352	2478.604961	1926.691705	3366.657487	4313.70167	Quantified
A0A5G2RA17	A0A5G2RA17|A0A5G2RA17_PIG:A0A4X1TG89|A0A4X1TG89_PIG:F1S3H1|F1S3H1_PIG:A0A4X1TI23|A0A4X1TI23_PIG	K	AEM(+15.99)DAAVSSC(+57.02)K(+100.02)R	11	12	Aldehyde dehydrogenase 6 family member A1 OS=Sus scrofa OX=9823 GN=ALDH6A1 PE=1 SV=1	Aldehyde dehydrogenase 6 family member A1	ALDH6A1	68.65	1439.6021	-4.9	58	69	C10:Carbamidomethylation:1000.00	K68	AAVSSCKRAFPAW		166.6745013	109.6423724		186.6583494	135.00379	Quantified
A0A5G2RA17	A0A5G2RA17|A0A5G2RA17_PIG:A0A4X1TG89|A0A4X1TG89_PIG:F1S3H1|F1S3H1_PIG:A0A4X1TI23|A0A4X1TI23_PIG	K	AEMDAAVSSC(+57.02)K(+100.02)R	11	12	Aldehyde dehydrogenase 6 family member A1 OS=Sus scrofa OX=9823 GN=ALDH6A1 PE=1 SV=1	Aldehyde dehydrogenase 6 family member A1	ALDH6A1	80.1	1423.6072	-0.8	58	69	C10:Carbamidomethylation:1000.00	K68	AAVSSCKRAFPAW	1403.154381	2253.628277	2015.862782	2464.820068	3260.194079	4462.329761	Quantified
A0A287BG23	A0A287BG23|A0A287BG23_PIG:A0A076KRX0|A0A076KRX0_PIG:A0A481CCJ1|A0A481CCJ1_PIG:A0A4X1UVA4|A0A4X1UVA4_PIG:A0A4X1UVA2|A0A4X1UVA2_PIG:A0A286ZVK5|A0A286ZVK5_PIG:A0A481CPX2|A0A481CPX2_PIG:P00355|G3P_PIG:Q9TT74|Q9TT74_PIG:Q0Q4G7|Q0Q4G7_PIG	K	AENGK(+100.02)LVINGK	5	11	Glyceraldehyde-3-phosphate dehydrogenase OS=Sus scrofa OX=9823 GN=GAPDH PE=3 SV=1	Glyceraldehyde-3-phosphate dehydrogenase	GAPDH	83.08	1241.6615	-0.1	120	130	K5:succinyl modification:90.32	K124	VKAENGKLVINGK	33911.99573	40539.15481	22807.79736	35503.67787	41683.02189	59088.19093	Quantified
A0A4X1UD45	A0A4X1UD45|A0A4X1UD45_PIG:A0A4X1U902|A0A4X1U902_PIG:A0A480SN35|A0A480SN35_PIG	K	AENK(+100.02)IGTGPPTESKPVIAK	4	19	Uncharacterized protein OS=Sus scrofa OX=9823 PE=3 SV=1	Uncharacterized protein		58.52	2036.079	-2.5	11969	11987	K4:succinyl modification:49.37	K11972	RVRAENKIGTGPP	272.8651062	385.8479096	1170.90073	266.9251407	313.8187643	869.6644709	Quantified
A0A4X1UFT3	A0A4X1UFT3|A0A4X1UFT3_PIG:A0A480SN35|A0A480SN35_PIG	K	AENSIGTASSK(+100.02)TIFR	11	15	Uncharacterized protein OS=Sus scrofa OX=9823 PE=4 SV=1	Uncharacterized protein		62.82	1680.8319	1.1	62	76		K72	IGTASSKTIFRIQ	367.2680045	63.13670156	604.2957616	111.0710888	41.02261764	52.63294906	Quantified
A0A480SN35	A0A480SN35|A0A480SN35_PIG	K	AEPANAGK(+100.02)YIC(+57.02)QIK	8	14	Titin isoform X6 OS=Sus scrofa OX=9823 PE=3 SV=1	Titin isoform X6		49.91	1661.8082	3.3	1140	1153	K8:succinyl modification:34.81;C11:Carbamidomethylation:1000.00	K1147	EPANAGKYICQIK	603.094245	249.8960615	1140.910969	319.1727873	348.6129647	287.5058351	Quantified
K9IVI1	K9IVI1|K9IVI1_PIG:A0A4X1T2Y6|A0A4X1T2Y6_PIG:A0A286ZV48|A0A286ZV48_PIG:A0A287ATS2|A0A287ATS2_PIG:A0A4X1UE03|A0A4X1UE03_PIG:A0A4X1UEK3|A0A4X1UEK3_PIG:F1SSH8|F1SSH8_PIG:A0A4X1T308|A0A4X1T308_PIG:A0A480W698|A0A480W698_PIG:A0A287B5J2|A0A287B5J2_PIG:A0A4X1T339|A0A4X1T339_PIG:A0A480NRN0|A0A480NRN0_PIG:A0A4X1T214|A0A4X1T214_PIG:A0A4X1UBN1|A0A4X1UBN1_PIG:A0A287B410|A0A287B410_PIG:A0A287ARP4|A0A287ARP4_PIG…	K	AEQFYC(+57.02)GDTEGK(+100.02)K	12	13	Oxoglutarate dehydrogenase (succinyl-transferring) OS=Sus scrofa OX=9823 GN=OGDH PE=1 SV=1	Oxoglutarate dehydrogenase (succinyl-transferring)	OGDH	40.93	1631.6774	-1	390	402	C6:Carbamidomethylation:1000.00;K12:succinyl modification:0.00	K401	CGDTEGKKVMSIL	174.5029618	144.9902936	290.8071768	306.6686733	270.5736918	374.7495769	Quantified
K9IVI1	K9IVI1|K9IVI1_PIG:A0A4X1T2Y6|A0A4X1T2Y6_PIG:A0A286ZV48|A0A286ZV48_PIG:A0A287ATS2|A0A287ATS2_PIG:A0A4X1UE03|A0A4X1UE03_PIG:A0A4X1UEK3|A0A4X1UEK3_PIG:F1SSH8|F1SSH8_PIG:A0A4X1T308|A0A4X1T308_PIG:A0A480W698|A0A480W698_PIG:A0A287B5J2|A0A287B5J2_PIG:A0A4X1T339|A0A4X1T339_PIG:A0A480NRN0|A0A480NRN0_PIG:A0A4X1T214|A0A4X1T214_PIG:A0A4X1UBN1|A0A4X1UBN1_PIG:A0A287B410|A0A287B410_PIG:A0A287ARP4|A0A287ARP4_PIG…	K	AEQFYC(+57.02)GDTEGKK(+100.02)	13	13	Oxoglutarate dehydrogenase (succinyl-transferring) OS=Sus scrofa OX=9823 GN=OGDH PE=1 SV=1	Oxoglutarate dehydrogenase (succinyl-transferring)	OGDH	41.31	1631.6774	0.9	390	402	C6:Carbamidomethylation:1000.00;K13:succinyl modification:0.00	K402	GDTEGKKVMSILL	174.5029618	757.8360773	290.8071768	261.4533019	90.31892922	166.4573226	Quantified
A0A4X1T8N4	A0A4X1T8N4|A0A4X1T8N4_PIG:A0A4X1TAF7|A0A4X1TAF7_PIG:A0A480TYJ5|A0A480TYJ5_PIG:A0A287AHM1|A0A287AHM1_PIG:A0A0B8RW24|A0A0B8RW24_PIG:A0A287A9I8|A0A287A9I8_PIG	K	AERDLK(+100.02)PAR	6	9	ATP synthase subunit gamma OS=Sus scrofa OX=9823 GN=ATP5F1C PE=3 SV=1	ATP synthase subunit gamma	ATP5F1C	57.41	1154.6044	2.2	59	67		K64	RAERDLKPARVYG	28486.23932	16659.11666	23878.90502	39203.28509	24305.14007	48641.83193	Quantified
A0A4X1U986	A0A4X1U986|A0A4X1U986_PIG:B5KJG2|B5KJG2_PIG	K	AETAAK(+100.02)HGEEQVK	6	13	Phosphoglycerate mutase OS=Sus scrofa OX=9823 GN=PGAM2 PE=3 SV=1	Phosphoglycerate mutase	PGAM2	95.14	1496.7107	-2	100	112	K6:succinyl modification:136.94	K105	KAETAAKHGEEQV	73.94436536	59.89326957	96.19485714	76.2807206	122.9257589	19362.12009	Quantified
A0A4X1VZK6	A0A4X1VZK6|A0A4X1VZK6_PIG:A0A4X1VSU9|A0A4X1VSU9_PIG:A0A287BSB6|A0A287BSB6_PIG:A0A287A887|A0A287A887_PIG:A0A4X1VXU3|A0A4X1VXU3_PIG:A0A286ZK06|A0A286ZK06_PIG:A0A4X1VSU4|A0A4X1VSU4_PIG:A0A5G2QZI7|A0A5G2QZI7_PIG:F1RVL5|F1RVL5_PIG	K	AEWYRDDVLLK(+100.02)ESK	11	14	Uncharacterized protein OS=Sus scrofa OX=9823 PE=4 SV=1	Uncharacterized protein		50.59	1850.905	-10.5	329	342	K11:succinyl modification:16.66	K339	RDDVLLKESKWTK	465.2412042	403.7650253	407.4342886	286.6657097	591.1964603	188.6706204	Quantified
A0A287A4K6	A0A287A4K6|A0A287A4K6_PIG:A0A4X1U2Y6|A0A4X1U2Y6_PIG:F1RW89|F1RW89_PIG:A0A4X1U3H1|A0A4X1U3H1_PIG:A0A5G2QM65|A0A5G2QM65_PIG:A0A4X1U3J0|A0A4X1U3J0_PIG:A0A4X1TY52|A0A4X1TY52_PIG:A0A4X1TY55|A0A4X1TY55_PIG:A0A4X1U0R5|A0A4X1U0R5_PIG:A0A4X1U311|A0A4X1U311_PIG:A0A287B6E3|A0A287B6E3_PIG:A0A4X1U3H9|A0A4X1U3H9_PIG:A0A286ZXI8|A0A286ZXI8_PIG:A0A287BPI1|A0A287BPI1_PIG:P55931|ETFD_PIG	K	AFEELFPDWK(+100.02)EK	10	12	Electron transfer flavoprotein-ubiquinone oxidoreductase OS=Sus scrofa OX=9823 GN=ETFDH PE=1 SV=2	Electron transfer flavoprotein-ubiquinone oxidoreductase	ETFDH	36.42	1637.7614	1.1	121	132	K10:succinyl modification:0.00	K130	ELFPDWKEKGAPL	342.975254	571.1219824	485.0376828	473.8795193	850.7748315	527.0601389	Quantified
A0A287A4K6	A0A287A4K6|A0A287A4K6_PIG:A0A4X1U2Y6|A0A4X1U2Y6_PIG:F1RW89|F1RW89_PIG:A0A4X1U3H1|A0A4X1U3H1_PIG:A0A5G2QM65|A0A5G2QM65_PIG:A0A4X1U3J0|A0A4X1U3J0_PIG:A0A4X1TY52|A0A4X1TY52_PIG:A0A4X1TY55|A0A4X1TY55_PIG:A0A4X1U0R5|A0A4X1U0R5_PIG:A0A4X1U311|A0A4X1U311_PIG:A0A287B6E3|A0A287B6E3_PIG:A0A4X1U3H9|A0A4X1U3H9_PIG:A0A286ZXI8|A0A286ZXI8_PIG:A0A287BPI1|A0A287BPI1_PIG:P55931|ETFD_PIG	K	AFEELFPDWKEK(+100.02)	12	12	Electron transfer flavoprotein-ubiquinone oxidoreductase OS=Sus scrofa OX=9823 GN=ETFDH PE=1 SV=2	Electron transfer flavoprotein-ubiquinone oxidoreductase	ETFDH									342.975254	555.768205	466.2709151	473.8795193	850.7748315	564.3421035	Quantified
A0A4X1W7H9	A0A4X1W7H9|A0A4X1W7H9_PIG:A0A4X1VRN7|A0A4X1VRN7_PIG:Q6QRN9|ADT3_PIG:F1RZQ6|F1RZQ6_PIG:A0A4X1VWJ0|A0A4X1VWJ0_PIG:A0A480PNA9|A0A480PNA9_PIG:F2Z565|F2Z565_PIG:A0A4X1W587|A0A4X1W587_PIG:A0A286ZIE8|A0A286ZIE8_PIG:A0A5G2R3W2|A0A5G2R3W2_PIG:A0A5G2R3N5|A0A5G2R3N5_PIG:A0A4X1VWJ5|A0A4X1VWJ5_PIG:A0A4X1VX99|A0A4X1VX99_PIG	K	AFFK(+100.02)GAWSNVLR	4	12	ADP/ATP translocase OS=Sus scrofa OX=9823 GN=SLC25A5 PE=3 SV=1	ADP/ATP translocase	SLC25A5	87.04	1494.762	2.1	269	280		K272	GAKAFFKGAWSNV	46306.66489	64418.20144	70476.27321	74104.64737	70848.34379	44376.0157	Quantified
A0A480LCX7	A0A480LCX7|A0A480LCX7_PIG:A0A4X1TJ75|A0A4X1TJ75_PIG:Q0QF01|SDHA_PIG:Q00P23|Q00P23_PIG:A0A5G2QMG3|A0A5G2QMG3_PIG:A0A4X1TFA7|A0A4X1TFA7_PIG:A0A5G2R6Z8|A0A5G2R6Z8_PIG:A0A0B8RT86|A0A0B8RT86_PIG:A0A5G2Q7D7|A0A5G2Q7D7_PIG:A0A480NRD3|A0A480NRD3_PIG:A0A480U0T9|A0A480U0T9_PIG:A0A4X1TJN2|A0A4X1TJN2_PIG:A0A4X1TJ70|A0A4X1TJ70_PIG	K	AFGGQSLK(+100.02)FGK	8	11	Succinate dehydrogenase [ubiquinone] flavoprotein subunit, mitochondrial OS=Sus scrofa OX=9823 PE=3 SV=1	Succinate dehydrogenase [ubiquinone] flavoprotein subunit, mitochondrial		32.26	1238.6295	-3.9	172	182	K8:succinyl modification:12.33	K179	FGGQSLKFGKGGQ	533.3314967	431.8135081	290.6624688	364.6298005	455.5940633	131.743197	Quantified
A0A4X1UW18	A0A4X1UW18|A0A4X1UW18_PIG:A0A4X1UX32|A0A4X1UX32_PIG:P79274|ACADL_PIG:A0A480PCQ6|A0A480PCQ6_PIG	K	AFGK(+100.02)TVAHIQTVQHK	4	15	Long-chain specific acyl-CoA dehydrogenase, mitochondrial OS=Sus scrofa OX=9823 GN=ACADL PE=3 SV=1	Long-chain specific acyl-CoA dehydrogenase, mitochondrial	ACADL	60.19	1763.9319	-0.4	319	333	K4:succinyl modification:33.80	K322	QRKAFGKTVAHIQ	872.6690917	1081.087059	945.5969123	727.3381404	663.7992344	623.1728299	Quantified
A0A480Z1N4	A0A480Z1N4|A0A480Z1N4_PIG:A0A480RY81|A0A480RY81_PIG:A0A5G2QY64|A0A5G2QY64_PIG:A0A5G2R269|A0A5G2R269_PIG:A0A480IJG7|A0A480IJG7_PIG:A0A480THJ7|A0A480THJ7_PIG:A0A4X1W0L8|A0A4X1W0L8_PIG:A0A286ZRX8|A0A286ZRX8_PIG:A0A480VD03|A0A480VD03_PIG:A0A4X1VZY3|A0A4X1VZY3_PIG:A0A480NAM2|A0A480NAM2_PIG:F1SMN5|F1SMN5_PIG:A0A5G2QRW9|A0A5G2QRW9_PIG:A0A287A8C2|A0A287A8C2_PIG:A0A480U5F8|A0A480U5F8_PIG	K	AFGPGLEGGLVNK(+100.02)ANR	13	16	Filamin-C isoform a OS=Sus scrofa OX=9823 PE=3 SV=1	Filamin-C isoform a		56.4	1698.8689	-0.2	1356	1371		K1368	EGGLVNKANRFTV	667.4460597	623.0904914	66.19921466	668.8719192	794.1195717	1115.017947	Quantified
A0A0B8RTY5	A0A0B8RTY5|A0A0B8RTY5_PIG:A0A480TJ79|A0A480TJ79_PIG:A0A480UGG8|A0A480UGG8_PIG:A0A287BG49|A0A287BG49_PIG:P79273|ACADS_PIG:A0A4X1T534|A0A4X1T534_PIG:A0A287A8Y8|A0A287A8Y8_PIG:A0A4X1T6E5|A0A4X1T6E5_PIG:A0A4X1T6Q8|A0A4X1T6Q8_PIG:A0A4X1T3R5|A0A4X1T3R5_PIG:A0A287AP64|A0A287AP64_PIG	K	AFGVPLTK(+100.02)LQGIQFK	8	15	Acyl-CoA dehydrogenase, C-2 to C-3 short chain OS=Sus scrofa domesticus OX=9825 GN=ACADS PE=3 SV=1	Acyl-CoA dehydrogenase, C-2 to C-3 short chain	ACADS	111.69	1745.9716	2.4	299	313	K8:succinyl modification:110.43	K306	FGVPLTKLQGIQF	100928.7912	211374.2632	163025.4055	151362.756	192836.6203	203874.2538	Quantified
A0A4X1UD45	A0A4X1UD45|A0A4X1UD45_PIG:A0A4X1U902|A0A4X1U902_PIG:A0A480SN35|A0A480SN35_PIG	K	AFK(+100.02)TVTTK	3	8	Uncharacterized protein OS=Sus scrofa OX=9823 PE=3 SV=1	Uncharacterized protein		46.79	994.5335	-1.7	23180	23187	K3:succinyl modification:28.79	K23182	AAMRAFKTVTTKC	964.1017789	593.9269676	291.2980742	959.614598	1021.172369	685.0779489	Quantified
A0A5G2QRY9	A0A5G2QRY9|A0A5G2QRY9_PIG:A0A1Y0DDA1|A0A1Y0DDA1_PIG:A0A4X1SJD5|A0A4X1SJD5_PIG:A0A5G2Q7D6|A0A5G2Q7D6_PIG:A0A287AZK1|A0A287AZK1_PIG:A0A5G2R196|A0A5G2R196_PIG:F1SS64|F1SS64_PIG:A0A4X1SJS3|A0A4X1SJS3_PIG:A0A4X1SL20|A0A4X1SL20_PIG:A0A4X1SJ63|A0A4X1SJ63_PIG:A0A287AMA4|A0A287AMA4_PIG:A0A5G2QLY9|A0A5G2QLY9_PIG:Q9TV62|MYH4_PIG:A0A4X1SL66|A0A4X1SL66_PIG:Q9TV63|MYH2_PIG:F1SS62|F1SS62_PIG:A0A4X1SI01|A0A4X1SI…	K	AFMNVK(+100.02)HWPWMK	6	12	Uncharacterized protein OS=Sus scrofa OX=9823 GN=MYH8 PE=3 SV=1	Uncharacterized protein	MYH8	52.8	1673.7847	-1.7	825	836	K6:succinyl modification:65.52	K830	RAFMNVKHWPWMK	12831.2241	15821.63255	7437.060785	14087.33247	2526.578692	15455.05894	Quantified
F1RI18	F1RI18|F1RI18_PIG:A0A4X1UYT9|A0A4X1UYT9_PIG	K	AFPHYFTK(+100.02)GIPNVLR	8	15	Complex III subunit 8 OS=Sus scrofa OX=9823 GN=UQCRQ PE=1 SV=1	Complex III subunit 8	UQCRQ	90.88	1858.973	-2.5	26	40		K33	FPHYFTKGIPNVL	5068.876121	23949.33837	28658.32037	6568.483517	13364.05596	4727.836595	Quantified
A0A4X1T635	A0A4X1T635|A0A4X1T635_PIG:O97675|O97675_PIG:F1RI18|F1RI18_PIG:A0A4X1SJY6|A0A4X1SJY6_PIG:R4H1Z8|R4H1Z8_PIG:O97788|FABP4_PIG:A0SXV5|A0SXV5_PIG:A0A4X1UYT9|A0A4X1UYT9_PIG:Q0ZHI1|Q0ZHI1_PIG	K	AFPHYFTK(+100.02)GIPNVLRR	8	16	Lipocln_cytosolic_FA-bd_dom domain-containing protein OS=Sus scrofa OX=9823 PE=4 SV=1	Lipocln_cytosolic_FA-bd_dom domain-containing protein										247.900121	1088.003461	999.0670616	702.0412877	1299.282179	1198.721878	Quantified
A0A4X1UD45	A0A4X1UD45|A0A4X1UD45_PIG:A0A480J3J1|A0A480J3J1_PIG:A0A480HZT1|A0A480HZT1_PIG:A0A480RYN6|A0A480RYN6_PIG:A0A4X1U902|A0A4X1U902_PIG:A0A480SPW8|A0A480SPW8_PIG	K	AFVPK(+100.02)VVISTTK	5	12	Uncharacterized protein OS=Sus scrofa OX=9823 PE=3 SV=1	Uncharacterized protein		55.97	1388.7915	3	508	519	K5:succinyl modification:37.50	K512	EKAFVPKVVISTT	966.2907218	447.5297247	948.2765536	946.0917291	1074.365615	647.9088064	Quantified
A0A4X1SP18	A0A4X1SP18|A0A4X1SP18_PIG:A0A287BGP7|A0A287BGP7_PIG:C8C420|C8C420_PIG:A0A4X1SQI8|A0A4X1SQI8_PIG:A0A4X1SQC1|A0A4X1SQC1_PIG:A0A4X1SQ83|A0A4X1SQ83_PIG:A0A480VZU4|A0A480VZU4_PIG:A0A480RHT6|A0A480RHT6_PIG:A0A4X1SNN9|A0A4X1SNN9_PIG:A0A287AB71|A0A287AB71_PIG:A0A5G2Q9K8|A0A5G2Q9K8_PIG	K	AFYK(+100.02)GVAPLWM(+15.99)R	4	12	Phosphate carrier protein, mitochondrial OS=Sus scrofa OX=9823 GN=SLC25A3 PE=3 SV=1	Phosphate carrier protein, mitochondrial	SLC25A3	36.76	1553.77	-2.2	214	225		K217	GLKAFYKGVAPLW	312.8333041	225.7695114	244.1353408	1182.881123	422.5789175	72.74566764	Quantified
A0A4X1SP18	A0A4X1SP18|A0A4X1SP18_PIG:A0A287BGP7|A0A287BGP7_PIG:C8C420|C8C420_PIG:A0A4X1SQI8|A0A4X1SQI8_PIG:A0A4X1SQC1|A0A4X1SQC1_PIG:A0A4X1SQ83|A0A4X1SQ83_PIG:A0A480VZU4|A0A480VZU4_PIG:A0A480RHT6|A0A480RHT6_PIG:A0A4X1SNN9|A0A4X1SNN9_PIG:A0A287AB71|A0A287AB71_PIG:A0A5G2Q9K8|A0A5G2Q9K8_PIG	K	AFYK(+100.02)GVAPLWMR	4	12	Phosphate carrier protein, mitochondrial OS=Sus scrofa OX=9823 GN=SLC25A3 PE=3 SV=1	Phosphate carrier protein, mitochondrial	SLC25A3	58.29	1537.7751	1.1	214	225		K217	GLKAFYKGVAPLW	1718.246148	1970.79564	3395.022253	2306.650731	2154.759394	1197.295833	Quantified
F1RFY2	F1RFY2|F1RFY2_PIG:B1A3A0|B1A3A0_PIG:A0A480Q679|A0A480Q679_PIG:A0A4X1UWE7|A0A4X1UWE7_PIG:A0A4X1UUJ0|A0A4X1UUJ0_PIG:A0A5G2R1M2|A0A5G2R1M2_PIG:Q1KYT0|ENOB_PIG:A0A5G2RCS9|A0A5G2RCS9_PIG:A0A4X1UXN4|A0A4X1UXN4_PIG:A0A4X1UXP2|A0A4X1UXP2_PIG:A0A5G2R7R6|A0A5G2R7R6_PIG	K	AGAAEK(+100.02)GVPLYR	6	12	2-phospho-D-glycerate hydro-lyase OS=Sus scrofa OX=9823 GN=ENO3 PE=1 SV=3	2-phospho-D-glycerate hydro-lyase	ENO3	80.19	1330.6881	-0.1	127	138		K132	KAGAAEKGVPLYR	16139.47707	16805.63222	15441.2618	22581.45601	24415.35813	24379.84229	Quantified
A0A287BG23	A0A287BG23|A0A287BG23_PIG:A0SNU7|A0SNU7_PIG:A0A076KRX0|A0A076KRX0_PIG:A0A481CCJ1|A0A481CCJ1_PIG:A0A4X1UVA4|A0A4X1UVA4_PIG:A0A4X1UVA2|A0A4X1UVA2_PIG:G3CKJ2|G3CKJ2_PIG:A0A286ZVK5|A0A286ZVK5_PIG:A0A481CPX2|A0A481CPX2_PIG:P00355|G3P_PIG:Q9TT74|Q9TT74_PIG:Q0Q4G7|Q0Q4G7_PIG	K	AGAHLK(+100.02)GGAK	6	10	Glyceraldehyde-3-phosphate dehydrogenase OS=Sus scrofa OX=9823 GN=GAPDH PE=3 SV=1	Glyceraldehyde-3-phosphate dehydrogenase	GAPDH	87.98	1008.5352	1.4	166	175	K6:succinyl modification:77.13	K171	KAGAHLKGGAKRV	22647.17799	26284.32742	14890.7391	49214.07794	50622.58571	40025.13609	Quantified
A0A287BG23	A0A287BG23|A0A287BG23_PIG:A0SNU7|A0SNU7_PIG:A0A076KRX0|A0A076KRX0_PIG:A0A481CCJ1|A0A481CCJ1_PIG:A0A4X1UVA4|A0A4X1UVA4_PIG:A0A4X1UVA2|A0A4X1UVA2_PIG:G3CKJ2|G3CKJ2_PIG:A0A286ZVK5|A0A286ZVK5_PIG:A0A481CPX2|A0A481CPX2_PIG:P00355|G3P_PIG:Q9TT74|Q9TT74_PIG:Q0Q4G7|Q0Q4G7_PIG	K	AGAHLK(+100.02)GGAKR	6	11	Glyceraldehyde-3-phosphate dehydrogenase OS=Sus scrofa OX=9823 GN=GAPDH PE=3 SV=1	Glyceraldehyde-3-phosphate dehydrogenase	GAPDH	84.55	1164.6364	4.4	166	176	K6:succinyl modification:48.97	K171	KAGAHLKGGAKRV	9810.963447	14602.81521	5900.66363	18358.93893	16396.26362	19890.1558	Quantified
A0A4X1VMP3	A0A4X1VMP3|A0A4X1VMP3_PIG:A0A287AIE4|A0A287AIE4_PIG:A0A287BIK3|A0A287BIK3_PIG:A0A4X1VFU8|A0A4X1VFU8_PIG:A0A4X1VMQ5|A0A4X1VMQ5_PIG:A0A4X1VKB2|A0A4X1VKB2_PIG	K	AGDK(+100.02)SLPC(+57.02)HR	4	10	BTB domain-containing protein OS=Sus scrofa OX=9823 GN=KLHL41 PE=4 SV=1	BTB domain-containing protein	KLHL41	35.54	1239.5667	0.5	39	48	C8:Carbamidomethylation:1000.00	K42	TLKAGDKSLPCHR	137.9419707	201.8104117	235.4325612	184.1935334	159.3894136	117.7684854	Quantified
A0A4X1UD45	A0A4X1UD45|A0A4X1UD45_PIG:A0A4X1U902|A0A4X1U902_PIG:A0A480SN35|A0A480SN35_PIG	K	AGDNIKVEIPVLGRPK(+100.02)PTVTWK	16	22	Uncharacterized protein OS=Sus scrofa OX=9823 PE=3 SV=1	Uncharacterized protein		60.73	2517.3955	-5	14676	14697	K16:succinyl modification:7.97	K14691	PVLGRPKPTVTWK	621.4256489	810.9205533	408.2977127	1073.533787	342.343221	543.0901831	Quantified
A0A4X1UC83	A0A4X1UC83|A0A4X1UC83_PIG:P02540|DESM_PIG:A0A480N9U1|A0A480N9U1_PIG	K	AGFGTK(+100.02)GSSSSVTSR	6	15	Desmin OS=Sus scrofa OX=9823 GN=DES PE=3 SV=1	Desmin	DES	77.79	1527.7166	0.2	38	52		K43	RAGFGTKGSSSSV	2112.474677	1738.069831	3519.305455	1680.254602	2215.781536	2318.292313	Quantified
A0A287ARX1	A0A287ARX1|A0A287ARX1_PIG:A0A4X1T5E1|A0A4X1T5E1_PIG:A0A4X1TWP7|A0A4X1TWP7_PIG:A0A0A0MY58|A0A0A0MY58_PIG:A0A4X1UGT5|A0A4X1UGT5_PIG:A0A4X1THU7|A0A4X1THU7_PIG:A0A4X1T557|A0A4X1T557_PIG:A0A287A1M4|A0A287A1M4_PIG:A0A4X1UB05|A0A4X1UB05_PIG:P01846|LAC_PIG:A0A4X1UDK9|A0A4X1UDK9_PIG:A0A4X1THZ5|A0A4X1THZ5_PIG:A0A287BP38|A0A287BP38_PIG:A0A286ZNH4|A0A286ZNH4_PIG	K	AGGTTVTQGVETTK(+100.02)PSK	14	17	Uncharacterized protein OS=Sus scrofa OX=9823 PE=4 SV=1	Uncharacterized protein		63.77	1760.8792	-6.1	250	266	K14:succinyl modification:12.33	K263	QGVETTKPSKQSN	516.2515255	803.2548911	623.2709588	1232.367433	806.153772	1044.900944	Quantified
A0A287ARX1	A0A287ARX1|A0A287ARX1_PIG:A0A4X1T5E1|A0A4X1T5E1_PIG:A0A4X1TWP7|A0A4X1TWP7_PIG:A0A0A0MY58|A0A0A0MY58_PIG:A0A4X1UGT5|A0A4X1UGT5_PIG:A0A4X1THU7|A0A4X1THU7_PIG:A0A4X1T557|A0A4X1T557_PIG:A0A287A1M4|A0A287A1M4_PIG:A0A4X1UB05|A0A4X1UB05_PIG:P01846|LAC_PIG:A0A4X1UDK9|A0A4X1UDK9_PIG:A0A4X1THZ5|A0A4X1THZ5_PIG:A0A287BP38|A0A287BP38_PIG:A0A286ZNH4|A0A286ZNH4_PIG	K	AGGTTVTQGVETTK(+100.02)PSKQSNNK	14	22	Uncharacterized protein OS=Sus scrofa OX=9823 PE=4 SV=1	Uncharacterized protein		65.69	2332.1506	0.4	250	271	K14:succinyl modification:22.34	K263	QGVETTKPSKQSN	97.74235311	113.5610521	525.48176	217.7066804	254.3719131	102.5695031	Quantified
A0A287ARX1	A0A287ARX1|A0A287ARX1_PIG:A0A4X1T5E1|A0A4X1T5E1_PIG:A0A4X1TWP7|A0A4X1TWP7_PIG:A0A0A0MY58|A0A0A0MY58_PIG:A0A4X1UGT5|A0A4X1UGT5_PIG:A0A4X1THU7|A0A4X1THU7_PIG:A0A4X1T557|A0A4X1T557_PIG:A0A287A1M4|A0A287A1M4_PIG:A0A4X1UB05|A0A4X1UB05_PIG:P01846|LAC_PIG:A0A4X1UDK9|A0A4X1UDK9_PIG:A0A4X1THZ5|A0A4X1THZ5_PIG:A0A287BP38|A0A287BP38_PIG:A0A286ZNH4|A0A286ZNH4_PIG	K	AGGTTVTQGVETTKPSK(+100.02)QSNNK	17	22	Uncharacterized protein OS=Sus scrofa OX=9823 PE=4 SV=1	Uncharacterized protein		59.61	2332.1506	-0.9	250	271	K17:succinyl modification:12.33	K266	ETTKPSKQSNNKY	404.8719842	704.0347959	525.48176	670.870687	271.3140577	622.6564231	Quantified
A0A287ARX1	A0A287ARX1|A0A287ARX1_PIG:A0A4X1T5E1|A0A4X1T5E1_PIG:A0A4X1TWP7|A0A4X1TWP7_PIG:A0A0A0MY58|A0A0A0MY58_PIG:A0A4X1UGT5|A0A4X1UGT5_PIG:A0A4X1THU7|A0A4X1THU7_PIG:A0A4X1T557|A0A4X1T557_PIG:A0A287A1M4|A0A287A1M4_PIG:A0A4X1UB05|A0A4X1UB05_PIG:P01846|LAC_PIG:A0A4X1UDK9|A0A4X1UDK9_PIG:A0A4X1THZ5|A0A4X1THZ5_PIG:A0A287BP38|A0A287BP38_PIG:A0A286ZNH4|A0A286ZNH4_PIG	K	AGGTTVTQGVETTKPSKQSNNK(+100.02)	22	22	Uncharacterized protein OS=Sus scrofa OX=9823 PE=4 SV=1	Uncharacterized protein		56.2	2332.1506	-0.9	250	271	K22:succinyl modification:0.00	K271	SKQSNNKYAASSY	404.8719842	704.0347959	595.0364808	766.9359341	271.3140577	779.5505187	Quantified
I3LP02	I3LP02|I3LP02_PIG:A0A4X1UYA6|A0A4X1UYA6_PIG:A0A5G2QGS5|A0A5G2QGS5_PIG:A0A5G2R766|A0A5G2R766_PIG:A0A4X1UUQ1|A0A4X1UUQ1_PIG:A0A4X1UUS2|A0A4X1UUS2_PIG:A0A286ZXW1|A0A286ZXW1_PIG:A0A4X1UYL8|A0A4X1UYL8_PIG	K	AGIPK(+100.02)EEVK	5	9	Acetyl-CoA acetyltransferase 1 OS=Sus scrofa OX=9823 GN=ACAT1 PE=1 SV=2	Acetyl-CoA acetyltransferase 1	ACAT1	40.38	1069.5656	-0.7	78	86	K5:succinyl modification:22.99	K82	EKAGIPKEEVKEV	1028.614062	3042.806264	3517.034383	1374.196671	2888.387614	4301.385586	Quantified
I3LP02	I3LP02|I3LP02_PIG:A0A4X1UYA6|A0A4X1UYA6_PIG:A0A5G2QGS5|A0A5G2QGS5_PIG:A0A5G2R766|A0A5G2R766_PIG:A0A4X1UUQ1|A0A4X1UUQ1_PIG:A0A4X1UUS2|A0A4X1UUS2_PIG:A0A286ZXW1|A0A286ZXW1_PIG:A0A4X1UYL8|A0A4X1UYL8_PIG	K	AGIPK(+100.02)EEVKEVYM(+15.99)GNVLQGGEGQAPTR	5	27	Acetyl-CoA acetyltransferase 1 OS=Sus scrofa OX=9823 GN=ACAT1 PE=1 SV=2	Acetyl-CoA acetyltransferase 1	ACAT1	55.39	2972.4548	-4.6	78	104	K5:succinyl modification:0.00;M13:Oxidation (M):1000.00	K82	EKAGIPKEEVKEV	495.7760878	294.9047234	368.7252423	925.842953	158.9518709	537.3396136	Quantified
I3LP02	I3LP02|I3LP02_PIG:A0A4X1UYA6|A0A4X1UYA6_PIG:A0A5G2QGS5|A0A5G2QGS5_PIG:A0A5G2R766|A0A5G2R766_PIG:A0A4X1UUQ1|A0A4X1UUQ1_PIG:A0A4X1UUS2|A0A4X1UUS2_PIG:A0A286ZXW1|A0A286ZXW1_PIG:A0A4X1UYL8|A0A4X1UYL8_PIG	K	AGIPK(+100.02)EEVKEVYMGNVLQGGEGQAPTR	5	27	Acetyl-CoA acetyltransferase 1 OS=Sus scrofa OX=9823 GN=ACAT1 PE=1 SV=2	Acetyl-CoA acetyltransferase 1	ACAT1	94.93	2956.46	0.7	78	104	K5:succinyl modification:18.33	K82	EKAGIPKEEVKEV	5940.362167	7805.11772	6400.257053	7252.068403	7694.915696	9952.510167	Quantified
I3LP02	I3LP02|I3LP02_PIG:A0A4X1UYA6|A0A4X1UYA6_PIG:A0A5G2QGS5|A0A5G2QGS5_PIG:A0A5G2R766|A0A5G2R766_PIG:A0A4X1UUQ1|A0A4X1UUQ1_PIG:A0A4X1UUS2|A0A4X1UUS2_PIG:A0A286ZXW1|A0A286ZXW1_PIG:A0A4X1UYL8|A0A4X1UYL8_PIG	K	AGIPKEEVK(+100.02)EVYM(+15.99)GNVLQGGEGQAPTR	9	27	Acetyl-CoA acetyltransferase 1 OS=Sus scrofa OX=9823 GN=ACAT1 PE=1 SV=2	Acetyl-CoA acetyltransferase 1	ACAT1	59.38	2972.4548	3.1	78	104	K9:succinyl modification:0.00;M13:Oxidation (M):1000.00	K86	IPKEEVKEVYMGN	495.7760878	236.3212216	150.0109773	118.6236815	158.9518709	160.8540677	Quantified
A0A4X1UD45	A0A4X1UD45|A0A4X1UD45_PIG:A0A4X1U902|A0A4X1U902_PIG:A0A480SN35|A0A480SN35_PIG	K	AGIQIMAGK(+100.02)TLR	9	12	Uncharacterized protein OS=Sus scrofa OX=9823 PE=3 SV=1	Uncharacterized protein		55.61	1357.7388	1.7	8709	8720		K8717	IQIMAGKTLRIPA	908.2976639	977.8899246	1048.743617	965.8672708	1047.756492	903.8710256	Quantified
A0A4X1T2Y6	A0A4X1T2Y6|A0A4X1T2Y6_PIG:A0A4X1T308|A0A4X1T308_PIG:A0A287B5J2|A0A287B5J2_PIG:A0A4X1T339|A0A4X1T339_PIG:A0A4X1T214|A0A4X1T214_PIG:A0A287ATS2|A0A287ATS2_PIG:A0A4X1T2M9|A0A4X1T2M9_PIG:A0A287BGX8|A0A287BGX8_PIG	K	AGK(+100.02)HLQLK	3	8	Uncharacterized protein OS=Sus scrofa OX=9823 PE=4 SV=1	Uncharacterized protein		41.31	993.5607	4.9	158	165	K3:succinyl modification:44.95	K160	LASKAGKHLQLKE	140.7187671	112.6451994	490.6231292	160.3142276	226.841526	57.93505492	Quantified
A0A4X1VR45	A0A4X1VR45|A0A4X1VR45_PIG:A1XQU0|A1XQU0_PIG:A0A287BG40|A0A287BG40_PIG:A0A4X1VTQ3|A0A4X1VTQ3_PIG:A0A286ZPT6|A0A286ZPT6_PIG:A0A4X1VRV3|A0A4X1VRV3_PIG:A0A4X1VM03|A0A4X1VM03_PIG:A0A4X1VTQ9|A0A4X1VTQ9_PIG:F1SM98|F1SM98_PIG	K	AGK(+100.02)IPKPGPR	3	10	NADH dehydrogenase [ubiquinone] flavoprotein 2, mitochondrial OS=Sus scrofa OX=9823 GN=NDUFV2 PE=3 SV=1	NADH dehydrogenase [ubiquinone] flavoprotein 2, mitochondrial	NDUFV2	59.7	1119.64	1.7	188	197	K3:succinyl modification:47.09	K190	DELKAGKIPKPGP	2528.948703	4430.896109	1999.573147	3763.271588	5645.206103	4169.974845	Quantified
A0A286ZQ47	A0A286ZQ47|A0A286ZQ47_PIG:A0A287B8N1|A0A287B8N1_PIG:A0A4X1TKN1|A0A4X1TKN1_PIG:Q1HL06|Q1HL06_PIG:A0A4X1TKH2|A0A4X1TKH2_PIG:Q2HYU2|PFKAM_PIG:A0A286ZIJ9|A0A286ZIJ9_PIG:A0A286ZKJ2|A0A286ZKJ2_PIG:A0A287B7N8|A0A287B7N8_PIG:I3LCA1|I3LCA1_PIG:A0A4X1TKL1|A0A4X1TKL1_PIG:A0A286ZU66|A0A286ZU66_PIG:A0A287BCP5|A0A287BCP5_PIG:A0A4X1TGN2|A0A4X1TGN2_PIG:A0A480PMV8|A0A480PMV8_PIG	K	AGK(+100.02)ITAEEANK	3	11	ATP-dependent 6-phosphofructokinase OS=Sus scrofa OX=9823 GN=PFKM PE=1 SV=1	ATP-dependent 6-phosphofructokinase	PFKM	68.97	1230.6091	0.7	169	179	K3:succinyl modification:99.62	K171	DLQKAGKITAEEA	2532.166754	274.2473543	1519.320035	3223.613839	3427.937875	3224.658233	Quantified
A0A4X1UW18	A0A4X1UW18|A0A4X1UW18_PIG:A0A4X1UX32|A0A4X1UX32_PIG:A0A480NHK6|A0A480NHK6_PIG:P79274|ACADL_PIG:A0A480PCQ6|A0A480PCQ6_PIG	K	AGK(+100.02)QGLLGINIAER	3	14	Long-chain specific acyl-CoA dehydrogenase, mitochondrial OS=Sus scrofa OX=9823 GN=ACADL PE=3 SV=1	Long-chain specific acyl-CoA dehydrogenase, mitochondrial	ACADL	92.67	1538.8416	0.8	93	106		K95	LWEKAGKQGLLGI	9979.71604	12508.43111	16058.47262	12381.74331	11303.66044	11414.75362	Quantified
A0A4X1UD45	A0A4X1UD45|A0A4X1UD45_PIG:A0A4X1U902|A0A4X1U902_PIG:A0A480SN35|A0A480SN35_PIG	K	AGK(+100.02)TAGPDC(+57.02)NFR	3	12	Uncharacterized protein OS=Sus scrofa OX=9823 PE=3 SV=1	Uncharacterized protein		60.65	1392.6091	-0.1	7830	7841	C9:Carbamidomethylation:1000.00	K7832	RWVKAGKTAGPDC	859.9694189	984.0223911	1181.688694	713.3430907	1220.802739	1013.993776	Quantified
A0A4X1VR45	A0A4X1VR45|A0A4X1VR45_PIG:A1XQU0|A1XQU0_PIG:A0A287BG40|A0A287BG40_PIG:A0A4X1VTQ3|A0A4X1VTQ3_PIG:A0A286ZPT6|A0A286ZPT6_PIG:A0A4X1VRV3|A0A4X1VRV3_PIG:A0A4X1VM03|A0A4X1VM03_PIG:A0A4X1VTQ9|A0A4X1VTQ9_PIG:F1SM98|F1SM98_PIG	K	AGKIPK(+100.02)PGPR	6	10	NADH dehydrogenase [ubiquinone] flavoprotein 2, mitochondrial OS=Sus scrofa OX=9823 GN=NDUFV2 PE=3 SV=1	NADH dehydrogenase [ubiquinone] flavoprotein 2, mitochondrial	NDUFV2	48.51	1119.64	2.5	188	197	K6:succinyl modification:56.34	K193	KAGKIPKPGPRSG	422.7231343	640.2551741	990.3005619	538.5805402	576.5579132	671.6474379	Quantified
A0A287A2Y4	A0A287A2Y4|A0A287A2Y4_PIG:A0A287B0C3|A0A287B0C3_PIG:A0A287B4I0|A0A287B4I0_PIG:A0A4X1V3L8|A0A4X1V3L8_PIG:A0A5G2QY12|A0A5G2QY12_PIG:A0A480W5E5|A0A480W5E5_PIG:A0A4X1V3M3|A0A4X1V3M3_PIG:F1SMF9|F1SMF9_PIG:A0A4X1V4B4|A0A4X1V4B4_PIG	K	AGLVDDFEK(+100.02)K	9	10	ATP synthase subunit d, mitochondrial OS=Sus scrofa OX=9823 GN=ATP5PD PE=1 SV=1	ATP synthase subunit d, mitochondrial	ATP5PD	70.24	1220.5924	-2.1	64	73	K9:succinyl modification:0.00	K72	LVDDFEKKFNALK	71614.2657	118380.0387	85106.80818	114283.1802	187312.2368	146221.6905	Quantified
A0A287A2Y4	A0A287A2Y4|A0A287A2Y4_PIG:A0A287B0C3|A0A287B0C3_PIG:A0A287B4I0|A0A287B4I0_PIG:A0A4X1V3L8|A0A4X1V3L8_PIG:A0A5G2QY12|A0A5G2QY12_PIG:A0A480W5E5|A0A480W5E5_PIG:A0A4X1V3M3|A0A4X1V3M3_PIG:F1SMF9|F1SMF9_PIG:A0A4X1V4B4|A0A4X1V4B4_PIG	K	AGLVDDFEKK(+100.02)	10	10	ATP synthase subunit d, mitochondrial OS=Sus scrofa OX=9823 GN=ATP5PD PE=1 SV=1	ATP synthase subunit d, mitochondrial	ATP5PD	73.42	1220.5924	4.1	64	73	K10:succinyl modification:7.21	K73	VDDFEKKFNALKV	71614.2657	118380.0387	85106.80818	114283.1802	187312.2368	146221.6905	Quantified
A0A4X1UD45	A0A4X1UD45|A0A4X1UD45_PIG:A0A4X1U902|A0A4X1U902_PIG:A0A480SN35|A0A480SN35_PIG	K	AGPGK(+100.02)PSDASK	5	11	Uncharacterized protein OS=Sus scrofa OX=9823 PE=3 SV=1	Uncharacterized protein		56.05	1113.5302	-0.5	13165	13175	K5:succinyl modification:21.23	K13169	NKAGPGKPSDASK	821.7288264	530.2338732	917.4419077	897.8309976	618.8866066	199.879954	Quantified
A0A4X1UD45	A0A4X1UD45|A0A4X1UD45_PIG:A0A4X1U902|A0A4X1U902_PIG:A0A480SN35|A0A480SN35_PIG	K	AGPGKPSDASK(+100.02)AVYAQDPLYPPGPPAFPK	11	29	Uncharacterized protein OS=Sus scrofa OX=9823 PE=3 SV=1	Uncharacterized protein		43.13	3022.5076	1.4	13165	13193	K11:succinyl modification:0.00	K13175	KPSDASKAVYAQD	369.0546142	174.7633309	215.4288802	397.3698341	66.10103573	230.7549708	Quantified
A0A4X1UD45	A0A4X1UD45|A0A4X1UD45_PIG:A0A4X1U902|A0A4X1U902_PIG:A0A480SN35|A0A480SN35_PIG	K	AGSDLVLDAAVGGK(+100.02)PEPK	14	18	Uncharacterized protein OS=Sus scrofa OX=9823 PE=3 SV=1	Uncharacterized protein		70.33	1822.9312	2	22658	22675	K14:succinyl modification:3.56	K22671	DAAVGGKPEPKII	1851.269051	3105.624994	4031.157203	4905.602	3968.434395	3590.632815	Quantified
A0A4X1UD45	A0A4X1UD45|A0A4X1UD45_PIG:A0A4X1U902|A0A4X1U902_PIG:A0A480SN35|A0A480SN35_PIG	K	AGSDLVLDAAVGGKPEPK(+100.02)IIWTK	18	23	Uncharacterized protein OS=Sus scrofa OX=9823 PE=3 SV=1	Uncharacterized protein		52.04	2464.3213	-0.9	22658	22680	K18:succinyl modification:0.00	K22675	GGKPEPKIIWTKG		60.20993363	66.17803915			58.50483189	Quantified
A0A4X1UD45	A0A4X1UD45|A0A4X1UD45_PIG:A0A4X1U902|A0A4X1U902_PIG:A0A480SN35|A0A480SN35_PIG	K	AGSNLK(+100.02)VDIPISGKPLPK	6	18	Uncharacterized protein OS=Sus scrofa OX=9823 PE=3 SV=1	Uncharacterized protein		49.3	1933.0884	-2.5	20087	20104	K6:succinyl modification:49.35	K20092	RAGSNLKVDIPIS	647.8112444	146.408386	130.1902421	232.5059812	168.1371421	416.8159356	Quantified
A0A4X1UD45	A0A4X1UD45|A0A4X1UD45_PIG:A0A4X1U902|A0A4X1U902_PIG:A0A480SN35|A0A480SN35_PIG	K	AGSNLKVDIPISGK(+100.02)PLPK	14	18	Uncharacterized protein OS=Sus scrofa OX=9823 PE=3 SV=1	Uncharacterized protein		53.36	1933.0884	-7.5	20087	20104	K14:succinyl modification:11.12	K20100	DIPISGKPLPKVT	91.96036573	53.73570834	102.4769281	104.9313878			Quantified
A0A4X1UD45	A0A4X1UD45|A0A4X1UD45_PIG:A0A4X1U902|A0A4X1U902_PIG:A0A480SN35|A0A480SN35_PIG	K	AGSSPPSK(+100.02)PTEYVTAR	8	16	Uncharacterized protein OS=Sus scrofa OX=9823 PE=3 SV=1	Uncharacterized protein		54.09	1746.8424	-2.3	12769	12784		K12776	GSSPPSKPTEYVT	916.2719659	945.0363843	1323.21761	928.7297201	1003.536461	852.4837238	Quantified
A0A4X1UD45	A0A4X1UD45|A0A4X1UD45_PIG:A0A4X1U902|A0A4X1U902_PIG:A0A480SN35|A0A480SN35_PIG	K	AGSTFTIDVPISGRPAPK(+100.02)VTWK	18	22	Uncharacterized protein OS=Sus scrofa OX=9823 PE=3 SV=1	Uncharacterized protein		46.99	2427.2798	-3.9	22258	22279	K18:succinyl modification:5.55	K22275	SGRPAPKVTWKLE	180.6019413	258.6891574	261.8449239	388.2339251	228.4287993	135.1363901	Quantified
A0A480M6E4	A0A480M6E4|A0A480M6E4_PIG:A0A4X1TYC2|A0A4X1TYC2_PIG:P33198|IDHP_PIG:F1SK00|F1SK00_PIG:A0A4X1TVW8|A0A4X1TVW8_PIG:A0A287BL23|A0A287BL23_PIG:A0A480MPA1|A0A480MPA1_PIG:A0A286ZYE6|A0A286ZYE6_PIG:A0A4X1U136|A0A4X1U136_PIG:A0A480NDL8|A0A480NDL8_PIG	K	AGTFK(+100.02)IVFTPK	5	11	Isocitrate dehydrogenase [NADP] OS=Sus scrofa OX=9823 PE=3 SV=1	Isocitrate dehydrogenase [NADP]		89.73	1307.7125	2.6	97	107	K5:succinyl modification:112.31	K101	DRAGTFKIVFTPK	193211.2414	260261.3505	229813.0732	282396.2197	332682.4325	310247.6253	Quantified
A0A480M6E4	A0A480M6E4|A0A480M6E4_PIG:A0A4X1TYC2|A0A4X1TYC2_PIG:P33198|IDHP_PIG:F1SK00|F1SK00_PIG:A0A4X1TVW8|A0A4X1TVW8_PIG:A0A287BL23|A0A287BL23_PIG:A0A480MPA1|A0A480MPA1_PIG:A0A286ZYE6|A0A286ZYE6_PIG:A0A4X1U136|A0A4X1U136_PIG:A0A480NDL8|A0A480NDL8_PIG	K;K	AGTFK(+100.02)IVFTPK(+100.02)DGSSAK	5	17	Isocitrate dehydrogenase [NADP] OS=Sus scrofa OX=9823 PE=3 SV=1	Isocitrate dehydrogenase [NADP]		61.39	1952.973	-8.3	97	113	K5:succinyl modification:100.30;K11:succinyl modification:22.09	K;K101	DRAGTFKIVFTPK	296.4867043	822.7344126	59.62338885	815.1245725	403.6835832	823.5558884	Quantified
A0A480M6E4	A0A480M6E4|A0A480M6E4_PIG:A0A4X1TYC2|A0A4X1TYC2_PIG:P33198|IDHP_PIG:F1SK00|F1SK00_PIG:A0A4X1TVW8|A0A4X1TVW8_PIG:A0A287BL23|A0A287BL23_PIG:A0A480MPA1|A0A480MPA1_PIG:A0A286ZYE6|A0A286ZYE6_PIG:A0A4X1U136|A0A4X1U136_PIG:A0A480NDL8|A0A480NDL8_PIG	K;K	AGTFK(+100.02)IVFTPK(+100.02)DGSSAK	11	17	Isocitrate dehydrogenase [NADP] OS=Sus scrofa OX=9823 PE=3 SV=1	Isocitrate dehydrogenase [NADP]		61.39	1952.973	-8.3	97	113	K5:succinyl modification:100.30;K11:succinyl modification:22.09	K;K107	KIVFTPKDGSSAK	296.4867043	822.7344126	59.62338885	815.1245725	403.6835832	823.5558884	Quantified
A0A480M6E4	A0A480M6E4|A0A480M6E4_PIG:A0A4X1TYC2|A0A4X1TYC2_PIG:P33198|IDHP_PIG:F1SK00|F1SK00_PIG:A0A4X1TVW8|A0A4X1TVW8_PIG:A0A287BL23|A0A287BL23_PIG:A0A480MPA1|A0A480MPA1_PIG:A0A286ZYE6|A0A286ZYE6_PIG:A0A4X1U136|A0A4X1U136_PIG:A0A480NDL8|A0A480NDL8_PIG	K;K	AGTFK(+100.02)IVFTPKDGSSAK(+100.02)	5	17	Isocitrate dehydrogenase [NADP] OS=Sus scrofa OX=9823 PE=3 SV=1	Isocitrate dehydrogenase [NADP]		43.14	1952.973	-1.4	97	113	K5:succinyl modification:90.32;K17:succinyl modification:0.00	K;K101	DRAGTFKIVFTPK	296.4867043	443.1277107	59.62338885	382.2908823	403.6835832	823.5558884	Quantified
A0A480M6E4	A0A480M6E4|A0A480M6E4_PIG:A0A4X1TYC2|A0A4X1TYC2_PIG:P33198|IDHP_PIG:F1SK00|F1SK00_PIG:A0A4X1TVW8|A0A4X1TVW8_PIG:A0A287BL23|A0A287BL23_PIG:A0A480MPA1|A0A480MPA1_PIG:A0A286ZYE6|A0A286ZYE6_PIG:A0A4X1U136|A0A4X1U136_PIG:A0A480NDL8|A0A480NDL8_PIG	K;K	AGTFK(+100.02)IVFTPKDGSSAK(+100.02)	17	17	Isocitrate dehydrogenase [NADP] OS=Sus scrofa OX=9823 PE=3 SV=1	Isocitrate dehydrogenase [NADP]		43.14	1952.973	-1.4	97	113	K5:succinyl modification:90.32;K17:succinyl modification:0.00	K;K113	KDGSSAKQWEVYN	296.4867043	443.1277107	59.62338885	382.2908823	403.6835832	823.5558884	Quantified
A0A4X1UD45	A0A4X1UD45|A0A4X1UD45_PIG:A0A4X1U902|A0A4X1U902_PIG:A0A480SN35|A0A480SN35_PIG	K	AGTK(+100.02)IELPATVTGKPEPK	4	18	Uncharacterized protein OS=Sus scrofa OX=9823 PE=3 SV=1	Uncharacterized protein		56.29	1936.0516	1.7	7301	7318	K4:succinyl modification:51.24	K7304	TVKAGTKIELPAT	680.9543554	634.7534766	683.9248783	560.7733417	279.2747829	450.5024917	Quantified
A0A4X1UD45	A0A4X1UD45|A0A4X1UD45_PIG:A0A4X1U902|A0A4X1U902_PIG:A0A480SN35|A0A480SN35_PIG	K	AGTKIELPATVTGK(+100.02)PEPK	14	18	Uncharacterized protein OS=Sus scrofa OX=9823 PE=3 SV=1	Uncharacterized protein		60.47	1936.0516	-0.3	7301	7318	K14:succinyl modification:25.70	K7314	PATVTGKPEPKIT	281.4377053	292.7882056	185.6319058	431.7922512	349.8163848	260.1719489	Quantified
A0A4X1UD45	A0A4X1UD45|A0A4X1UD45_PIG:A0A4X1U902|A0A4X1U902_PIG:A0A480SN35|A0A480SN35_PIG	K	AGTKIELPATVTGKPEPK(+100.02)ITWTK	18	23	Uncharacterized protein OS=Sus scrofa OX=9823 PE=3 SV=1	Uncharacterized protein		47.24	2565.4053	-4.5	7301	7323	K18:succinyl modification:0.00	K7318	TGKPEPKITWTKA	425.2448445	510.2576213	374.8637742	126.3223226	623.3928705	72.77510701	Quantified
A0A4X1UD45	A0A4X1UD45|A0A4X1UD45_PIG:A0A4X1U902|A0A4X1U902_PIG:A0A480SN35|A0A480SN35_PIG	K	AGTSVK(+100.02)LR	6	8	Uncharacterized protein OS=Sus scrofa OX=9823 PE=3 SV=1	Uncharacterized protein		39.11	930.5134	8.5	20483	20490		K20488	RAGTSVKLRAGIS	670.7028861	592.923088	169.7358334	1283.886802	1044.41591	851.5807283	Quantified
A0A480K0L7	A0A480K0L7|A0A480K0L7_PIG:P42174|DHE3_PIG:A0A5G2R3R8|A0A5G2R3R8_PIG:F1SEN2|F1SEN2_PIG:A0A4X1VGG8|A0A4X1VGG8_PIG:A0A480QRT9|A0A480QRT9_PIG:A0A4X1VCG9|A0A4X1VCG9_PIG:A0A287ATW3|A0A287ATW3_PIG:A0A4X1VHE8|A0A4X1VHE8_PIG	K	AGVK(+100.02)INPK	4	8	Glutamate dehydrogenase OS=Sus scrofa OX=9823 PE=3 SV=1	Glutamate dehydrogenase		50.66	925.5233	3.8	153	160	K4:succinyl modification:67.69	K156	GAKAGVKINPKNY	491.834193	608.2447873	404.7372985	305.8948326	434.1425562	551.6851347	Quantified
A0A4X1UM57	A0A4X1UM57|A0A4X1UM57_PIG:F1RGX4|F1RGX4_PIG:A0A4X1UMN0|A0A4X1UMN0_PIG:A0A4X1UMN5|A0A4X1UMN5_PIG:A0A4X1UIB6|A0A4X1UIB6_PIG:A0A4X1UMP8|A0A4X1UMP8_PIG:P01965|HBA_PIG	K	AHGQK(+100.02)VADALTK	5	12	GLOBIN domain-containing protein OS=Sus scrofa OX=9823 GN=LOC110259958 PE=3 SV=1	GLOBIN domain-containing protein	LOC110259958	86.32	1337.6938	-4.9	147	158	K5:succinyl modification:56.15	K151	VKAHGQKVADALT	1710.808615	1423.541246	2907.288203	1388.033995	1218.458669	1922.492225	Quantified
A0A5G2R611	A0A5G2R611|A0A5G2R611_PIG:I3LER5|I3LER5_PIG:A0A5G2QNW4|A0A5G2QNW4_PIG:A0A4X1T8J9|A0A4X1T8J9_PIG	K	AHGSVVK(+100.02)SEDYALPVYVDRR	7	20	Cytochrome c oxidase subunit 4 OS=Sus scrofa OX=9823 GN=COX4I1 PE=1 SV=1	Cytochrome c oxidase subunit 4	COX4I1	48.54	2360.176	0.7	23	42		K29	AHGSVVKSEDYAL	2512.343389	2567.524916	3454.055106	2592.982691	1505.942997	1375.05958	Quantified
D0G784	D0G784|D0G784_PIG:A0A4X1W2A2|A0A4X1W2A2_PIG:A0A4X1W292|A0A4X1W292_PIG:F1RPH0|F1RPH0_PIG:A0A4X1VWX9|A0A4X1VWX9_PIG:Q7SIB7|PGK1_PIG:K7GKJ8|K7GKJ8_PIG:A0A5G2QJC3|A0A5G2QJC3_PIG:A0A5G2R4C4|A0A5G2R4C4_PIG	K	AHSSMVGVNLPK(+100.02)K	12	13	Phosphoglycerate kinase (Fragment) OS=Sus scrofa OX=9823 GN=PGK1 PE=2 SV=1	Phosphoglycerate kinase (Fragment)	PGK1	76.26	1466.7551	-2	159	171	K12:succinyl modification:0.00	K170	VGVNLPKKAGGFL	2296.683686	2746.977156	2219.823169	2579.470488	1974.825775	3208.149182	Quantified
D0G784	D0G784|D0G784_PIG:A0A4X1W2A2|A0A4X1W2A2_PIG:A0A4X1W292|A0A4X1W292_PIG:F1RPH0|F1RPH0_PIG:A0A4X1VWX9|A0A4X1VWX9_PIG:Q7SIB7|PGK1_PIG:K7GKJ8|K7GKJ8_PIG:A0A5G2QJC3|A0A5G2QJC3_PIG:A0A5G2R4C4|A0A5G2R4C4_PIG	K	AHSSMVGVNLPKK(+100.02)	13	13	Phosphoglycerate kinase (Fragment) OS=Sus scrofa OX=9823 GN=PGK1 PE=2 SV=1	Phosphoglycerate kinase (Fragment)	PGK1	70.57	1466.7551	0.6	159	171	K13:succinyl modification:0.00	K171	GVNLPKKAGGFLM	1772.139606	1414.959273	1352.61168	3528.684612	1219.234473	3631.546312	Quantified
A0A287A2Y4	A0A287A2Y4|A0A287A2Y4_PIG:A0A287B0C3|A0A287B0C3_PIG:A0A287B4I0|A0A287B4I0_PIG:A0A4X1V3L8|A0A4X1V3L8_PIG:A0A5G2QY12|A0A5G2QY12_PIG:A0A4X1SRP5|A0A4X1SRP5_PIG:A0A480W5E5|A0A480W5E5_PIG:A0A4X1V3M3|A0A4X1V3M3_PIG:F1SMF9|F1SMF9_PIG:A0A4X1V4B4|A0A4X1V4B4_PIG	K	AIANSLK(+100.02)SWNETLSTR	7	16	ATP synthase subunit d, mitochondrial OS=Sus scrofa OX=9823 GN=ATP5PD PE=1 SV=1	ATP synthase subunit d, mitochondrial	ATP5PD	101.05	1889.9482	-0.2	26	41		K32	AIANSLKSWNETL	54616.73081	77911.50787	61879.8378	78384.90368	104703.0602	90595.70015	Quantified
A0A480Q1V4	A0A480Q1V4|A0A480Q1V4_PIG:A0A480V3D2|A0A480V3D2_PIG:A0A286ZIY0|A0A286ZIY0_PIG:A0A480W635|A0A480W635_PIG:A0A5S8M9X9|A0A5S8M9X9_PIG:A0A4X1THY9|A0A4X1THY9_PIG:P10173|FUMH_PIG:A0A4X1THT6|A0A4X1THT6_PIG:I3LPP1|I3LPP1_PIG:A0A4X1TEE0|A0A4X1TEE0_PIG:A0A4X1TEC9|A0A4X1TEC9_PIG	K	AIEM(+15.99)LGGELGSK(+100.02)KPVHPNDHVNK	12	23	Fumarate hydratase, mitochondrial OS=Sus scrofa OX=9823 PE=3 SV=1	Fumarate hydratase, mitochondrial		68.82	2585.2908	-0.6	122	144	M4:Oxidation (M):1000.00;K12:succinyl modification:0.00	K133	GGELGSKKPVHPN	4897.221081	6753.645799	2137.997919	4956.884488	2160.886267	3541.490147	Quantified
A0A480Q1V4	A0A480Q1V4|A0A480Q1V4_PIG:A0A480V3D2|A0A480V3D2_PIG:A0A286ZIY0|A0A286ZIY0_PIG:A0A480W635|A0A480W635_PIG:A0A5S8M9X9|A0A5S8M9X9_PIG:A0A4X1THY9|A0A4X1THY9_PIG:P10173|FUMH_PIG:A0A4X1THT6|A0A4X1THT6_PIG:I3LPP1|I3LPP1_PIG:A0A4X1TEE0|A0A4X1TEE0_PIG:A0A4X1TEC9|A0A4X1TEC9_PIG	K	AIEM(+15.99)LGGELGSKK(+100.02)PVHPNDHVNK	13	23	Fumarate hydratase, mitochondrial OS=Sus scrofa OX=9823 PE=3 SV=1	Fumarate hydratase, mitochondrial		37.76	2585.2908	-0.9	122	144	M4:Oxidation (M):1000.00;K13:succinyl modification:0.00	K134	GELGSKKPVHPND	4897.221081	6753.645799	1799.484207	4956.884488	866.8022564	2882.967455	Quantified
A0A480Q1V4	A0A480Q1V4|A0A480Q1V4_PIG:A0A480V3D2|A0A480V3D2_PIG:A0A286ZIY0|A0A286ZIY0_PIG:A0A480W635|A0A480W635_PIG:A0A5S8M9X9|A0A5S8M9X9_PIG:A0A4X1THY9|A0A4X1THY9_PIG:P10173|FUMH_PIG:A0A4X1THT6|A0A4X1THT6_PIG:I3LPP1|I3LPP1_PIG:A0A4X1TEE0|A0A4X1TEE0_PIG:A0A4X1TEC9|A0A4X1TEC9_PIG	K	AIEMLGGELGSK(+100.02)KPVHPNDHVNK	12	23	Fumarate hydratase, mitochondrial OS=Sus scrofa OX=9823 PE=3 SV=1	Fumarate hydratase, mitochondrial		79.97	2569.2959	2.4	122	144	K12:succinyl modification:0.00	K133	GGELGSKKPVHPN	20314.61209	63670.31653	7832.888292	45020.59326	19999.58142	4308.111267	Quantified
A0A480Q1V4	A0A480Q1V4|A0A480Q1V4_PIG:A0A480V3D2|A0A480V3D2_PIG:A0A286ZIY0|A0A286ZIY0_PIG:A0A480W635|A0A480W635_PIG:A0A5S8M9X9|A0A5S8M9X9_PIG:A0A4X1THY9|A0A4X1THY9_PIG:P10173|FUMH_PIG:A0A4X1THT6|A0A4X1THT6_PIG:I3LPP1|I3LPP1_PIG:A0A4X1TEE0|A0A4X1TEE0_PIG:A0A4X1TEC9|A0A4X1TEC9_PIG	K	AIEMLGGELGSKK(+100.02)PVHPNDHVNK	13	23	Fumarate hydratase, mitochondrial OS=Sus scrofa OX=9823 PE=3 SV=1	Fumarate hydratase, mitochondrial		99.57	2569.2959	3.6	122	144	K13:succinyl modification:10.11	K134	GELGSKKPVHPND	44257.61622	67624.16691	31658.80992	48660.89798	20434.55632	65738.20928	Quantified
A0A4X1UH24	A0A4X1UH24|A0A4X1UH24_PIG:F1RFH9|F1RFH9_PIG:A0A4X1UHM9|A0A4X1UHM9_PIG:A0A5G2R940|A0A5G2R940_PIG:A0A287AL21|A0A287AL21_PIG:A0A480R346|A0A480R346_PIG:A0A287APK5|A0A287APK5_PIG	K	AIGIVATTGVSTEIGK(+100.02)IR	16	18	Calcium-transporting ATPase OS=Sus scrofa OX=9823 PE=3 SV=1	Calcium-transporting ATPase		64.3	1885.052	-4.8	213	230		K228	VSTEIGKIRDQMA	536.1033986	148.3106308	287.5597735	669.6773189	275.9657026	599.3433171	Quantified
F1SRC5	F1SRC5|F1SRC5_PIG:A0A0B8RTA5|A0A0B8RTA5_PIG:A0A4X1W359|A0A4X1W359_PIG:A0A4X1W364|A0A4X1W364_PIG:P16276|ACON_PIG	K	AIITK(+100.02)SFAR	5	9	Aconitate hydratase, mitochondrial OS=Sus scrofa OX=9823 GN=ACO2 PE=1 SV=3	Aconitate hydratase, mitochondrial	ACO2	50.74	1105.6132	2.7	684	692		K688	GRAIITKSFARIH	691.8416947	1158.42242	1755.782935	2532.866984	1694.480402	2207.788351	Quantified
A0A480IUH2	A0A480IUH2|A0A480IUH2_PIG:A0A4X1U6A2|A0A4X1U6A2_PIG:A0A480J3H1|A0A480J3H1_PIG:A0A480J793|A0A480J793_PIG:A0A480IWW6|A0A480IWW6_PIG:A0A4X1U3X7|A0A4X1U3X7_PIG:A0A480PMX9|A0A480PMX9_PIG:A0A480HQB1|A0A480HQB1_PIG:A0A4X1U5V5|A0A4X1U5V5_PIG:A0A4X1U5Y1|A0A4X1U5Y1_PIG:A0A480QT15|A0A480QT15_PIG:A0A480HAD0|A0A480HAD0_PIG:A0A481CGG0|A0A481CGG0_PIG:A0A480IPJ5|A0A480IPJ5_PIG:A0A4X1U5R9|A0A4X1U5R9_PIG:A0A4X1U5R…	K	AIM(+15.99)TYVSSFYHAFSGAQK(+100.02)AETAANR	18	25	Alpha-actinin-1 OS=Sus scrofa OX=9823 PE=4 SV=1	Alpha-actinin-1		30.24	2836.3125	-9.8	237	261		K254	AFSGAQKAETAAN	113.954844	638.9306795	585.6918103	108.331575	147.5610997	89.95215746	Quantified
A0A480KXA1	A0A480KXA1|A0A480KXA1_PIG:A0A5G2RCH7|A0A5G2RCH7_PIG:A0A5G2QUK3|A0A5G2QUK3_PIG:F1SM75|F1SM75_PIG:A0A4X1VSQ9|A0A4X1VSQ9_PIG:A0A480Q947|A0A480Q947_PIG:A0A5K1VE56|A0A5K1VE56_PIG	K	AINQAGVGK(+100.02)PSDLAGPVVAETRPGTK	9	26	Myomesin 1 OS=Sus scrofa OX=9823 GN=MYOM1 PE=1 SV=1	Myomesin 1	MYOM1	56.09	2632.3821	-1.5	1085	1110	K9:succinyl modification:10.55	K1093	NQAGVGKPSDLAG	3137.402868	2769.759493	1167.142105	2517.760243	2429.065215	929.9845333	Quantified
A0A480SN35	A0A480SN35|A0A480SN35_PIG	K	AIPEEK(+100.02)VPR	6	9	Titin isoform X6 OS=Sus scrofa OX=9823 PE=3 SV=1	Titin isoform X6		44.01	1137.6029	1.7	5007	5015		K5012	RAIPEEKVPRLKP	685.4534502	424.3505053	381.2567974	457.909548	728.1046011	421.7347472	Quantified
A0A4X1SS97	A0A4X1SS97|A0A4X1SS97_PIG:K9IW80|K9IW80_PIG:A0A4X1STM2|A0A4X1STM2_PIG:A0A4X1STF8|A0A4X1STF8_PIG:A0A4X1STS7|A0A4X1STS7_PIG:F1SMG3|F1SMG3_PIG:A0A287AQG1|A0A287AQG1_PIG:A0A286ZZT0|A0A286ZZT0_PIG:A0A287B1U9|A0A287B1U9_PIG	K	AISPDK(+100.02)DNFYFEVK	6	14	Proton-translocating NAD(P)(+) transhydrogenase OS=Sus scrofa OX=9823 GN=NNT PE=3 SV=1	Proton-translocating NAD(P)(+) transhydrogenase	NNT	70.91	1771.8304	-1.4	267	280	K6:succinyl modification:41.81	K272	KAISPDKDNFYFE	1927.173724	4453.826102	5934.132541	3257.876715	5356.230381	5115.42301	Quantified
A0A286ZXE3	A0A286ZXE3|A0A286ZXE3_PIG:A0A5G2QRY9|A0A5G2QRY9_PIG:A0A5G2R231|A0A5G2R231_PIG:K7GMH0|K7GMH0_PIG:A0A4X1SJD5|A0A4X1SJD5_PIG:A0A5G2Q7D6|A0A5G2Q7D6_PIG:A0A287AZK1|A0A287AZK1_PIG:A0A5G2R196|A0A5G2R196_PIG:A0A480VHZ0|A0A480VHZ0_PIG:F1SS64|F1SS64_PIG:A0A4X1SJS3|A0A4X1SJS3_PIG:A0A4X1SL20|A0A4X1SL20_PIG:A0A4X1SJ63|A0A4X1SJ63_PIG:A0A287AMA4|A0A287AMA4_PIG:A0A5G2QLY9|A0A5G2QLY9_PIG:Q9TV62|MYH4_PIG:A0A4X1SL6…	K	AITDAAM(+15.99)MAEELKK(+100.02)EQDTSAHLER	14	24	Uncharacterized protein OS=Sus scrofa OX=9823 GN=LOC100736765 PE=1 SV=2	Uncharacterized protein	LOC100736765	35.27	2803.3003	-0.5	1760	1783	M7:Oxidation (M):0.00;K14:succinyl modification:0.00	K1773	MAEELKKEQDTSA	1451.023233	159.8646019	890.2067246	2237.1482	462.3962473	1132.942503	Quantified
A0A286ZXE3	A0A286ZXE3|A0A286ZXE3_PIG:A0A5G2QRY9|A0A5G2QRY9_PIG:A0A5G2R231|A0A5G2R231_PIG:K7GMH0|K7GMH0_PIG:A0A4X1SJD5|A0A4X1SJD5_PIG:A0A5G2Q7D6|A0A5G2Q7D6_PIG:A0A287AZK1|A0A287AZK1_PIG:A0A5G2R196|A0A5G2R196_PIG:A0A480VHZ0|A0A480VHZ0_PIG:F1SS64|F1SS64_PIG:A0A4X1SJS3|A0A4X1SJS3_PIG:A0A4X1SL20|A0A4X1SL20_PIG:A0A4X1SJ63|A0A4X1SJ63_PIG:A0A287AMA4|A0A287AMA4_PIG:A0A5G2QLY9|A0A5G2QLY9_PIG:Q9TV62|MYH4_PIG:A0A4X1SL6…	K	AITDAAMM(+15.99)AEELK(+100.02)KEQDTSAHLER	13	24	Uncharacterized protein OS=Sus scrofa OX=9823 GN=LOC100736765 PE=1 SV=2	Uncharacterized protein	LOC100736765	48.18	2803.3003	-2.7	1760	1783	M8:Oxidation (M):0.00;K13:succinyl modification:0.00	K1772	MMAEELKKEQDTS	1951.657395	1342.284276	1090.026617	2084.730455	1511.028748	934.9659688	Quantified
A0A286ZXE3	A0A286ZXE3|A0A286ZXE3_PIG:A0A5G2QRY9|A0A5G2QRY9_PIG:A0A5G2R231|A0A5G2R231_PIG:K7GMH0|K7GMH0_PIG:A0A4X1SJD5|A0A4X1SJD5_PIG:A0A5G2Q7D6|A0A5G2Q7D6_PIG:A0A287AZK1|A0A287AZK1_PIG:A0A5G2R196|A0A5G2R196_PIG:A0A480VHZ0|A0A480VHZ0_PIG:F1SS64|F1SS64_PIG:A0A4X1SJS3|A0A4X1SJS3_PIG:A0A4X1SL20|A0A4X1SL20_PIG:A0A4X1SJ63|A0A4X1SJ63_PIG:A0A287AMA4|A0A287AMA4_PIG:A0A5G2QLY9|A0A5G2QLY9_PIG:Q9TV62|MYH4_PIG:A0A4X1SL6…	K	AITDAAMM(+15.99)AEELKK(+100.02)EQDTSAHLER	14	24	Uncharacterized protein OS=Sus scrofa OX=9823 GN=LOC100736765 PE=1 SV=2	Uncharacterized protein	LOC100736765	47.34	2803.3003	-3.6	1760	1783	M8:Oxidation (M):0.00;K14:succinyl modification:0.00	K1773	MAEELKKEQDTSA	1951.657395	1342.284276	1262.30099	2084.730455	1990.681274	1391.049532	Quantified
A0A480Q6V0	A0A480Q6V0|A0A480Q6V0_PIG:A0A287B9S1|A0A287B9S1_PIG:A0A5G2R231|A0A5G2R231_PIG:K7GMH0|K7GMH0_PIG:F1S4X7|F1S4X7_PIG:A0A4X1SJD5|A0A4X1SJD5_PIG:A0A5G2Q7D6|A0A5G2Q7D6_PIG:A0A287AZK1|A0A287AZK1_PIG:A0A4X1T719|A0A4X1T719_PIG:A0A480VHZ0|A0A480VHZ0_PIG:A0A4X1T8T2|A0A4X1T8T2_PIG:A0A4X1SJS3|A0A4X1SJS3_PIG:A0A4X1SL20|A0A4X1SL20_PIG:A0A4X1T5R3|A0A4X1T5R3_PIG:A0A287AZL2|A0A287AZL2_PIG:A0A4X1SGN4|A0A4X1SGN4_PIG…	K	AITDAAMMAEELK(+100.02)K	13	14	Myosin-7B OS=Sus scrofa OX=9823 PE=4 SV=1	Myosin-7B		56.99	1620.7738	1.2	548	561	K13:succinyl modification:0.00	K560	MMAEELKKEQDTS	743.5458194	601.4379008	1327.36564	492.950198	133.3639778	1111.022646	Quantified
A0A286ZXE3	A0A286ZXE3|A0A286ZXE3_PIG:A0A5G2QRY9|A0A5G2QRY9_PIG:A0A5G2R231|A0A5G2R231_PIG:K7GMH0|K7GMH0_PIG:A0A4X1SJD5|A0A4X1SJD5_PIG:A0A5G2Q7D6|A0A5G2Q7D6_PIG:A0A287AZK1|A0A287AZK1_PIG:A0A5G2R196|A0A5G2R196_PIG:A0A480VHZ0|A0A480VHZ0_PIG:F1SS64|F1SS64_PIG:A0A4X1SJS3|A0A4X1SJS3_PIG:A0A4X1SL20|A0A4X1SL20_PIG:A0A4X1SJ63|A0A4X1SJ63_PIG:A0A287AMA4|A0A287AMA4_PIG:A0A5G2QLY9|A0A5G2QLY9_PIG:Q9TV62|MYH4_PIG:A0A4X1SL6…	K	AITDAAMMAEELK(+100.02)KEQDTSAHLER	13	24	Uncharacterized protein OS=Sus scrofa OX=9823 GN=LOC100736765 PE=1 SV=2	Uncharacterized protein	LOC100736765	83.63	2787.3054	-1.9	1760	1783	K13:succinyl modification:11.06	K1772	MMAEELKKEQDTS	26731.66305	29175.8673	32677.18253	35560.84765	31160.51456	33481.48955	Quantified
A0A480Q6V0	A0A480Q6V0|A0A480Q6V0_PIG:A0A287B9S1|A0A287B9S1_PIG:A0A5G2R231|A0A5G2R231_PIG:K7GMH0|K7GMH0_PIG:F1S4X7|F1S4X7_PIG:A0A4X1SJD5|A0A4X1SJD5_PIG:A0A5G2Q7D6|A0A5G2Q7D6_PIG:A0A287AZK1|A0A287AZK1_PIG:A0A4X1T719|A0A4X1T719_PIG:A0A480VHZ0|A0A480VHZ0_PIG:A0A4X1T8T2|A0A4X1T8T2_PIG:A0A4X1SJS3|A0A4X1SJS3_PIG:A0A4X1SL20|A0A4X1SL20_PIG:A0A4X1T5R3|A0A4X1T5R3_PIG:A0A287AZL2|A0A287AZL2_PIG:A0A4X1SGN4|A0A4X1SGN4_PIG…	K	AITDAAMMAEELKK(+100.02)	14	14	Myosin-7B OS=Sus scrofa OX=9823 PE=4 SV=1	Myosin-7B		60.13	1620.7738	2.7	548	561	K14:succinyl modification:0.00	K561	MAEELKKEQDTST	743.5458194	58.48749243	395.0240347	137.0496777	133.3639778	125.5405341	Quantified
A0A286ZXE3	A0A286ZXE3|A0A286ZXE3_PIG:A0A5G2QRY9|A0A5G2QRY9_PIG:A0A5G2R231|A0A5G2R231_PIG:K7GMH0|K7GMH0_PIG:A0A4X1SJD5|A0A4X1SJD5_PIG:A0A5G2Q7D6|A0A5G2Q7D6_PIG:A0A287AZK1|A0A287AZK1_PIG:A0A5G2R196|A0A5G2R196_PIG:A0A480VHZ0|A0A480VHZ0_PIG:F1SS64|F1SS64_PIG:A0A4X1SJS3|A0A4X1SJS3_PIG:A0A4X1SL20|A0A4X1SL20_PIG:A0A4X1SJ63|A0A4X1SJ63_PIG:A0A287AMA4|A0A287AMA4_PIG:A0A5G2QLY9|A0A5G2QLY9_PIG:Q9TV62|MYH4_PIG:A0A4X1SL6…	K	AITDAAMMAEELKK(+100.02)EQDTSAHLER	14	24	Uncharacterized protein OS=Sus scrofa OX=9823 GN=LOC100736765 PE=1 SV=2	Uncharacterized protein	LOC100736765	79.61	2787.3054	-1	1760	1783	K14:succinyl modification:0.00	K1773	MAEELKKEQDTSA	20276.56208	22772.28798	28800.74065	24422.22584	26902.86851	32722.9584	Quantified
A0A287BG23	A0A287BG23|A0A287BG23_PIG:A0A076KRX0|A0A076KRX0_PIG:A0A481CCJ1|A0A481CCJ1_PIG:A0A4X1UVA4|A0A4X1UVA4_PIG:A0A4X1UVA2|A0A4X1UVA2_PIG:A0A286ZVK5|A0A286ZVK5_PIG:A0A481CPX2|A0A481CPX2_PIG:P00355|G3P_PIG:Q9TT74|Q9TT74_PIG:Q0Q4G7|Q0Q4G7_PIG	K	AITIFQERDPANIK(+100.02)	14	14	Glyceraldehyde-3-phosphate dehydrogenase OS=Sus scrofa OX=9823 GN=GAPDH PE=3 SV=1	Glyceraldehyde-3-phosphate dehydrogenase	GAPDH	58.1	1714.8889	-3.7	131	144		K144	RDPANIKWGDAGA	2138.647625	1700.766951	343.6775171	2166.08154	1387.579384	1911.899207	Quantified
A0A4X1SFZ0	A0A4X1SFZ0|A0A4X1SFZ0_PIG:A0A4X1SEW6|A0A4X1SEW6_PIG:A0A5K1U1D1|A0A5K1U1D1_PIG:K7GSI9|K7GSI9_PIG:A0A5K1UHX7|A0A5K1UHX7_PIG:A0A4X1SFB6|A0A4X1SFB6_PIG:A0A4X1SFD7|A0A4X1SFD7_PIG:Q9GJV4|Q9GJV4_PIG:A0A5K1U1D3|A0A5K1U1D3_PIG:A0A4X1SFX5|A0A4X1SFX5_PIG:F6PXR6|F6PXR6_PIG:K7GLQ8|K7GLQ8_PIG:Q9GL05|Q9GL05_PIG:K7GS06|K7GS06_PIG:A0A287AAL6|A0A287AAL6_PIG	K	AITSGGITYQDQPWHAEC(+57.02)FVC(+57.02)VTC(+57.02)SK(+100.02)K	26	27	Uncharacterized protein OS=Sus scrofa OX=9823 GN=FHL1 PE=4 SV=1	Uncharacterized protein	FHL1	70.51	3242.447	-0.3	295	321	C18:Carbamidomethylation:1000.00;C21:Carbamidomethylation:1000.00;C24:Carbamidomethylation:1000.00;K26:succinyl modification:0.00	K320	VCVTCSKKLAGQR	1533.158788	795.2625856	1652.685413	820.1014717	392.9658519	649.5355909	Quantified
F1RFH9	F1RFH9|F1RFH9_PIG:A0A480M6X9|A0A480M6X9_PIG:A0A4X1UHM9|A0A4X1UHM9_PIG:P11607|AT2A2_PIG:A0A480R346|A0A480R346_PIG:A0A287APK5|A0A287APK5_PIG:A0A5S6HET4|A0A5S6HET4_PIG:A0A4X1U5D0|A0A4X1U5D0_PIG:A0A4X1UH24|A0A4X1UH24_PIG:A0A5S6HSJ6|A0A5S6HSJ6_PIG:A0A5G2R940|A0A5G2R940_PIG:A0A4X1U5D4|A0A4X1U5D4_PIG:A0A287AL21|A0A287AL21_PIG:A0A480TDT7|A0A480TDT7_PIG	K	AIYNNMK(+100.02)QFIR	7	11	Calcium-transporting ATPase OS=Sus scrofa OX=9823 GN=ATP2A1 PE=1 SV=3	Calcium-transporting ATPase	ATP2A1	52.17	1496.7446	0.6	751	761		K757	AIYNNMKQFIRYL	2252.923529	1480.326912	2425.258344	3264.397889	1683.786348	2345.057315	Quantified
A0A286ZXE3	A0A286ZXE3|A0A286ZXE3_PIG:A0A5G2R231|A0A5G2R231_PIG:A0A5G2R343|A0A5G2R343_PIG:K7GMH0|K7GMH0_PIG:A0A1Y0DDA1|A0A1Y0DDA1_PIG:A0A4X1TSN2|A0A4X1TSN2_PIG:A0A480VHZ0|A0A480VHZ0_PIG:A0A5G2QGB1|A0A5G2QGB1_PIG:A0A5G2QPP5|A0A5G2QPP5_PIG:A0A287BPJ7|A0A287BPJ7_PIG:A0A5G2RB89|A0A5G2RB89_PIG:Q9TUF6|Q9TUF6_PIG:A0A4X1TVF4|A0A4X1TVF4_PIG:A0A4X1TQJ8|A0A4X1TQJ8_PIG:A0A5G2QGJ8|A0A5G2QGJ8_PIG:F1SDN2|F1SDN2_PIG:A0A5G2Q…	K	AK(+100.02)ANLEK	2	7	Uncharacterized protein OS=Sus scrofa OX=9823 GN=LOC100736765 PE=1 SV=2	Uncharacterized protein	LOC100736765	46.89	872.4603	2	1243	1249	K2:succinyl modification:77.53	K1244	EQIIKAKANLEKM	9536.863711	8658.338254	13811.11029	13562.23065	2627.866237	11875.1447	Quantified
F1SRC5	F1SRC5|F1SRC5_PIG:A0A0B8RTA5|A0A0B8RTA5_PIG:A0A480XXW9|A0A480XXW9_PIG:A0A4X1W359|A0A4X1W359_PIG:A0A480JJZ5|A0A480JJZ5_PIG:A0A4X1W364|A0A4X1W364_PIG:P16276|ACON_PIG	K	AK(+100.02)DINQEVYNFLATAGAK	2	18	Aconitate hydratase, mitochondrial OS=Sus scrofa OX=9823 GN=ACO2 PE=1 SV=3	Aconitate hydratase, mitochondrial	ACO2	78.63	2052.0164	-10.8	143	160	K2:succinyl modification:79.70	K144	KDLRRAKDINQEV	454.9061712	104.3063669	312.038607	545.5739264	444.2596004	334.786933	Quantified
A0A287BI36	A0A287BI36|A0A287BI36_PIG:A0A4X1UCF4|A0A4X1UCF4_PIG	K	AK(+100.02)EKIPLHVFSPK	2	13	PDZ and LIM domain 5 OS=Sus scrofa OX=9823 GN=PDLIM5 PE=1 SV=1	PDZ and LIM domain 5	PDLIM5	61.84	1592.8926	1.1	183	195	K2:succinyl modification:0.00	K184	DNTKKAKEKIPLH	418.0737538	253.4401146	847.7235679	46.4208915	426.1421165	660.3957695	Quantified
A0A4X1T2Y6	A0A4X1T2Y6|A0A4X1T2Y6_PIG:A0A4X1T308|A0A4X1T308_PIG:A0A287B5J2|A0A287B5J2_PIG:A0A4X1T339|A0A4X1T339_PIG:A0A4X1T214|A0A4X1T214_PIG:A0A287ATS2|A0A287ATS2_PIG:A0A4X1T2M9|A0A4X1T2M9_PIG:A0A287BGX8|A0A287BGX8_PIG	K	AK(+100.02)ENYAGNYR	2	10	Uncharacterized protein OS=Sus scrofa OX=9823 PE=4 SV=1	Uncharacterized protein		69.43	1284.5735	0.8	184	193		K185	MQIIKAKENYAGN	976.5524593	873.9418032	1664.814658	297.7451867	526.8052381	701.0067901	Quantified
A0A5G2QRY9	A0A5G2QRY9|A0A5G2QRY9_PIG:A0A4X1SJD5|A0A4X1SJD5_PIG:A0A5G2Q7D6|A0A5G2Q7D6_PIG:A0A287AZK1|A0A287AZK1_PIG:A0A5G2R196|A0A5G2R196_PIG:F1SS64|F1SS64_PIG:A0A4X1SJS3|A0A4X1SJS3_PIG:A0A4X1SL20|A0A4X1SL20_PIG:A0A4X1SJ63|A0A4X1SJ63_PIG:A0A287AMA4|A0A287AMA4_PIG:A0A5G2QLY9|A0A5G2QLY9_PIG:Q9TV62|MYH4_PIG:A0A4X1SL66|A0A4X1SL66_PIG:Q9TV63|MYH2_PIG:F1SS62|F1SS62_PIG:A0A4X1SI01|A0A4X1SI01_PIG	K	AK(+100.02)GNLEK	2	7	Uncharacterized protein OS=Sus scrofa OX=9823 GN=MYH8 PE=3 SV=1	Uncharacterized protein	MYH8	55.21	858.4447	2.7	1246	1252	K2:succinyl modification:87.95	K1247	ETISKAKGNLEKM	6219.172022	26080.03383	12179.97834	34120.2898	18649.36774	5523.088391	Quantified
A0A4X1UD45	A0A4X1UD45|A0A4X1UD45_PIG:A0A4X1U902|A0A4X1U902_PIG:A0A480SN35|A0A480SN35_PIG	K	AK(+100.02)IETGADFSK	2	11	Uncharacterized protein OS=Sus scrofa OX=9823 PE=3 SV=1	Uncharacterized protein		62.09	1265.6139	-3.9	11847	11857	K2:succinyl modification:84.02	K11848	TRSPRAKIETGAD	627.38996	484.2578333	832.7777902	524.4299109	439.5993639	460.9790657	Quantified
Q66LN4	Q66LN4|Q66LN4_PIG:A0A4X1UJ95|A0A4X1UJ95_PIG:A0A4X1UHY1|A0A4X1UHY1_PIG:A0A5G2QS72|A0A5G2QS72_PIG:A0A480JQP2|A0A480JQP2_PIG:I3LJ48|I3LJ48_PIG:A0A287ACP9|A0A287ACP9_PIG	K	AK(+100.02)IPVIAVEPDKK	2	13	Enoyl-Coenzyme A hydratase/3-hydroxyacyl Coenzyme A (Fragment) OS=Sus scrofa OX=9823 PE=2 SV=1	Enoyl-Coenzyme A hydratase/3-hydroxyacyl Coenzyme A (Fragment)		68.6	1506.8657	0.2	190	202	K2:succinyl modification:81.06	K191	VSFAKAKIPVIAV	2290.02475	2797.185545	2843.464229	2165.95159	2293.282894	1421.032097	Quantified
Q29554	Q29554|ECHA_PIG:A0A5G2RBW4|A0A5G2RBW4_PIG:B2ZF49|B2ZF49_PIG:A0A480VWY5|A0A480VWY5_PIG:A0A480PP93|A0A480PP93_PIG:A0A480PE19|A0A480PE19_PIG:A0A4X1TSV0|A0A4X1TSV0_PIG	K;K	AK(+100.02)K(+100.02)MGLVDQLVEPLGPGLKPPEER	2	24	Trifunctional enzyme subunit alpha, mitochondrial OS=Sus scrofa OX=9823 GN=HADHA PE=2 SV=1	Trifunctional enzyme subunit alpha, mitochondrial	HADHA	43.02	2800.468	-1.3	212	235	K2:succinyl modification:34.66;K3:succinyl modification:28.20	K;K213	IRADKAKKMGLVD	911.0196331	3980.886725	4389.378705	1979.109871	3432.226958	2497.929096	Quantified
Q29554	Q29554|ECHA_PIG:A0A5G2RBW4|A0A5G2RBW4_PIG:B2ZF49|B2ZF49_PIG:A0A480VWY5|A0A480VWY5_PIG:A0A480PP93|A0A480PP93_PIG:A0A480PE19|A0A480PE19_PIG:A0A4X1TSV0|A0A4X1TSV0_PIG	K;K	AK(+100.02)K(+100.02)MGLVDQLVEPLGPGLKPPEER	3	24	Trifunctional enzyme subunit alpha, mitochondrial OS=Sus scrofa OX=9823 GN=HADHA PE=2 SV=1	Trifunctional enzyme subunit alpha, mitochondrial	HADHA	43.02	2800.468	-1.3	212	235	K2:succinyl modification:34.66;K3:succinyl modification:28.20	K;K214	RADKAKKMGLVDQ	911.0196331	3980.886725	4389.378705	1979.109871	3432.226958	2497.929096	Quantified
Q29554	Q29554|ECHA_PIG:A0A5G2RBW4|A0A5G2RBW4_PIG:B2ZF49|B2ZF49_PIG:A0A480VWY5|A0A480VWY5_PIG:A0A480PP93|A0A480PP93_PIG:A0A480PE19|A0A480PE19_PIG:A0A4X1TSV0|A0A4X1TSV0_PIG	K	AK(+100.02)KMGLVDQLVEPLGPGLKPPEER	2	24	Trifunctional enzyme subunit alpha, mitochondrial OS=Sus scrofa OX=9823 GN=HADHA PE=2 SV=1	Trifunctional enzyme subunit alpha, mitochondrial	HADHA	48.36	2700.4519	-2	212	235	K2:succinyl modification:0.00	K213	IRADKAKKMGLVD	3601.40222	3166.455041	1565.928025	1152.816838	1192.902756	383.7257701	Quantified
A0A4X1UD45	A0A4X1UD45|A0A4X1UD45_PIG:A0A4X1U902|A0A4X1U902_PIG:A0A480SN35|A0A480SN35_PIG	K	AK(+100.02)LELAAAPK	2	10	Uncharacterized protein OS=Sus scrofa OX=9823 PE=3 SV=1	Uncharacterized protein		53.45	1110.6284	-5.1	6589	6598	K2:succinyl modification:66.10	K6590	DKEARAKLELAAA	104.2126204	118.6995976	134.1563045	75.0233732	154.6398907	114.286098	Quantified
A0A286ZXE3	A0A286ZXE3|A0A286ZXE3_PIG:A0A5G2R231|A0A5G2R231_PIG:K7GMH0|K7GMH0_PIG:A0A5G2QBQ2|A0A5G2QBQ2_PIG:A0A480VHZ0|A0A480VHZ0_PIG:A0A5G2R2R6|A0A5G2R2R6_PIG	K	AK(+100.02)LQTENGELSR	2	12	Uncharacterized protein OS=Sus scrofa OX=9823 GN=LOC100736765 PE=1 SV=2	Uncharacterized protein	LOC100736765	65.54	1444.7158	3.2	1280	1291		K1281	FSTQRAKLQTENG	2011.489441	3527.384032	11261.31117	1921.422086	66.36939662	1802.730253	Quantified
A0A4X1ST78	A0A4X1ST78|A0A4X1ST78_PIG:A0A481CDI3|A0A481CDI3_PIG:A0A480W721|A0A480W721_PIG:A0A480KS46|A0A480KS46_PIG:A0A0B8RSF3|A0A0B8RSF3_PIG:F1S430|F1S430_PIG:A0A287AAG7|A0A287AAG7_PIG:A0A480HIL6|A0A480HIL6_PIG:A0A286ZLY3|A0A286ZLY3_PIG	K	AK(+100.02)LYPVPSLFTHK	2	13	Rhodanese domain-containing protein OS=Sus scrofa OX=9823 GN=PDPR PE=3 SV=1	Rhodanese domain-containing protein	PDPR	43.9	1599.8661	1.1	852	864	K2:succinyl modification:45.45	K853	RFQAKAKLYPVPS	491.0107901	209.1951651	165.1623219	146.8765355	110.0767139	211.7306465	Quantified
A0A286ZXE3	A0A286ZXE3|A0A286ZXE3_PIG:A0A5G2R231|A0A5G2R231_PIG:K7GMH0|K7GMH0_PIG:A0A5G2QBQ2|A0A5G2QBQ2_PIG:A0A480VHZ0|A0A480VHZ0_PIG:A0A5G2R2R6|A0A5G2R2R6_PIG	K	AK(+100.02)NALAHALQSAR	2	13	Uncharacterized protein OS=Sus scrofa OX=9823 GN=LOC100736765 PE=1 SV=2	Uncharacterized protein	LOC100736765	89.69	1449.7688	0.7	1327	1339		K1328	EEEGKAKNALAHA	2346.611771	3281.710285	13565.94373	743.3073816	1301.392676	824.1393351	Quantified
A0A5G2QRY9	A0A5G2QRY9|A0A5G2QRY9_PIG:A0A4X1SJD5|A0A4X1SJD5_PIG:A0A5G2Q7D6|A0A5G2Q7D6_PIG:A0A287AZK1|A0A287AZK1_PIG:A0A5G2R196|A0A5G2R196_PIG:F1SS64|F1SS64_PIG:F1SS66|F1SS66_PIG:A0A4X1SL20|A0A4X1SL20_PIG:A0A4X1SJ63|A0A4X1SJ63_PIG:A0A287AMA4|A0A287AMA4_PIG:A0A5G2QLY9|A0A5G2QLY9_PIG:Q9TV63|MYH2_PIG:F1SS62|F1SS62_PIG:A0A4X1SI01|A0A4X1SI01_PIG	K	AK(+100.02)NALAHALQSSR	2	13	Uncharacterized protein OS=Sus scrofa OX=9823 GN=MYH8 PE=3 SV=1	Uncharacterized protein	MYH8	88.14	1465.7637	-0.4	1330	1342		K1331	EEETKAKNALAHA	2562.944264	1833.503157	4192.449674	584.0032531	1245.104086	815.3645396	Quantified
A0A4X1UD45	A0A4X1UD45|A0A4X1UD45_PIG:A0A4X1U902|A0A4X1U902_PIG:A0A480SN35|A0A480SN35_PIG	K	AK(+100.02)NDAGYSEPR	2	11	Uncharacterized protein OS=Sus scrofa OX=9823 PE=3 SV=1	Uncharacterized protein		60.01	1306.579	1	22217	22227		K22218	EFRVKAKNDAGYS	298.3739072	361.8701536	528.2659488	213.7785446	312.7207667	383.0410926	Quantified
A0A4X1VZK6	A0A4X1VZK6|A0A4X1VZK6_PIG:A0A4X1VXU3|A0A4X1VXU3_PIG:A0A4X1VSU4|A0A4X1VSU4_PIG:A0A4X1VXD5|A0A4X1VXD5_PIG	K	AK(+100.02)NQSSLVLIGDAFK	2	15	Uncharacterized protein OS=Sus scrofa OX=9823 PE=4 SV=1	Uncharacterized protein		70.94	1689.8937	-1	1112	1126	K2:succinyl modification:73.29	K1113	IHDGKAKNQSSLV	541.9992905	233.2213334	554.5059569	555.4072095	537.8128533	330.5699148	Quantified
Q9N0F1	Q9N0F1|ODO2_PIG:A0A5G2QIZ1|A0A5G2QIZ1_PIG:K9IW73|K9IW73_PIG:A0A4X1TEJ1|A0A4X1TEJ1_PIG:A0A5S6FV10|A0A5S6FV10_PIG:A0A5G2QYJ3|A0A5G2QYJ3_PIG:A0A4X1TAN2|A0A4X1TAN2_PIG	K	AK(+100.02)PAEAPAAAAPK	2	13	Dihydrolipoyllysine-residue succinyltransferase component of 2-oxoglutarate dehydrogenase complex, mitochondrial OS=Sus scrofa OX=9823 GN=DLST PE=1 SV=1	Dihydrolipoyllysine-residue succinyltransferase component of 2-oxoglutarate dehydrogenase complex, mitochondrial	DLST	59	1291.6771	-1	154	166	K2:succinyl modification:68.79	K155	AAPAKAKPAEAPA	724.6344631	1241.494809	789.1852586	877.5897444	1039.247811	552.9507666	Quantified
A0A4X1SJS3	A0A4X1SJS3|A0A4X1SJS3_PIG:Q9TV62|MYH4_PIG:A0A4X1SL66|A0A4X1SL66_PIG	K	AK(+100.02)SALAHAVQSSR	2	13	Myosin-4 OS=Sus scrofa OX=9823 GN=MYH4 PE=3 SV=1	Myosin-4	MYH4	103.29	1424.7372	1.5	1324	1336		K1325	EEETKAKSALAHA	16011.2351	18443.90053	16138.46776	32570.59249	32991.04936	27087.24375	Quantified
A0A287B5G8	A0A287B5G8|A0A287B5G8_PIG:F1SHX0|F1SHX0_PIG:A0A481BBQ7|A0A481BBQ7_PIG	K	AK(+100.02)SINYC(+57.02)ETPK	2	11	Nebulin OS=Sus scrofa OX=9823 GN=NEB PE=1 SV=2	Nebulin	NEB	50.24	1409.6497	-2.1	391	401	K2:succinyl modification:54.99;C7:Carbamidomethylation:1000.00	K392	YEKTKAKSINYCE	166.8436407	50.89344599	250.2943901	262.0417017	141.6223362	75.34092706	Quantified
P08059	P08059|G6PI_PIG:A0A5G2R343|A0A5G2R343_PIG:A0A4X1TSN2|A0A4X1TSN2_PIG:A0A480S836|A0A480S836_PIG:A0A5G2QGB1|A0A5G2QGB1_PIG:A0A5G2QPP5|A0A5G2QPP5_PIG:A0A287BPJ7|A0A287BPJ7_PIG:F1RNV1|F1RNV1_PIG:A0A5G2RB89|A0A5G2RB89_PIG:Q9TUF6|Q9TUF6_PIG:A0A4X1TVF4|A0A4X1TVF4_PIG:A0A4X1TQJ8|A0A4X1TQJ8_PIG:A0A5G2QGJ8|A0A5G2QGJ8_PIG:F1SDN2|F1SDN2_PIG:A0A5G2QL38|A0A5G2QL38_PIG	K	AK(+100.02)TLGQR	2	7	Glucose-6-phosphate isomerase OS=Sus scrofa OX=9823 GN=GPI PE=1 SV=3	Glucose-6-phosphate isomerase	GPI									9536.863711	13897.19101	13752.48648	1729.404772	17462.87597	29042.19293	Quantified
A0A5G2QXX6	A0A5G2QXX6|A0A5G2QXX6_PIG:F1SAF0|F1SAF0_PIG:A0A4X1V436|A0A4X1V436_PIG:A0A4X1V5N5|A0A4X1V5N5_PIG:A0A5G2QPK6|A0A5G2QPK6_PIG:A0A480N1D9|A0A480N1D9_PIG:A0A5G2QGG6|A0A5G2QGG6_PIG:P09623|DLDH_PIG:A0A5G2QH34|A0A5G2QH34_PIG:A0A4X1V5Q2|A0A4X1V5Q2_PIG	K	AK(+100.02)TNADTDGM(+15.99)VK	2	12	Dihydrolipoyl dehydrogenase, mitochondrial OS=Sus scrofa OX=9823 GN=DLD PE=1 SV=1	Dihydrolipoyl dehydrogenase, mitochondrial	DLD	72.56	1365.6082	-0.7	381	392	K2:succinyl modification:101.25;M10:Oxidation (M):1000.00	K382	AANSRAKTNADTD	253.5825688	373.4142989	105.4981401	626.7493818	159.2692965	301.1735524	Quantified
A0A5G2QXX6	A0A5G2QXX6|A0A5G2QXX6_PIG:F1SAF0|F1SAF0_PIG:A0A4X1V436|A0A4X1V436_PIG:A0A4X1V5N5|A0A4X1V5N5_PIG:A0A5G2QPK6|A0A5G2QPK6_PIG:A0A480N1D9|A0A480N1D9_PIG:A0A5G2QGG6|A0A5G2QGG6_PIG:P09623|DLDH_PIG:A0A5G2QH34|A0A5G2QH34_PIG:A0A4X1V5Q2|A0A4X1V5Q2_PIG	K	AK(+100.02)TNADTDGMVK	2	12	Dihydrolipoyl dehydrogenase, mitochondrial OS=Sus scrofa OX=9823 GN=DLD PE=1 SV=1	Dihydrolipoyl dehydrogenase, mitochondrial	DLD	85.56	1349.6133	-0.8	381	392	K2:succinyl modification:121.68	K382	AANSRAKTNADTD	3120.718537	3182.600203	3044.863586	1908.272434	3474.998716	2428.918063	Quantified
A0A287BRL7	A0A287BRL7|A0A287BRL7_PIG:A0A4X1UHF4|A0A4X1UHF4_PIG	K	AK(+100.02)VNTIPGFDGVVK	2	14	Propionyl-CoA carboxylase alpha chain, mitochondrial OS=Sus scrofa OX=9823 GN=PCCA PE=1 SV=2	Propionyl-CoA carboxylase alpha chain, mitochondrial	PCCA	28.78	1543.8246	-0.1	157	170	K2:succinyl modification:26.77	K158	LLAKKAKVNTIPG	55.8588953	144.6287573	564.2194326	172.0455374	686.1810623	440.7666381	Quantified
A0A4X1TLS9	A0A4X1TLS9|A0A4X1TLS9_PIG:A0A5G2R3M0|A0A5G2R3M0_PIG	K	AKEEVGAASTK(+100.02)K	11	12	Triadin OS=Sus scrofa OX=9823 PE=4 SV=1	Triadin		64.59	1317.6776	1.8	427	438	K11:succinyl modification:0.00	K437	VGAASTKKAVPGK	177.7609572	80.30022277	85.64740439	233.8690219	103.0272479	97.72926625	Quantified
A0A5K1VC16	A0A5K1VC16|A0A5K1VC16_PIG:A0A4X1ST65|A0A4X1ST65_PIG:A0A5G2QNU4|A0A5G2QNU4_PIG:A0A5G2QBA4|A0A5G2QBA4_PIG:A0A5G2QN81|A0A5G2QN81_PIG:A0A4X1SSP7|A0A4X1SSP7_PIG:A0A286ZNV2|A0A286ZNV2_PIG:A0A4X1TLS9|A0A4X1TLS9_PIG:A0A4X1SRL8|A0A4X1SRL8_PIG:A0A5G2R3M0|A0A5G2R3M0_PIG:B9W5V0|B9W5V0_PIG:A0A4X1SRH0|A0A4X1SRH0_PIG	K	AKEEVGAASTKK(+100.02)	12	12	Elongation factor 1-alpha OS=Sus scrofa OX=9823 GN=EEF1A2 PE=3 SV=1	Elongation factor 1-alpha	EEF1A2									177.7609572	80.30022277	230.4115311	233.8690219	236.9957949	140.2908711	Quantified
A0A287A9T9	A0A287A9T9|A0A287A9T9_PIG:A0A4X1STU7|A0A4X1STU7_PIG:A0A5G2QU39|A0A5G2QU39_PIG:A0A4X1STV6|A0A4X1STV6_PIG	K	AKGHK(+100.02)VTLVSR	5	11	Short chain dehydrogenase/reductase family 39U member 1 OS=Sus scrofa OX=9823 GN=SDR39U1 PE=1 SV=1	Short chain dehydrogenase/reductase family 39U member 1	SDR39U1	69.41	1294.7357	-0.6	22	32	K5:succinyl modification:25.20	K26	LKAKGHKVTLVSR	1060.450864	1480.392143	1067.613687	644.4552561	87.54912616	1161.201051	Quantified
A0A5G2QRY9	A0A5G2QRY9|A0A5G2QRY9_PIG:A0A4X1SJD5|A0A4X1SJD5_PIG:A0A5G2Q7D6|A0A5G2Q7D6_PIG:A0A287AZK1|A0A287AZK1_PIG:A0A5G2R196|A0A5G2R196_PIG:F1SS64|F1SS64_PIG:A0A4X1SJS3|A0A4X1SJS3_PIG:A0A4X1SL20|A0A4X1SL20_PIG:A0A4X1SJ63|A0A4X1SJ63_PIG:A0A287AMA4|A0A287AMA4_PIG:A0A5G2QLY9|A0A5G2QLY9_PIG:Q9TV62|MYH4_PIG:A0A4X1SL66|A0A4X1SL66_PIG:Q9TV63|MYH2_PIG:F1SS62|F1SS62_PIG:A0A4X1SI01|A0A4X1SI01_PIG	K	AKGNLEK(+100.02)M(+15.99)C(+57.02)R	7	10	Uncharacterized protein OS=Sus scrofa OX=9823 GN=MYH8 PE=3 SV=1	Uncharacterized protein	MYH8	55.28	1321.6118	-1.9	1246	1255	K7:succinyl modification:38.19;M8:Oxidation (M):1000.00;C9:Carbamidomethylation:1000.00	K1252	AKGNLEKMCRTLE	1093.605326	756.5566611	212.762883	1374.58907	731.4729593	624.6551694	Quantified
A0A5G2QRY9	A0A5G2QRY9|A0A5G2QRY9_PIG:A0A4X1SJD5|A0A4X1SJD5_PIG:A0A5G2Q7D6|A0A5G2Q7D6_PIG:A0A287AZK1|A0A287AZK1_PIG:A0A5G2R196|A0A5G2R196_PIG:F1SS64|F1SS64_PIG:A0A4X1SJS3|A0A4X1SJS3_PIG:A0A4X1SL20|A0A4X1SL20_PIG:A0A4X1SJ63|A0A4X1SJ63_PIG:A0A287AMA4|A0A287AMA4_PIG:A0A5G2QLY9|A0A5G2QLY9_PIG:Q9TV62|MYH4_PIG:A0A4X1SL66|A0A4X1SL66_PIG:Q9TV63|MYH2_PIG:F1SS62|F1SS62_PIG:A0A4X1SI01|A0A4X1SI01_PIG	K	AKGNLEK(+100.02)MC(+57.02)R	7	10	Uncharacterized protein OS=Sus scrofa OX=9823 GN=MYH8 PE=3 SV=1	Uncharacterized protein	MYH8	72.56	1305.6169	-0.4	1246	1255	K7:succinyl modification:43.39;C9:Carbamidomethylation:1000.00	K1252	AKGNLEKMCRTLE	10425.06649	9366.815969	3543.632346	16858.75677	18541.68558	15029.42145	Quantified
Q66LN4	Q66LN4|Q66LN4_PIG:A0A4X1UJ95|A0A4X1UJ95_PIG:A0A4X1UHY1|A0A4X1UHY1_PIG:A0A5G2QS72|A0A5G2QS72_PIG:A0A480JQP2|A0A480JQP2_PIG:I3LJ48|I3LJ48_PIG:A0A287ACP9|A0A287ACP9_PIG	K	AKIPVIAVEPDKK(+100.02)	13	13	Enoyl-Coenzyme A hydratase/3-hydroxyacyl Coenzyme A (Fragment) OS=Sus scrofa OX=9823 PE=2 SV=1	Enoyl-Coenzyme A hydratase/3-hydroxyacyl Coenzyme A (Fragment)		60.84	1506.8657	0.1	190	202	K13:succinyl modification:0.00	K202	AVEPDKKQLENAN	89.01127872	155.388492	130.4386698	107.5492712	195.7834653	125.91087	Quantified
Q29554	Q29554|ECHA_PIG:A0A5G2RBW4|A0A5G2RBW4_PIG:B2ZF49|B2ZF49_PIG:A0A480VWY5|A0A480VWY5_PIG:A0A480PP93|A0A480PP93_PIG:A0A480PE19|A0A480PE19_PIG:A0A4X1TSV0|A0A4X1TSV0_PIG	K	AKK(+100.02)MGLVDQLVEPLGPGLKPPEER	3	24	Trifunctional enzyme subunit alpha, mitochondrial OS=Sus scrofa OX=9823 GN=HADHA PE=2 SV=1	Trifunctional enzyme subunit alpha, mitochondrial	HADHA	71.4	2700.4519	0.4	212	235	K3:succinyl modification:0.00	K214	RADKAKKMGLVDQ	3601.40222	3166.455041	1565.928025	1152.816838	1745.90122	383.7257701	Quantified
A0A4X1UD45	A0A4X1UD45|A0A4X1UD45_PIG:A0A4X1U902|A0A4X1U902_PIG:A0A480SN35|A0A480SN35_PIG	K	AKLELAAAPK(+100.02)IK	10	12	Uncharacterized protein OS=Sus scrofa OX=9823 PE=3 SV=1	Uncharacterized protein		72.52	1351.8075	2.3	6589	6600	K10:succinyl modification:5.47	K6598	ELAAAPKIKTADQ	66.46027071	204.7590937	306.444123	225.9225521	524.3732973	190.7003722	Quantified
A0A4X1UD45	A0A4X1UD45|A0A4X1UD45_PIG:A0A4X1U902|A0A4X1U902_PIG:A0A480SN35|A0A480SN35_PIG	K	AKLELAAAPKIK(+100.02)	12	12	Uncharacterized protein OS=Sus scrofa OX=9823 PE=3 SV=1	Uncharacterized protein		55.39	1351.8075	-4.5	6589	6600	K12:succinyl modification:4.64	K6600	AAAPKIKTADQDL	125.1788073	204.7590937	306.444123	225.9225521	111.0474411	190.7003722	Quantified
A0A4X1SJS3	A0A4X1SJS3|A0A4X1SJS3_PIG:A0A4X1SL20|A0A4X1SL20_PIG:Q9TV62|MYH4_PIG:A0A4X1SL66|A0A4X1SL66_PIG:Q9TV63|MYH2_PIG:A0A5G2Q7D6|A0A5G2Q7D6_PIG:A0A287AZK1|A0A287AZK1_PIG:F1SS64|F1SS64_PIG	K	AKTK(+100.02)LEQQVDDLEGSLEQEK	4	20	Myosin-4 OS=Sus scrofa OX=9823 GN=MYH4 PE=3 SV=1	Myosin-4	MYH4	71.03	2387.1704	-0.1	1022	1041	K4:succinyl modification:7.32	K1025	LTKAKTKLEQQVD	3676.061426	2226.129286	348.1546519	4847.576534	3618.192351	3863.092644	Quantified
A0A4X1VUZ8	A0A4X1VUZ8|A0A4X1VUZ8_PIG:A0A4X1VWP2|A0A4X1VWP2_PIG	K	AKVEVK(+100.02)K	6	7	Uncharacterized protein OS=Sus scrofa OX=9823 PE=4 SV=1	Uncharacterized protein		33.56	900.528	4.1	247	253	K6:succinyl modification:0.00	K252	KAKVEVKKSAAFT	523.2738525	266.658504	185.308456	483.1274927	386.9000582	493.4461194	Quantified
A0A5G2QS61	A0A5G2QS61|A0A5G2QS61_PIG:A0A4X1STJ8|A0A4X1STJ8_PIG:A0A287AL53|A0A287AL53_PIG:A0A4X1ST33|A0A4X1ST33_PIG:A0A4X1SS07|A0A4X1SS07_PIG:A0A287ABD1|A0A287ABD1_PIG	K	ALAIEDFC(+57.02)K(+100.02)SLGHAYIR	9	17	Abhydrolase domain containing 10, depalmitoylase OS=Sus scrofa OX=9823 GN=ABHD10 PE=1 SV=1	Abhydrolase domain containing 10, depalmitoylase	ABHD10	79.59	2063.0146	-0.4	93	109	C8:Carbamidomethylation:1000.00	K101	AIEDFCKSLGHAY	3868.889332	4689.835428	3894.099081	3445.500091	3665.470808	4377.06098	Quantified
A0A5G2REA8	A0A5G2REA8|A0A5G2REA8_PIG:A0A5G2R343|A0A5G2R343_PIG:A0A4X1TSN2|A0A4X1TSN2_PIG:A0A4X1TVU0|A0A4X1TVU0_PIG:A0A5G2QGB1|A0A5G2QGB1_PIG:A0A5G2QPP5|A0A5G2QPP5_PIG:A0A287BPJ7|A0A287BPJ7_PIG:A0A5G2RB89|A0A5G2RB89_PIG:Q9TUF6|Q9TUF6_PIG:A0A4X1TVF4|A0A4X1TVF4_PIG:A0A4X1TQJ8|A0A4X1TQJ8_PIG:A0A5G2QGJ8|A0A5G2QGJ8_PIG:F1SDN2|F1SDN2_PIG:A0A5G2QL38|A0A5G2QL38_PIG	K	ALAM(+15.99)GYK(+100.02)PK	7	9	Uncharacterized protein OS=Sus scrofa OX=9823 GN=HADHB PE=1 SV=1	Uncharacterized protein	HADHB	49.09	1093.5477	2.9	204	212	M4:Oxidation (M):1000.00;K7:succinyl modification:9.40	K210	ALAMGYKPKAYLR	815.9867069	1011.532163	872.0218876	1089.42302	1485.296015	628.2432268	Quantified
A0A5G2REA8	A0A5G2REA8|A0A5G2REA8_PIG:A0A5G2R343|A0A5G2R343_PIG:A0A4X1TSN2|A0A4X1TSN2_PIG:A0A4X1TVU0|A0A4X1TVU0_PIG:A0A5G2QGB1|A0A5G2QGB1_PIG:A0A5G2QPP5|A0A5G2QPP5_PIG:A0A287BPJ7|A0A287BPJ7_PIG:A0A5G2RB89|A0A5G2RB89_PIG:Q9TUF6|Q9TUF6_PIG:A0A4X1TVF4|A0A4X1TVF4_PIG:A0A4X1TQJ8|A0A4X1TQJ8_PIG:A0A5G2QGJ8|A0A5G2QGJ8_PIG:F1SDN2|F1SDN2_PIG:A0A5G2QL38|A0A5G2QL38_PIG	K	ALAMGYK(+100.02)PK	7	9	Uncharacterized protein OS=Sus scrofa OX=9823 GN=HADHB PE=1 SV=1	Uncharacterized protein	HADHB	61.27	1077.5529	2.1	204	212	K7:succinyl modification:0.00	K210	ALAMGYKPKAYLR	5317.322172	8569.279714	6336.740698	11136.40506	13451.71557	9927.390029	Quantified
A0A287BSJ6	A0A287BSJ6|A0A287BSJ6_PIG	K	ALC(+57.02)TGEK(+100.02)GFGYK	7	12	Uncharacterized protein OS=Sus scrofa OX=9823 GN=RANBP2 PE=1 SV=2	Uncharacterized protein	RANBP2	33.13	1429.6548	-0.2	3049	3060	C3:Carbamidomethylation:1000.00;K7:succinyl modification:17.91	K3055	ALCTGEKGFGYKH	54.62875701	393.07777	157.1864892	186.9716257	144.7770253	240.804848	Quantified
A0A480REY2	A0A480REY2|A0A480REY2_PIG:A0A480R661|A0A480R661_PIG:A0A4X1U6A2|A0A4X1U6A2_PIG:A0A480J3H1|A0A480J3H1_PIG:A0A480J793|A0A480J793_PIG:A0A4X1TND2|A0A4X1TND2_PIG:A0A5G2R6T7|A0A5G2R6T7_PIG:A0A4X1U3X1|A0A4X1U3X1_PIG:A0A480PMX9|A0A480PMX9_PIG:A0A480HQB1|A0A480HQB1_PIG:A0A4X1U5V5|A0A4X1U5V5_PIG:A0A4X1U5Y1|A0A4X1U5Y1_PIG:A0A480QT15|A0A480QT15_PIG:A0A4X1U5R9|A0A4X1U5R9_PIG:I3LLY3|I3LLY3_PIG:A0A4X1U5R4|A0A4X1…	K	ALDFIASK(+100.02)GVK	8	11	Actinin alpha 3 OS=Sus scrofa OX=9823 GN=ACTN3 PE=1 SV=1	Actinin alpha 3	ACTN3	53.18	1247.6761	0	111	121	K8:succinyl modification:0.00	K118	LDFIASKGVKLVS	2379.082974	1744.158584	1524.208916	3687.92104	3431.067006	2821.881525	Quantified
A0A5G2QLU2	A0A5G2QLU2|A0A5G2QLU2_PIG:A0A4X1UNV2|A0A4X1UNV2_PIG:A0A5G2QN32|A0A5G2QN32_PIG:A0A4X1UMI7|A0A4X1UMI7_PIG:F1RHL9|F1RHL9_PIG:I3LCP0|I3LCP0_PIG:A0A5G2QP94|A0A5G2QP94_PIG:A0A287AU97|A0A287AU97_PIG	K	ALDYIASKGVK(+100.02)	11	11	Actinin alpha 2 OS=Sus scrofa OX=9823 GN=ACTN2 PE=1 SV=1	Actinin alpha 2	ACTN2	46.45	1263.671	-1	103	113	K11:succinyl modification:0.00	K113	IASKGVKLVSIGA	2085.969797	1353.064783	5552.683834	852.1535396	399.3763039	2231.258255	Quantified
A0A4X1TV38	A0A4X1TV38|A0A4X1TV38_PIG:A0A4X1TUU7|A0A4X1TUU7_PIG:A0A4X1TV60|A0A4X1TV60_PIG:A0A480QMY9|A0A480QMY9_PIG:A0A287AXA8|A0A287AXA8_PIG:F1S557|F1S557_PIG:A0A287B3F4|A0A287B3F4_PIG:A0A4X1TS17|A0A4X1TS17_PIG	K	ALEIAEK(+100.02)K	7	8	4-alpha-glucanotransferase OS=Sus scrofa OX=9823 PE=4 SV=1	4-alpha-glucanotransferase		36.68	1000.5441	2	1409	1416	K7:succinyl modification:0.00	K1415	ALEIAEKKLLGPL	945.5862019	688.9326352	644.3980205	1404.077228	1193.53961	1736.346261	Quantified
D0G784	D0G784|D0G784_PIG:A0A4X1W2A2|A0A4X1W2A2_PIG:A0A4X1W292|A0A4X1W292_PIG:F1RPH0|F1RPH0_PIG:A0A4X1VWX9|A0A4X1VWX9_PIG:Q7SIB7|PGK1_PIG:K7GKJ8|K7GKJ8_PIG:A0A5G2QJC3|A0A5G2QJC3_PIG:A0A5G2R4C4|A0A5G2R4C4_PIG	K	ALESPERPFLAILGGAK(+100.02)	17	17	Phosphoglycerate kinase (Fragment) OS=Sus scrofa OX=9823 GN=PGK1 PE=2 SV=1	Phosphoglycerate kinase (Fragment)	PGK1	62.32	1868.0043	4.7	187	203		K203	AILGGAKVADKIQ	120.121125	182.1736576	105.2846191	162.4834265			Quantified
A0A480JH79	A0A480JH79|A0A480JH79_PIG	K	ALGFK(+100.02)SLVTVDELR	5	14	Haloacid dehalogenase-like hydrolase domain-containing 5 isoform 2 OS=Sus scrofa OX=9823 PE=4 SV=1	Haloacid dehalogenase-like hydrolase domain-containing 5 isoform 2		35.98	1646.8879	-0.5	147	160		K151	ARALGFKSLVTVD	735.9714555	959.8409846	1185.077011	338.0837991	165.9684361	617.3155979	Quantified
A0A286ZKX2	A0A286ZKX2|A0A286ZKX2_PIG:A0A4X1W946|A0A4X1W946_PIG:A0A0B8S099|A0A0B8S099_PIG:A0A4X1W3G6|A0A4X1W3G6_PIG:P00889|CISY_PIG	K	ALGFPLERPK(+100.02)SM(+15.99)STDGLIK	10	19	Citrate synthase OS=Sus scrofa OX=9823 GN=CS PE=1 SV=2	Citrate synthase	CS	31.04	2175.1245	-1.6	375	393	K10:succinyl modification:6.45;M12:Oxidation (M):1000.00	K384	FPLERPKSMSTDG	955.5844281	1902.197138	1669.356398	3425.096054	1624.408289	896.545889	Quantified
A0A286ZKX2	A0A286ZKX2|A0A286ZKX2_PIG:A0A4X1W946|A0A4X1W946_PIG:A0A0B8S099|A0A0B8S099_PIG:A0A4X1W3G6|A0A4X1W3G6_PIG:P00889|CISY_PIG	K	ALGFPLERPK(+100.02)SMSTDGLIK	10	19	Citrate synthase OS=Sus scrofa OX=9823 GN=CS PE=1 SV=2	Citrate synthase	CS	63.06	2159.1296	0.8	375	393	K10:succinyl modification:22.83	K384	FPLERPKSMSTDG	712.7050899	9750.001915	19955.76387	10919.32483	11201.90485	8661.234288	Quantified
Q5EFJ2	Q5EFJ2|Q5EFJ2_PIG:A1XQT6|A1XQT6_PIG:A0A5G2QVS9|A0A5G2QVS9_PIG:A0A287AR47|A0A287AR47_PIG:A0A4X1UTR8|A0A4X1UTR8_PIG:Q29069|Q29069_PIG:A0A4X1UTR0|A0A4X1UTR0_PIG:A0A4X1UWV2|A0A4X1UWV2_PIG	K	ALGTNPTNAEVK(+100.02)K	12	13	Alkali myosin light chain 3 A2 catalytic OS=Sus scrofa OX=9823 GN=MLC3F PE=2 SV=1	Alkali myosin light chain 3 A2 catalytic	MLC3F	100.2	1441.7412	5.4	37	49	K12:succinyl modification:8.14	K48	PTNAEVKKVLGNP	45849.59755	54896.70401	42994.06185	64339.21182	84758.7762	82956.76582	Quantified
Q5EFJ2	Q5EFJ2|Q5EFJ2_PIG:A1XQT6|A1XQT6_PIG:A0A5G2QVS9|A0A5G2QVS9_PIG:A0A287AR47|A0A287AR47_PIG:A0A4X1UTR8|A0A4X1UTR8_PIG:Q29069|Q29069_PIG:A0A4X1UTR0|A0A4X1UTR0_PIG:A0A4X1UWV2|A0A4X1UWV2_PIG	K	ALGTNPTNAEVKK(+100.02)	13	13	Alkali myosin light chain 3 A2 catalytic OS=Sus scrofa OX=9823 GN=MLC3F PE=2 SV=1	Alkali myosin light chain 3 A2 catalytic	MLC3F	86.36	1441.7412	3.9	37	49	K13:succinyl modification:0.00	K49	TNAEVKKVLGNPS	45849.59755	54896.70401	42994.06185	64339.21182	84758.7762	82956.76582	Quantified
F1SMZ7	F1SMZ7|F1SMZ7_PIG:A0A4X1VEW0|A0A4X1VEW0_PIG:G9F6X6|G9F6X6_PIG	K	ALK(+100.02)IPAM(+15.99)TIAK	3	11	60 kDa chaperonin OS=Sus scrofa OX=9823 PE=3 SV=3	60 kDa chaperonin		31.47	1271.7158	0.5	471	481	K3:succinyl modification:36.20;M7:Oxidation (M):1000.00	K473	IIKKALKIPAMTI	4411.504346	5197.226674	973.7545728	4354.99439	6846.100851	4187.275281	Quantified
F1SMZ7	F1SMZ7|F1SMZ7_PIG:A0A4X1VEW0|A0A4X1VEW0_PIG:G9F6X6|G9F6X6_PIG	K	ALK(+100.02)IPAMTIAK	3	11	60 kDa chaperonin OS=Sus scrofa OX=9823 PE=3 SV=3	60 kDa chaperonin		54.92	1255.7209	2.4	471	481	K3:succinyl modification:66.10	K473	IIKKALKIPAMTI	19166.70042	23958.76112	15191.54805	26003.02231	45170.97845	32168.90441	Quantified
A0A5G2QPD2	A0A5G2QPD2|A0A5G2QPD2_PIG:A0A5G2R611|A0A5G2R611_PIG:A0A4X1UD45|A0A4X1UD45_PIG:A0A480J3J1|A0A480J3J1_PIG:A0A480HZT1|A0A480HZT1_PIG:A0A480RYN6|A0A480RYN6_PIG:A0A4X1U902|A0A4X1U902_PIG:I3LER5|I3LER5_PIG:A0A5G2QNW4|A0A5G2QNW4_PIG:A0A480SPW8|A0A480SPW8_PIG:A0A4X1T8J9|A0A4X1T8J9_PIG	K	ALKEK(+100.02)EK	5	7	Cytochrome c oxidase subunit 4 OS=Sus scrofa OX=9823 GN=COX4I1 PE=1 SV=1	Cytochrome c oxidase subunit 4	COX4I1	42.13	944.5178	-1.3	95	101	K5:succinyl modification:32.28	K99	QKALKEKEKASWS	3528.803204	5459.823111	6323.70199	7763.314075	7457.731949	5156.463404	Quantified
F1SMZ7	F1SMZ7|F1SMZ7_PIG:A0A4X1VEW0|A0A4X1VEW0_PIG:G9F6X6|G9F6X6_PIG	K	ALKIPAMTIAK(+100.02)NAGVEGSLIVEK	11	23	60 kDa chaperonin OS=Sus scrofa OX=9823 PE=3 SV=3	60 kDa chaperonin		72.68	2452.3611	2.7	471	493	K11:succinyl modification:18.44	K481	PAMTIAKNAGVEG	446.8028701	438.3250321	501.906866	454.7702933	387.6327392	188.1711613	Quantified
A0A286ZI93	A0A286ZI93|A0A286ZI93_PIG:A0A287BG25|A0A287BG25_PIG:A0A4X1SIK1|A0A4X1SIK1_PIG:A0A4X1UEM0|A0A4X1UEM0_PIG:A0A4X1U968|A0A4X1U968_PIG:B3VCE8|B3VCE8_PIG:A0A4X1SIQ1|A0A4X1SIQ1_PIG:Q7YSF4|Q7YSF4_PIG:B3VI70|B3VI70_PIG:B3VFA9|B3VFA9_PIG:Q4JH15|Q4JH15_PIG:A0A287AGJ6|A0A287AGJ6_PIG:A0A287AVB7|A0A287AVB7_PIG:A0A4X1SHI6|A0A4X1SHI6_PIG	K	ALLGSK(+100.02)HK	6	8	Troponin I1, slow skeletal type OS=Sus scrofa OX=9823 GN=TNNI1 PE=1 SV=2	Troponin I1, slow skeletal type	TNNI1	47.63	952.5342	1.2	167	174	K6:succinyl modification:15.73	K172	RALLGSKHKVSMD	6873.122175	6553.451314	10016.70418	8421.653277	10851.42456	10363.22826	Quantified
A0A4X1UD45	A0A4X1UD45|A0A4X1UD45_PIG:A0A4X1U902|A0A4X1U902_PIG:A0A480SN35|A0A480SN35_PIG	K	ALLIVK(+100.02)DAIR	6	10	Uncharacterized protein OS=Sus scrofa OX=9823 PE=3 SV=1	Uncharacterized protein		41.76	1210.7285	-3.6	17278	17287		K17283	KALLIVKDAIRID	405.5104969	313.6371384	852.4663543	695.597068	1035.216357	723.676259	Quantified
D0G6S3	D0G6S3|D0G6S3_PIG:A0A5G2QXX6|A0A5G2QXX6_PIG:F1SAF0|F1SAF0_PIG:A0A4X1V436|A0A4X1V436_PIG:A0A4X1V5N5|A0A4X1V5N5_PIG:A0A5G2QPK6|A0A5G2QPK6_PIG:A0A480N1D9|A0A480N1D9_PIG:A0A5G2QGG6|A0A5G2QGG6_PIG:P09623|DLDH_PIG:A0A5G2QH34|A0A5G2QH34_PIG:A0A4X1V5Q2|A0A4X1V5Q2_PIG	K	ALLNNSHYYHMAHGK(+100.02)DFASR	15	20	Dihydrolipoamide dehydrogenase (Fragment) OS=Sus scrofa OX=9823 GN=DLD PE=2 SV=1	Dihydrolipoamide dehydrogenase (Fragment)	DLD	55.63	2431.1128	-0.4	90	109		K104	YHMAHGKDFASRG	2585.80164	1451.382415	217.0085186	832.267293	853.2970368	238.7930253	Quantified
A0A4X1W2A2	A0A4X1W2A2|A0A4X1W2A2_PIG:A0A4X1W292|A0A4X1W292_PIG:F1RPH0|F1RPH0_PIG:A0A4X1VWX9|A0A4X1VWX9_PIG:Q7SIB7|PGK1_PIG:K7GKJ8|K7GKJ8_PIG:A0A5G2QJC3|A0A5G2QJC3_PIG:A0A5G2R4C4|A0A5G2R4C4_PIG	K	ALM(+15.99)DEVVK(+100.02)ATSR	8	12	Phosphoglycerate kinase OS=Sus scrofa OX=9823 PE=3 SV=1	Phosphoglycerate kinase		62.98	1434.7024	-0.3	337	348		K344	LMDEVVKATSRGC	296.1763743	335.8057733	110.4963335	548.0207983	3883.473809	3732.652991	Quantified
A0A4X1W2A2	A0A4X1W2A2|A0A4X1W2A2_PIG:A0A4X1W292|A0A4X1W292_PIG:F1RPH0|F1RPH0_PIG:A0A4X1VWX9|A0A4X1VWX9_PIG:Q7SIB7|PGK1_PIG:K7GKJ8|K7GKJ8_PIG:A0A5G2QJC3|A0A5G2QJC3_PIG:A0A5G2R4C4|A0A5G2R4C4_PIG	K	ALMDEVVK(+100.02)ATSR	8	12	Phosphoglycerate kinase OS=Sus scrofa OX=9823 PE=3 SV=1	Phosphoglycerate kinase		80.41	1418.7075	0.8	337	348		K344	LMDEVVKATSRGC	5122.519204	4944.656469	4437.473232	7998.726437	8183.808717	8282.038831	Quantified
A0A5G2R0Z8	A0A5G2R0Z8|A0A5G2R0Z8_PIG:A0A5G2R8L9|A0A5G2R8L9_PIG:A0A481B5T2|A0A481B5T2_PIG:K7GNL4|K7GNL4_PIG:A0A4X1V4W9|A0A4X1V4W9_PIG:F1SNA8|F1SNA8_PIG:A0A4X1V786|A0A4X1V786_PIG	K	ALPC(+57.02)VVDVRDEQQISDAVEK(+100.02)AVEK	20	24	Hydroxysteroid dehydrogenase like 2 OS=Sus scrofa OX=9823 GN=HSDL2 PE=1 SV=1	Hydroxysteroid dehydrogenase like 2	HSDL2	54.02	2797.3804	4.7	68	91	C4:Carbamidomethylation:1000.00;K20:succinyl modification:11.12	K87	ISDAVEKAVEKFG	1169.505422	2029.076382	2623.638582	1434.75522	885.4976619	1523.431722	Quantified
A0A4X1U986	A0A4X1U986|A0A4X1U986_PIG:B5KJG2|B5KJG2_PIG	K	ALPFWNDEIAPQIK(+100.02)	14	14	Phosphoglycerate mutase OS=Sus scrofa OX=9823 GN=PGAM2 PE=3 SV=1	Phosphoglycerate mutase	PGAM2	37.16	1740.8722	-5.7	162	175		K175	EIAPQIKAGKRVL	212.2874554	98.81229628	97.80423633	178.9520399	178.7719306	205.1106822	Quantified
A0A4X1U986	A0A4X1U986|A0A4X1U986_PIG:B5KJG2|B5KJG2_PIG	K	ALPFWNDEIAPQIK(+100.02)AGK	14	17	Phosphoglycerate mutase OS=Sus scrofa OX=9823 GN=PGAM2 PE=3 SV=1	Phosphoglycerate mutase	PGAM2	74.3	1997.0258	-2.3	162	178	K14:succinyl modification:12.33	K175	EIAPQIKAGKRVL	3679.382876	4136.209078	2368.650562	5234.551395	4316.754899	4201.813177	Quantified
A0A4X1U986	A0A4X1U986|A0A4X1U986_PIG:B5KJG2|B5KJG2_PIG	K	ALPFWNDEIAPQIK(+100.02)AGKR	14	18	Phosphoglycerate mutase OS=Sus scrofa OX=9823 GN=PGAM2 PE=3 SV=1	Phosphoglycerate mutase	PGAM2	104.51	2153.127	2.6	162	179	K14:succinyl modification:28.36	K175	EIAPQIKAGKRVL	36078.66218	45810.81995	26486.43271	73390.22244	61436.26208	52433.4446	Quantified
A0A4X1U986	A0A4X1U986|A0A4X1U986_PIG:B5KJG2|B5KJG2_PIG	K	ALPFWNDEIAPQIKAGK(+100.02)R	17	18	Phosphoglycerate mutase OS=Sus scrofa OX=9823 GN=PGAM2 PE=3 SV=1	Phosphoglycerate mutase	PGAM2	60.39	2153.127	0	162	179	K17:succinyl modification:0.00	K178	PQIKAGKRVLIAA	294.9079814	195.5748223	248.4095021	480.1773807	97.46652934	223.5979403	Quantified
A0A4X1UD45	A0A4X1UD45|A0A4X1UD45_PIG:A0A4X1U902|A0A4X1U902_PIG:A0A480SN35|A0A480SN35_PIG	K	ALPQEATIESTAISSSMVIK(+100.02)NC(+57.02)QR	20	24	Uncharacterized protein OS=Sus scrofa OX=9823 PE=3 SV=1	Uncharacterized protein		51.05	2733.3313	-0.5	10161	10184	C22:Carbamidomethylation:1000.00	K10180	SSSMVIKNCQRSH	792.782517	308.1820691	294.4726952	296.7074329	537.4173021	94.69279635	Quantified
A0A286ZXE3	A0A286ZXE3|A0A286ZXE3_PIG:A0A5G2R231|A0A5G2R231_PIG:K7GMH0|K7GMH0_PIG:A0A5G2QBQ2|A0A5G2QBQ2_PIG:A0A480VHZ0|A0A480VHZ0_PIG:A0A5G2R2R6|A0A5G2R2R6_PIG	K	ALQEAHQQALDDLQAEEDK(+100.02)	19	19	Uncharacterized protein OS=Sus scrofa OX=9823 GN=LOC100736765 PE=1 SV=2	Uncharacterized protein	LOC100736765	31.49	2251.0239	-2	1000	1018		K1018	LQAEEDKVNTLTK	105.4651761	203.6758305	209.5684707	555.4559803	131.4585472	269.2189932	Quantified
A0A286ZXE3	A0A286ZXE3|A0A286ZXE3_PIG:A0A5G2R231|A0A5G2R231_PIG:K7GMH0|K7GMH0_PIG:A0A5G2QBQ2|A0A5G2QBQ2_PIG:A0A480VHZ0|A0A480VHZ0_PIG:A0A5G2R2R6|A0A5G2R2R6_PIG	K	ALQEAHQQALDDLQAEEDK(+100.02)VNTLTK	19	25	Uncharacterized protein OS=Sus scrofa OX=9823 GN=LOC100736765 PE=1 SV=2	Uncharacterized protein	LOC100736765	82.21	2907.4097	2.3	1000	1024	K19:succinyl modification:53.33	K1018	LQAEEDKVNTLTK	1561.750434	1691.118172	4679.956217	298.7468386	618.7593647	209.9450309	Quantified
A0A4X1SJS3	A0A4X1SJS3|A0A4X1SJS3_PIG:A0A4X1SL20|A0A4X1SL20_PIG:Q9TV62|MYH4_PIG:A0A4X1SL66|A0A4X1SL66_PIG:Q9TV63|MYH2_PIG:A0A5G2Q7D6|A0A5G2Q7D6_PIG:A0A287AZK1|A0A287AZK1_PIG:F1SS64|F1SS64_PIG	K	ALQEAHQQTLDDLQAEEDK(+100.02)VNTLTK	19	25	Myosin-4 OS=Sus scrofa OX=9823 GN=MYH4 PE=3 SV=1	Myosin-4	MYH4	98.06	2937.4204	1.4	997	1021	K19:succinyl modification:62.39	K1015	LQAEEDKVNTLTK	15740.77041	15350.24647	9063.514233	21645.77117	17745.56087	18047.36518	Quantified
A0A4X1SJS3	A0A4X1SJS3|A0A4X1SJS3_PIG:A0A4X1SL20|A0A4X1SL20_PIG:Q9TV62|MYH4_PIG:A0A4X1SL66|A0A4X1SL66_PIG:Q9TV63|MYH2_PIG:A0A5G2Q7D6|A0A5G2Q7D6_PIG:A0A287AZK1|A0A287AZK1_PIG:F1SS64|F1SS64_PIG	K	ALQEAHQQTLDDLQAEEDKVNTLTK(+100.02)	25	25	Myosin-4 OS=Sus scrofa OX=9823 GN=MYH4 PE=3 SV=1	Myosin-4	MYH4	44.08	2937.4204	0.2	997	1021	K25:succinyl modification:56.47	K1021	KVNTLTKAKTKLE	396.2320605	531.3365057	344.2379174	324.1143796	205.4486117	368.5789809	Quantified
A0A4X1SJS3	A0A4X1SJS3|A0A4X1SJS3_PIG:A0A4X1SL20|A0A4X1SL20_PIG:Q9TV62|MYH4_PIG:A0A4X1SL66|A0A4X1SL66_PIG:Q9TV63|MYH2_PIG:A0A5G2Q7D6|A0A5G2Q7D6_PIG:A0A287AZK1|A0A287AZK1_PIG:F1SS64|F1SS64_PIG	K	ALQEAHQQTLDDLQAEEDKVNTLTK(+100.02)AK	25	27	Myosin-4 OS=Sus scrofa OX=9823 GN=MYH4 PE=3 SV=1	Myosin-4	MYH4	133.4	3136.5522	-0.3	997	1023	K25:succinyl modification:5.99	K1021	KVNTLTKAKTKLE	57123.12622	54136.77229	41093.38589	95550.3971	83952.66401	72999.60232	Quantified
A0A4X1SJS3	A0A4X1SJS3|A0A4X1SJS3_PIG:A0A4X1SL20|A0A4X1SL20_PIG:Q9TV62|MYH4_PIG:A0A4X1SL66|A0A4X1SL66_PIG:Q9TV63|MYH2_PIG:A0A5G2Q7D6|A0A5G2Q7D6_PIG:A0A287AZK1|A0A287AZK1_PIG:F1SS64|F1SS64_PIG	K	ALQEAHQQTLDDLQAEEDKVNTLTKAK(+100.02)	27	27	Myosin-4 OS=Sus scrofa OX=9823 GN=MYH4 PE=3 SV=1	Myosin-4	MYH4	101.73	3136.5522	-0.3	997	1023	K27:succinyl modification:6.59	K1023	NTLTKAKTKLEQQ	46550.24169	43784.63223	32199.56115	75509.37845	68141.19226	57735.35955	Quantified
F1S4D5	F1S4D5|F1S4D5_PIG:A0A4X1UBJ2|A0A4X1UBJ2_PIG:A0A4X1UCK3|A0A4X1UCK3_PIG:A0A287BSQ5|A0A287BSQ5_PIG:A0A480PRI0|A0A480PRI0_PIG:A0A480LK91|A0A480LK91_PIG:A0A4X1UBK2|A0A4X1UBK2_PIG:A0A4X1U7A3|A0A4X1U7A3_PIG:A0A287AZB0|A0A287AZB0_PIG	K	ALSC(+57.02)LYGK(+100.02)FYQK	8	12	Cysteine-S-conjugate beta-lyase 2 OS=Sus scrofa OX=9823 GN=KYAT3 PE=1 SV=4	Cysteine-S-conjugate beta-lyase 2	KYAT3	66.84	1576.7595	-1.1	125	136	C4:Carbamidomethylation:1000.00;K8:succinyl modification:17.65	K132	LSCLYGKFYQKQI	17982.72477	20845.19942	17009.74018	25284.12185	22915.57575	21676.90925	Quantified
A0A4X1SL20	A0A4X1SL20|A0A4X1SL20_PIG:Q9TV63|MYH2_PIG:A0A5G2Q7D6|A0A5G2Q7D6_PIG:A0A287AZK1|A0A287AZK1_PIG:F1SS64|F1SS64_PIG	K	ALSK(+100.02)ANTEVAQWR	4	13	Myosin-2 OS=Sus scrofa OX=9823 GN=MYH2 PE=3 SV=1	Myosin-2	MYH2	73.4	1572.7896	-3.1	1364	1376		K1367	LQRALSKANTEVA	11444.64444	8844.875227	9934.474963	5449.23948	8398.767558	6264.972976	Quantified
A0A4X1SZL6	A0A4X1SZL6|A0A4X1SZL6_PIG:A0A287AJH5|A0A287AJH5_PIG:A0A4X1T2A6|A0A4X1T2A6_PIG:A0A287BHP7|A0A287BHP7_PIG:A0A287A558|A0A287A558_PIG:F1SKM0|F1SKM0_PIG:A0A4X1T206|A0A4X1T206_PIG:A0A4X1T0P2|A0A4X1T0P2_PIG:A0A4X1T220|A0A4X1T220_PIG	K	ALSK(+100.02)DLPK	4	8	Uncharacterized protein OS=Sus scrofa OX=9823 GN=LOC100156879 PE=4 SV=1	Uncharacterized protein	LOC100156879	47.1	970.5335	2.3	143	150	K4:succinyl modification:49.79	K146	YIKALSKDLPKAV	27720.94127	46909.94875	41784.00638	48372.6105	73010.08819	59186.97507	Quantified
A0A4X1U8T2	A0A4X1U8T2|A0A4X1U8T2_PIG:A0A287BL75|A0A287BL75_PIG:A0A287ARW1|A0A287ARW1_PIG:Q75NH3|Q75NH3_PIG:Q75NG8|Q75NG8_PIG:Q75NH2|Q75NH2_PIG:Q75NG6|Q75NG6_PIG:Q75NG7|Q75NG7_PIG:A0A5S6I3K1|A0A5S6I3K1_PIG:A0A4X1UDR6|A0A4X1UDR6_PIG:A0A4X1UB97|A0A4X1UB97_PIG:A0A287BHG2|A0A287BHG2_PIG:A0A4X1UB43|A0A4X1UB43_PIG:A0A4X1UBB2|A0A4X1UBB2_PIG:Q75NH0|Q75NH0_PIG:A0A287AFK2|A0A287AFK2_PIG:A0A4X1U8P8|A0A4X1U8P8_PIG:A0A4X…	K	ALSSMGANYSSYLAK(+100.02)ADQK	15	19	Troponin T, fast skeletal muscle OS=Sus scrofa OX=9823 GN=TNNT3 PE=3 SV=1	Troponin T, fast skeletal muscle	TNNT3	80.27	2103.9783	2.3	132	150	K15:succinyl modification:49.79	K146	YSSYLAKADQKRG	1332.458634	572.3196701	948.6184295	181.9339842	1030.797883	1435.312989	Quantified
A0A4X1U8T2	A0A4X1U8T2|A0A4X1U8T2_PIG:A0A287BL75|A0A287BL75_PIG:A0A287ARW1|A0A287ARW1_PIG:Q75NH3|Q75NH3_PIG:Q75NG8|Q75NG8_PIG:Q75NH2|Q75NH2_PIG:Q75NG6|Q75NG6_PIG:Q75NG7|Q75NG7_PIG:A0A5S6I3K1|A0A5S6I3K1_PIG:A0A4X1UDR6|A0A4X1UDR6_PIG:A0A4X1UB97|A0A4X1UB97_PIG:A0A287BHG2|A0A287BHG2_PIG:A0A4X1UB43|A0A4X1UB43_PIG:A0A4X1UBB2|A0A4X1UBB2_PIG:Q75NH0|Q75NH0_PIG:A0A287AFK2|A0A287AFK2_PIG:A0A4X1U8P8|A0A4X1U8P8_PIG:A0A4X…	K	ALSSMGANYSSYLAK(+100.02)ADQKR	15	20	Troponin T, fast skeletal muscle OS=Sus scrofa OX=9823 GN=TNNT3 PE=3 SV=1	Troponin T, fast skeletal muscle	TNNT3	69.6	2260.0793	-1	132	151	K15:succinyl modification:33.81	K146	YSSYLAKADQKRG	3088.45187	2017.18884	2413.971669	3552.75123	3854.566048	3638.173524	Quantified
A0A4X1U8T2	A0A4X1U8T2|A0A4X1U8T2_PIG:A0A287BL75|A0A287BL75_PIG:A0A287ARW1|A0A287ARW1_PIG:Q75NH3|Q75NH3_PIG:Q75NG8|Q75NG8_PIG:Q75NH2|Q75NH2_PIG:Q75NG6|Q75NG6_PIG:Q75NG7|Q75NG7_PIG:A0A5S6I3K1|A0A5S6I3K1_PIG:A0A4X1UDR6|A0A4X1UDR6_PIG:A0A4X1UB97|A0A4X1UB97_PIG:A0A287BHG2|A0A287BHG2_PIG:A0A4X1UB43|A0A4X1UB43_PIG:A0A4X1UBB2|A0A4X1UBB2_PIG:Q75NH0|Q75NH0_PIG:A0A287AFK2|A0A287AFK2_PIG:A0A4X1U8P8|A0A4X1U8P8_PIG:A0A4X…	K	ALSSMGANYSSYLAKADQK(+100.02)	19	19	Troponin T, fast skeletal muscle OS=Sus scrofa OX=9823 GN=TNNT3 PE=3 SV=1	Troponin T, fast skeletal muscle	TNNT3	29.91	2103.9783	-3.3	132	150	K19:succinyl modification:0.00	K150	LAKADQKRGKKQT	215.6473498	297.3757427	468.8282396	608.2608444	619.9367797	591.0750393	Quantified
D0G6S3	D0G6S3|D0G6S3_PIG:A0A5G2QXX6|A0A5G2QXX6_PIG:F1SAF0|F1SAF0_PIG:A0A4X1V436|A0A4X1V436_PIG:A0A4X1V5N5|A0A4X1V5N5_PIG:A0A5G2QPK6|A0A5G2QPK6_PIG:A0A480N1D9|A0A480N1D9_PIG:A0A5G2QGG6|A0A5G2QGG6_PIG:P09623|DLDH_PIG:A0A5G2QH34|A0A5G2QH34_PIG:A0A4X1V5Q2|A0A4X1V5Q2_PIG	K	ALTGGIAHLFK(+100.02)QNK	11	14	Dihydrolipoamide dehydrogenase (Fragment) OS=Sus scrofa OX=9823 GN=DLD PE=2 SV=1	Dihydrolipoamide dehydrogenase (Fragment)	DLD	98.11	1596.8623	5.2	133	146	K11:succinyl modification:29.32	K143	GIAHLFKQNKVVR	86810.14032	106249.9702	74142.50298	78949.42204	117724.2072	75125.90586	Quantified
D0G6S3	D0G6S3|D0G6S3_PIG:F1SAF0|F1SAF0_PIG:A0A4X1V436|A0A4X1V436_PIG:A0A4X1V5N5|A0A4X1V5N5_PIG:A0A5G2QPK6|A0A5G2QPK6_PIG:A0A480N1D9|A0A480N1D9_PIG:A0A5G2QGG6|A0A5G2QGG6_PIG:P09623|DLDH_PIG:A0A5G2QH34|A0A5G2QH34_PIG	K	ALTGGIAHLFK(+100.02)QNKVVR	11	17	Dihydrolipoamide dehydrogenase (Fragment) OS=Sus scrofa OX=9823 GN=DLD PE=2 SV=1	Dihydrolipoamide dehydrogenase (Fragment)	DLD	60.56	1951.1003	0.1	133	149	K11:succinyl modification:19.27	K143	GIAHLFKQNKVVR	2100.175071	991.0774224	185.061004	1842.439626	1398.900229	390.0789313	Quantified
Q5XLD3	Q5XLD3|KCRM_PIG:A0A287AMP3|A0A287AMP3_PIG:Q7M337|Q7M337_PIG:A0A4X1W265|A0A4X1W265_PIG:A0A5G2QZN6|A0A5G2QZN6_PIG	K	ALTLEIYK(+100.02)K	8	9	Creatine kinase M-type OS=Sus scrofa OX=9823 GN=CKM PE=2 SV=1	Creatine kinase M-type	CKM	73.09	1177.6594	-0.6	33	41	K8:succinyl modification:0.00	K40	LTLEIYKKLRDKE	43611.42608	64852.59968	27350.28952	70314.40565	96371.25145	73965.6601	Quantified
Q5XLD3	Q5XLD3|KCRM_PIG:A0A287AMP3|A0A287AMP3_PIG:Q7M337|Q7M337_PIG:A0A4X1W265|A0A4X1W265_PIG:A0A5G2QZN6|A0A5G2QZN6_PIG	K	ALTLEIYKK(+100.02)	9	9	Creatine kinase M-type OS=Sus scrofa OX=9823 GN=CKM PE=2 SV=1	Creatine kinase M-type	CKM	68.28	1177.6594	-1.5	33	41	K9:succinyl modification:7.21	K41	TLEIYKKLRDKET	2138.359948	1468.217555	746.4948054	1484.632364	1828.994152	1080.438059	Quantified
A0A287AME7	A0A287AME7|A0A287AME7_PIG:A0A5G2R1P4|A0A5G2R1P4_PIG:F1RT96|F1RT96_PIG:A0A4X1URS1|A0A4X1URS1_PIG	K	ALVFPK(+100.02)QFK	6	9	Acyl-CoA synthetase family member 2 OS=Sus scrofa OX=9823 GN=ACSF2 PE=1 SV=1	Acyl-CoA synthetase family member 2	ACSF2	38.19	1176.6543	0.3	174	182	K6:succinyl modification:5.77	K179	KALVFPKQFKTQQ	1463.50114	2870.810036	3249.450478	5443.635417	6716.369776	5561.564908	Quantified
A0A287AME7	A0A287AME7|A0A287AME7_PIG:A0A5G2R1P4|A0A5G2R1P4_PIG:F1RT96|F1RT96_PIG:A0A4X1URS1|A0A4X1URS1_PIG	K	ALVFPKQFK(+100.02)	9	9	Acyl-CoA synthetase family member 2 OS=Sus scrofa OX=9823 GN=ACSF2 PE=1 SV=1	Acyl-CoA synthetase family member 2	ACSF2	31.43	1176.6543	1.5	174	182	K9:succinyl modification:5.08	K182	VFPKQFKTQQYYN	1926.949196	2870.810036	3249.450478	6186.267802	8260.793969	210.0922655	Quantified
A0A286ZQ47	A0A286ZQ47|A0A286ZQ47_PIG:A0A287B8N1|A0A287B8N1_PIG:A0A4X1TKN1|A0A4X1TKN1_PIG:Q1HL06|Q1HL06_PIG:A0A4X1TKH2|A0A4X1TKH2_PIG:Q2HYU2|PFKAM_PIG:A0A286ZIJ9|A0A286ZIJ9_PIG:A0A286ZKJ2|A0A286ZKJ2_PIG:A0A287B7N8|A0A287B7N8_PIG:I3LCA1|I3LCA1_PIG:A0A4X1TKL1|A0A4X1TKL1_PIG:A0A286ZU66|A0A286ZU66_PIG:A0A287BCP5|A0A287BCP5_PIG:A0A4X1TGN2|A0A4X1TGN2_PIG	K	ALVFQPVTELK(+100.02)EQTDFEHR	11	19	ATP-dependent 6-phosphofructokinase OS=Sus scrofa OX=9823 GN=PFKM PE=1 SV=1	ATP-dependent 6-phosphofructokinase	PFKM	60.87	2386.1804	-2	744	762		K754	QPVTELKEQTDFE	2413.770939	3112.862593	765.1848968	1423.3933	8208.831264	3365.654547	Quantified
A0A286ZQ47	A0A286ZQ47|A0A286ZQ47_PIG:A0A287B8N1|A0A287B8N1_PIG:A0A4X1TKN1|A0A4X1TKN1_PIG:Q1HL06|Q1HL06_PIG:A0A4X1TKH2|A0A4X1TKH2_PIG:Q2HYU2|PFKAM_PIG:A0A286ZIJ9|A0A286ZIJ9_PIG:A0A286ZKJ2|A0A286ZKJ2_PIG:A0A287B7N8|A0A287B7N8_PIG:I3LCA1|I3LCA1_PIG:A0A4X1TKL1|A0A4X1TKL1_PIG:A0A286ZU66|A0A286ZU66_PIG:A0A287BCP5|A0A287BCP5_PIG:A0A4X1TGN2|A0A4X1TGN2_PIG	K	ALVFQPVTELK(+100.02)EQTDFEHRIPK	11	22	ATP-dependent 6-phosphofructokinase OS=Sus scrofa OX=9823 GN=PFKM PE=1 SV=1	ATP-dependent 6-phosphofructokinase	PFKM	59.15	2724.4121	-2.4	744	765	K11:succinyl modification:16.91	K754	QPVTELKEQTDFE	2936.661256	1753.24592	837.3697227	3409.893277	840.4631777	3230.69573	Quantified
A0A287BPT5	A0A287BPT5|A0A287BPT5_PIG:F1SKL2|F1SKL2_PIG:A0A4X1U9F0|A0A4X1U9F0_PIG	K	ALVSTK(+100.02)WLAESVR	6	13	Sulfurtransferase OS=Sus scrofa OX=9823 GN=TST PE=1 SV=2	Sulfurtransferase	TST	81.9	1558.8354	1.4	62	74		K67	RALVSTKWLAESV	16834.52716	30197.63489	21287.66539	37741.37498	31412.80348	30157.8431	Quantified
A0A287BPT5	A0A287BPT5|A0A287BPT5_PIG:F1SKL2|F1SKL2_PIG:A0A4X1U9F0|A0A4X1U9F0_PIG	K	ALVSTK(+100.02)WLAESVRTGK	6	16	Sulfurtransferase OS=Sus scrofa OX=9823 GN=TST PE=1 SV=2	Sulfurtransferase	TST	40.3	1844.9996	-2.5	62	77	K6:succinyl modification:32.22	K67	RALVSTKWLAESV	58.57007918	90.73979108	278.2657697	342.8044801	1177.251923	388.9867999	Quantified
F1RFY2	F1RFY2|F1RFY2_PIG:A0A480Q679|A0A480Q679_PIG	K	AM(+15.99)AMQK(+100.02)IFAR	6	10	2-phospho-D-glycerate hydro-lyase OS=Sus scrofa OX=9823 GN=ENO3 PE=1 SV=3	2-phospho-D-glycerate hydro-lyase	ENO3	60.26	1281.621	-3.7	6	15	M2:Oxidation (M):54.01;K6:succinyl modification:1000.00	K11	RAMAMQKIFAREI	249.1889984	317.7136307	142.0537715	387.8598285	1304.391936	440.6942735	Quantified
A0A480RYH5	A0A480RYH5|A0A480RYH5_PIG:P80021|ATPA_PIG:A0A4X1UD45|A0A4X1UD45_PIG:A0A4X1UQS5|A0A4X1UQS5_PIG:A0A287BBS4|A0A287BBS4_PIG:A0A4X1USY4|A0A4X1USY4_PIG:A0A4X1U902|A0A4X1U902_PIG:A0A4X1USZ9|A0A4X1USZ9_PIG:F1RPS8|F1RPS8_PIG:A0A8A0RU27|A0A8A0RU27_PIG:A0A4X1UT11|A0A4X1UT11_PIG:A0A480SN35|A0A480SN35_PIG:A0A287AGU2|A0A287AGU2_PIG	K	AM(+15.99)K(+100.02)QVAGTM(+15.99)K	3	10	ATP synthase F1 subunit alpha OS=Sus scrofa OX=9823 PE=3 SV=1	ATP synthase F1 subunit alpha		50.05	1195.5577	-2.9	313	322	M2:Oxidation (M):1000.00;K3:succinyl modification:46.13;M9:Oxidation (M):1000.00	K315	AQTRAMKQVAGTM	410.1784846	703.2579042	569.5763908	272.7325664	423.5924605	222.5908102	Quantified
A0A480RYH5	A0A480RYH5|A0A480RYH5_PIG:P80021|ATPA_PIG:A0A4X1UQS5|A0A4X1UQS5_PIG:A0A287BBS4|A0A287BBS4_PIG:A0A4X1USY4|A0A4X1USY4_PIG:A0A4X1USZ9|A0A4X1USZ9_PIG:F1RPS8|F1RPS8_PIG:A0A8A0RU27|A0A8A0RU27_PIG:A0A4X1UT11|A0A4X1UT11_PIG:A0A287AGU2|A0A287AGU2_PIG	K	AM(+15.99)K(+100.02)QVAGTMK	3	10	ATP synthase F1 subunit alpha OS=Sus scrofa OX=9823 PE=3 SV=1	ATP synthase F1 subunit alpha		57.01	1179.5627	-0.5	313	322	M2:Oxidation (M):78.16;K3:succinyl modification:58.52	K315	AQTRAMKQVAGTM	1042.497266	2408.401401	1277.39861	3431.047954	2306.419379	998.2224683	Quantified
A0A4X1SJS3	A0A4X1SJS3|A0A4X1SJS3_PIG:Q9TV62|MYH4_PIG:A0A4X1SL66|A0A4X1SL66_PIG	K	AM(+15.99)SK(+100.02)ANSEVAQWR	4	13	Myosin-4 OS=Sus scrofa OX=9823 GN=MYH4 PE=3 SV=1	Myosin-4	MYH4	82.95	1592.7253	0.5	1359	1371		K1362	LQRAMSKANSEVA	4185.132814	3888.63271	2266.339391	7069.094881	6226.033482	4028.254316	Quantified
F1RFY2	F1RFY2|F1RFY2_PIG:A0A480Q679|A0A480Q679_PIG	K	AMAM(+15.99)QK(+100.02)IFAR	6	10	2-phospho-D-glycerate hydro-lyase OS=Sus scrofa OX=9823 GN=ENO3 PE=1 SV=3	2-phospho-D-glycerate hydro-lyase	ENO3	47.43	1281.621	-5	6	15	M4:Oxidation (M):18.53;K6:succinyl modification:1000.00	K11	RAMAMQKIFAREI	481.5256674	227.1241705	232.2624602	210.9178539	255.134222	197.2308245	Quantified
F1RFY2	F1RFY2|F1RFY2_PIG:A0A480Q679|A0A480Q679_PIG	K	AMAMQK(+100.02)IFAR	6	10	2-phospho-D-glycerate hydro-lyase OS=Sus scrofa OX=9823 GN=ENO3 PE=1 SV=3	2-phospho-D-glycerate hydro-lyase	ENO3	66.02	1265.626	3.9	6	15		K11	RAMAMQKIFAREI	11795.14236	6916.821019	5044.582048	11720.91751	14427.99369	9901.27483	Quantified
A0A287AJQ2	A0A287AJQ2|A0A287AJQ2_PIG:A0A4X1UA74|A0A4X1UA74_PIG:A0A4X1U986|A0A4X1U986_PIG:Q70PG2|Q70PG2_PIG:B5KJG2|B5KJG2_PIG	K	AMEAVAAQGK(+100.02)AK	10	12	Phosphoglycerate mutase OS=Sus scrofa OX=9823 GN=PGAM1 PE=1 SV=1	Phosphoglycerate mutase	PGAM1	75.41	1273.6335	-1.2	242	253	K10:succinyl modification:20.41	K251	AVAAQGKAKK___	1012.880626	576.9946379	985.3090934	1007.271708	914.5099683	822.1611192	Quantified
A0A287AJQ2	A0A287AJQ2|A0A287AJQ2_PIG:A0A4X1UA74|A0A4X1UA74_PIG:A0A4X1U986|A0A4X1U986_PIG:Q70PG2|Q70PG2_PIG:B5KJG2|B5KJG2_PIG	K	AMEAVAAQGKAK(+100.02)	12	12	Phosphoglycerate mutase OS=Sus scrofa OX=9823 GN=PGAM1 PE=1 SV=1	Phosphoglycerate mutase	PGAM1	31.29	1273.6335	-1.1	242	253	K12:succinyl modification:0.00	K253	AAQGKAKK_____	98.40655722	177.6587194	354.1834277	106.335994	145.2305333	103.8705104	Quantified
A0A480RYH5	A0A480RYH5|A0A480RYH5_PIG:P80021|ATPA_PIG:A0A4X1UQS5|A0A4X1UQS5_PIG:A0A287BBS4|A0A287BBS4_PIG:A0A4X1USY4|A0A4X1USY4_PIG:A0A4X1USZ9|A0A4X1USZ9_PIG:F1RPS8|F1RPS8_PIG:A0A8A0RU27|A0A8A0RU27_PIG:A0A4X1UT11|A0A4X1UT11_PIG:A0A287AGU2|A0A287AGU2_PIG	K	AMK(+100.02)QVAGTM(+15.99)K	3	10	ATP synthase F1 subunit alpha OS=Sus scrofa OX=9823 PE=3 SV=1	ATP synthase F1 subunit alpha		52.63	1179.5627	-3	313	322	K3:succinyl modification:55.73;M9:Oxidation (M):83.89	K315	AQTRAMKQVAGTM	2560.307147	4380.169688	2219.043486	3431.047954	4581.298694	2966.636435	Quantified
A0A480RYH5	A0A480RYH5|A0A480RYH5_PIG:P80021|ATPA_PIG:A0A4X1UQS5|A0A4X1UQS5_PIG:A0A287BBS4|A0A287BBS4_PIG:A0A4X1USY4|A0A4X1USY4_PIG:A0A4X1USZ9|A0A4X1USZ9_PIG:F1RPS8|F1RPS8_PIG:A0A8A0RU27|A0A8A0RU27_PIG:A0A4X1UT11|A0A4X1UT11_PIG:A0A287AGU2|A0A287AGU2_PIG	K	AMK(+100.02)QVAGTMK	3	10	ATP synthase F1 subunit alpha OS=Sus scrofa OX=9823 PE=3 SV=1	ATP synthase F1 subunit alpha		79.38	1163.5679	1	313	322	K3:succinyl modification:110.43	K315	AQTRAMKQVAGTM	11525.64731	19459.7778	15846.03237	10271.89701	24645.92624	15188.57716	Quantified
A0A480RYH5	A0A480RYH5|A0A480RYH5_PIG:P80021|ATPA_PIG:A0A4X1UQS5|A0A4X1UQS5_PIG:A0A287BBS4|A0A287BBS4_PIG:A0A4X1USY4|A0A4X1USY4_PIG:A0A4X1USZ9|A0A4X1USZ9_PIG:F1RPS8|F1RPS8_PIG:A0A8A0RU27|A0A8A0RU27_PIG:A0A4X1UT11|A0A4X1UT11_PIG:A0A287AGU2|A0A287AGU2_PIG	K	AMK(+100.02)QVAGTMKLELAQYR	3	17	ATP synthase F1 subunit alpha OS=Sus scrofa OX=9823 PE=3 SV=1	ATP synthase F1 subunit alpha		57	2037.0387	-2.5	313	329	K3:succinyl modification:32.55	K315	AQTRAMKQVAGTM	538.5499912	56.61490768	160.1887971	578.8141452	510.1170963	178.9293875	Quantified
A0A286ZQ47	A0A286ZQ47|A0A286ZQ47_PIG:A0A287B8N1|A0A287B8N1_PIG:A0A4X1TKN1|A0A4X1TKN1_PIG:Q1HL06|Q1HL06_PIG:A0A4X1TKH2|A0A4X1TKH2_PIG:A0A4X1U437|A0A4X1U437_PIG:A0A4X1U684|A0A4X1U684_PIG:Q2HYU2|PFKAM_PIG:A0A5S6G079|A0A5S6G079_PIG:A0A286ZIJ9|A0A286ZIJ9_PIG:A0A286ZKJ2|A0A286ZKJ2_PIG:A0A287B7N8|A0A287B7N8_PIG:I3LCA1|I3LCA1_PIG:P00571|KAD1_PIG:A0A286ZQ79|A0A286ZQ79_PIG:A0A4X1TKL1|A0A4X1TKL1_PIG:A0A4X1U412|A0A4X1U…	K	AMNWMSGK(+100.02)IK	8	10	ATP-dependent 6-phosphofructokinase OS=Sus scrofa OX=9823 GN=PFKM PE=1 SV=1	ATP-dependent 6-phosphofructokinase	PFKM	35.48	1264.5944	-1.3	710	719	K8:succinyl modification:8.22	K717	MNWMSGKIKESYR	670.9338146	655.0010251	592.6852568	794.1077473	1001.889699	1211.375934	Quantified
A0A4X1SJS3	A0A4X1SJS3|A0A4X1SJS3_PIG:Q9TV62|MYH4_PIG:A0A4X1SL66|A0A4X1SL66_PIG	K	AMSK(+100.02)ANSEVAQWR	4	13	Myosin-4 OS=Sus scrofa OX=9823 GN=MYH4 PE=3 SV=1	Myosin-4	MYH4	90.69	1576.7303	0.6	1359	1371		K1362	LQRAMSKANSEVA	28527.1196	28417.19701	24386.78713	54546.6668	52845.91595	43531.28289	Quantified
A0A4X1SY51	A0A4X1SY51|A0A4X1SY51_PIG:A0A4X1T0A8|A0A4X1T0A8_PIG:A0A4X1T0J7|A0A4X1T0J7_PIG:A0A5G2QSA7|A0A5G2QSA7_PIG:K7GSE5|K7GSE5_PIG:A0A5G2R954|A0A5G2R954_PIG:A0A480L8S1|A0A480L8S1_PIG	K	AMYPDYFAK(+100.02)R	9	10	Complex I-B22 OS=Sus scrofa OX=9823 GN=NDUFB9 PE=3 SV=1	Complex I-B22	NDUFB9	46.26	1360.6122	0.7	113	122		K121	YPDYFAKREQWKR	591.0842474	742.3117393	1411.013204	773.3741332	1007.076801	839.4957163	Quantified
A0A4X1U5D0	A0A4X1U5D0|A0A4X1U5D0_PIG:A0A5S6HSJ6|A0A5S6HSJ6_PIG:A0A480M6X9|A0A480M6X9_PIG:P11607|AT2A2_PIG:A0A4X1U5D4|A0A4X1U5D4_PIG:A0A480TDT7|A0A480TDT7_PIG:A0A5S6HET4|A0A5S6HET4_PIG	K	ANAC(+57.02)NSVIK(+100.02)QLMK	9	13	Calcium-transporting ATPase OS=Sus scrofa OX=9823 GN=ATP2A2 PE=3 SV=1	Calcium-transporting ATPase	ATP2A2	28.8	1575.7749	2.2	417	429	C4:Carbamidomethylation:1000.00;K9:succinyl modification:25.70	K425	ACNSVIKQLMKKE	112.4516793	177.7748354	1590.28926	831.3008791	724.7158599	751.7860685	Quantified
K7GS22	K7GS22|K7GS22_PIG:A5GFX4|A5GFX4_PIG:A0A4X1UTW2|A0A4X1UTW2_PIG	K	ANAEK(+100.02)TSGSNVK	5	12	Uncharacterized protein OS=Sus scrofa OX=9823 GN=ATP5F1E PE=1 SV=1	Uncharacterized protein	ATP5F1E	62.79	1304.6208	-16.9	118	129	K5:succinyl modification:26.08	K122	FKANAEKTSGSNV	165.5226617	291.8239139	316.9560505	292.7089345	245.5171618	185.2955547	Quantified
A0A480KJB8	A0A480KJB8|A0A480KJB8_PIG:A0A4X1UJD6|A0A4X1UJD6_PIG:A0A481D1R4|A0A481D1R4_PIG:I3LP41|I3LP41_PIG:Q0QF26|Q0QF26_PIG:A0A5G2RGL7|A0A5G2RGL7_PIG:P00346|MDHM_PIG	K	ANAFVAELK(+100.02)GLD	9	12	Malate dehydrogenase OS=Sus scrofa OX=9823 PE=3 SV=1	Malate dehydrogenase		41.36	1346.6718	-0.4	177	188		K185	AFVAELKGLDPAR	1695.07762	2419.942244	2208.61719	1846.58193	1316.343486	2800.522611	Quantified
A0A480KJB8	A0A480KJB8|A0A480KJB8_PIG:A0A4X1UJD6|A0A4X1UJD6_PIG:A0A481D1R4|A0A481D1R4_PIG:I3LP41|I3LP41_PIG:Q0QF26|Q0QF26_PIG:A0A5G2RGL7|A0A5G2RGL7_PIG:P00346|MDHM_PIG	K	ANAFVAELK(+100.02)GLDPAR	9	15	Malate dehydrogenase OS=Sus scrofa OX=9823 PE=3 SV=1	Malate dehydrogenase		95.18	1670.8628	-1.5	177	191		K185	AFVAELKGLDPAR	84940.24235	128601.8743	101105.3667	148969.7613	177795.634	167903.7805	Quantified
A0A287B5G8	A0A287B5G8|A0A287B5G8_PIG:F1SHX0|F1SHX0_PIG:A0A287B9W0|A0A287B9W0_PIG:A0A481BBQ7|A0A481BBQ7_PIG	K	ANALNVSNK(+100.02)IYR	9	12	Nebulin OS=Sus scrofa OX=9823 GN=NEB PE=1 SV=2	Nebulin	NEB	60.23	1461.7576	1.3	3957	3968		K3965	ALNVSNKIYREGW	282.4661616	104.6658595	209.5509587	108.7938676	240.8574896	83.08492687	Quantified
A0A287B5G8	A0A287B5G8|A0A287B5G8_PIG:F1SHX0|F1SHX0_PIG:A0A481BBQ7|A0A481BBQ7_PIG	K	ANAVNMSDKLYK(+100.02)	12	12	Nebulin OS=Sus scrofa OX=9823 GN=NEB PE=1 SV=2	Nebulin	NEB	31.97	1452.6919	-2.3	2012	2023	K12:succinyl modification:0.00	K2023	MSDKLYKLSLEES	714.8999897	348.5395387	478.715302	395.6900629	474.8929936	327.6212867	Quantified
A0A480Z1N4	A0A480Z1N4|A0A480Z1N4_PIG:A0A286ZXE3|A0A286ZXE3_PIG:A0A5G2R231|A0A5G2R231_PIG:K7GMH0|K7GMH0_PIG:A0A480RY81|A0A480RY81_PIG:A0A5G2QY64|A0A5G2QY64_PIG:A0A480VHZ0|A0A480VHZ0_PIG:A0A5G2R269|A0A5G2R269_PIG:A0A480IJG7|A0A480IJG7_PIG:A0A480THJ7|A0A480THJ7_PIG:A0A4X1W0L8|A0A4X1W0L8_PIG:A0A286ZRX8|A0A286ZRX8_PIG:A0A480VD03|A0A480VD03_PIG:A0A4X1VZY3|A0A4X1VZY3_PIG:A0A480NAM2|A0A480NAM2_PIG:F1SMN5|F1SMN5_PIG…	K	ANDDLK(+100.02)ENIAIVER	6	14	Filamin-C isoform a OS=Sus scrofa OX=9823 PE=3 SV=1	Filamin-C isoform a										2026.690543	4160.944101	10696.13624	893.0506596	821.0221744	1115.017947	Quantified
A0A286ZXE3	A0A286ZXE3|A0A286ZXE3_PIG:A0A5G2R231|A0A5G2R231_PIG:K7GMH0|K7GMH0_PIG:A0A5G2QBQ2|A0A5G2QBQ2_PIG:A0A480VHZ0|A0A480VHZ0_PIG:A0A5G2R2R6|A0A5G2R2R6_PIG	K	ANDDLK(+100.02)ENIAIVERR	6	15	Uncharacterized protein OS=Sus scrofa OX=9823 GN=LOC100736765 PE=1 SV=2	Uncharacterized protein	LOC100736765	72.46	1854.9435	1	1665	1679		K1670	RANDDLKENIAIV	2646.065568	3475.245305	7235.957598	402.6265064	572.1771021	2275.3659	Quantified
A0A480S1V9	A0A480S1V9|A0A480S1V9_PIG:A0A4X1UMZ4|A0A4X1UMZ4_PIG:A0A4X1UQ60|A0A4X1UQ60_PIG:A0A4X1UKU4|A0A4X1UKU4_PIG:A0A480XHD8|A0A480XHD8_PIG:F1RJM8|F1RJM8_PIG:A0A5G2QN30|A0A5G2QN30_PIG:A0A5G2R2F9|A0A5G2R2F9_PIG	K	ANFSSIAK(+100.02)ALAQQTGR	8	16	Protein ABHD11 isoform 1 OS=Sus scrofa OX=9823 PE=4 SV=1	Protein ABHD11 isoform 1		74.95	1761.9009	-1.5	68	83		K75	NFSSIAKALAQQT	6780.061351	10141.32338	8028.261702	5699.824004	5472.248061	8444.276885	Quantified
A0A480S1V9	A0A480S1V9|A0A480S1V9_PIG:A0A4X1UMZ4|A0A4X1UMZ4_PIG:A0A4X1UKU4|A0A4X1UKU4_PIG:A0A480XHD8|A0A480XHD8_PIG:F1RJM8|F1RJM8_PIG:A0A5G2QN30|A0A5G2QN30_PIG	K	ANFSSIAK(+100.02)ALAQQTGRR	8	17	Protein ABHD11 isoform 1 OS=Sus scrofa OX=9823 PE=4 SV=1	Protein ABHD11 isoform 1		38.85	1918.0021	-0.4	68	84		K75	NFSSIAKALAQQT	2612.102035	4111.486859	3740.403271	3304.760889	4324.397334	3866.375933	Quantified
A0A4X1UD45	A0A4X1UD45|A0A4X1UD45_PIG:A0A4X1U902|A0A4X1U902_PIG:A0A480SN35|A0A480SN35_PIG	K	ANHVNVPDC(+57.02)AFTVTDLVEGGK(+100.02)YEFR	21	25	Uncharacterized protein OS=Sus scrofa OX=9823 PE=3 SV=1	Uncharacterized protein		64.25	2937.3604	0.3	13920	13944	C9:Carbamidomethylation:1000.00	K13940	DLVEGGKYEFRIR	123.2425312	308.1143811	118.5389798	127.2777877	91.0378596	210.2942154	Quantified
A0A4X1T2S0	A0A4X1T2S0|A0A4X1T2S0_PIG:F1S297|F1S297_PIG:A0A4X1T2X6|A0A4X1T2X6_PIG:A0A4X1T2N9|A0A4X1T2N9_PIG:A0A4X1T2N5|A0A4X1T2N5_PIG:A0A480K0P7|A0A480K0P7_PIG:A0A287AQS0|A0A287AQS0_PIG:A0A4X1T2K9|A0A4X1T2K9_PIG:A0A287A9X1|A0A287A9X1_PIG:A0A4X1T2I9|A0A4X1T2I9_PIG:A0A5G2QJF8|A0A5G2QJF8_PIG	K	ANIM(+15.99)K(+100.02)LGDGLFLQC(+57.02)C(+57.02)K	5	16	Isocitrate dehydrogenase [NAD] subunit, mitochondrial OS=Sus scrofa OX=9823 PE=3 SV=1	Isocitrate dehydrogenase [NAD] subunit, mitochondrial		54.92	1982.9264	-1.2	164	179	M4:Oxidation (M):1000.00;K5:succinyl modification:56.41;C14:Carbamidomethylation:1000.00;C15:Carbamidomethylation:1000.00	K168	HKANIMKLGDGLF	124.1795327	239.9709814	117.4770129	211.3881907	427.4033064	169.4124925	Quantified
A0A4X1T2S0	A0A4X1T2S0|A0A4X1T2S0_PIG:F1S297|F1S297_PIG:A0A4X1T2X6|A0A4X1T2X6_PIG:A0A4X1T2N9|A0A4X1T2N9_PIG:A0A4X1T2N5|A0A4X1T2N5_PIG:A0A480K0P7|A0A480K0P7_PIG:A0A287AQS0|A0A287AQS0_PIG:A0A4X1T2K9|A0A4X1T2K9_PIG:A0A287A9X1|A0A287A9X1_PIG:A0A4X1T2I9|A0A4X1T2I9_PIG:A0A5G2QJF8|A0A5G2QJF8_PIG	K	ANIMK(+100.02)LGDGLFLQC(+57.02)C(+57.02)K	5	16	Isocitrate dehydrogenase [NAD] subunit, mitochondrial OS=Sus scrofa OX=9823 PE=3 SV=1	Isocitrate dehydrogenase [NAD] subunit, mitochondrial		94.4	1966.9314	-5.5	164	179	K5:succinyl modification:122.88;C14:Carbamidomethylation:1000.00;C15:Carbamidomethylation:1000.00	K168	HKANIMKLGDGLF	5994.707966	6889.302641	5930.651039	7283.537569	9153.440534	10736.8136	Quantified
A0A480SN35	A0A480SN35|A0A480SN35_PIG	K	ANINVLDLIIPPSFTK(+100.02)K	16	17	Titin isoform X6 OS=Sus scrofa OX=9823 PE=3 SV=1	Titin isoform X6		67.63	1982.1088	-7.3	131	147	K16:succinyl modification:0.00	K146	IPPSFTKKLKKMD	88.51140242	124.1574641	132.1414432	176.4487145	102.3119741	121.2503207	Quantified
A0A4X1UD45	A0A4X1UD45|A0A4X1UD45_PIG:A0A4X1U902|A0A4X1U902_PIG:A0A480SN35|A0A480SN35_PIG	K	ANK(+100.02)ILITDTQMK	3	12	Uncharacterized protein OS=Sus scrofa OX=9823 PE=3 SV=1	Uncharacterized protein		63.6	1474.7701	0.3	19233	19244	K3:succinyl modification:95.39	K19235	LWSKANKILITDT	591.7900452	481.2276445	1230.77564	761.8467785	753.0470631	810.5714894	Quantified
A0A4X1UD45	A0A4X1UD45|A0A4X1UD45_PIG:A0A4X1U902|A0A4X1U902_PIG:A0A480SN35|A0A480SN35_PIG	K	ANK(+100.02)TVIR	3	7	Uncharacterized protein OS=Sus scrofa OX=9823 PE=3 SV=1	Uncharacterized protein		30.21	900.5029	-5.7	20316	20322		K20318	LWQKANKTVIRTT	328.9715589	602.8797319	1496.254035	362.8803629	388.9440823	182.1924929	Quantified
A0A4X1VPE5	A0A4X1VPE5|A0A4X1VPE5_PIG:A0A286ZYL7|A0A286ZYL7_PIG:A0A5G2RN51|A0A5G2RN51_PIG	K	ANLEK(+100.02)AQSELLGAADEASR	5	19	ATP synthase F1 subunit delta OS=Sus scrofa OX=9823 GN=ATP5F1D PE=3 SV=1	ATP synthase F1 subunit delta	ATP5F1D	107.19	2072.0022	-0.9	132	150		K136	AKANLEKAQSELL	26753.62266	49072.21567	39831.98461	36606.13166	64771.39853	63444.28461	Quantified
A0A4X1VPE5	A0A4X1VPE5|A0A4X1VPE5_PIG:A0A286ZYL7|A0A286ZYL7_PIG:A0A5G2RN51|A0A5G2RN51_PIG	K	ANLEK(+100.02)AQSELLGAADEASRAEIQIR	5	25	ATP synthase F1 subunit delta OS=Sus scrofa OX=9823 GN=ATP5F1D PE=3 SV=1	ATP synthase F1 subunit delta	ATP5F1D	88.38	2782.4097	-2.1	132	156		K136	AKANLEKAQSELL	22532.22628	31655.22812	12694.43281	21971.60254	25322.45435	31905.15955	Quantified
B3VI70	B3VI70|B3VI70_PIG:Q4JH15|Q4JH15_PIG:A0A4X1UEM0|A0A4X1UEM0_PIG:A0A287AGJ6|A0A287AGJ6_PIG:A0A4X1U968|A0A4X1U968_PIG:A0A287AVB7|A0A287AVB7_PIG	K	ANLK(+100.02)QVK	4	7	Troponin I OS=Sus scrofa OX=9823 GN=TnI-F4 PE=2 SV=1	Troponin I	TnI-F4	34.36	899.5076	-1.5	139	145	K4:succinyl modification:6.57	K142	DLRANLKQVKKED	3810.634604	595.426346	526.2498608	3361.788482	6135.704421	1969.63287	Quantified
B3VI70	B3VI70|B3VI70_PIG:Q4JH15|Q4JH15_PIG:A0A4X1UEM0|A0A4X1UEM0_PIG:A0A287AGJ6|A0A287AGJ6_PIG:A0A4X1U968|A0A4X1U968_PIG:A0A287AVB7|A0A287AVB7_PIG	K	ANLK(+100.02)QVKK	4	8	Troponin I OS=Sus scrofa OX=9823 GN=TnI-F4 PE=2 SV=1	Troponin I	TnI-F4	41.78	1027.6025	3	139	146	K4:succinyl modification:22.69	K142	DLRANLKQVKKED	157.0486307	86.05830181	180.5432543	138.006051	191.7762752	242.3650463	Quantified
A0A287A8H8	A0A287A8H8|A0A287A8H8_PIG:A0A2C9F3B1|A0A2C9F3B1_PIG:A0A4X1TA40|A0A4X1TA40_PIG:A0A287BHY7|A0A287BHY7_PIG:A0A4X1TAD0|A0A4X1TAD0_PIG:Q2XQV4|ALDH2_PIG	K	ANNSK(+100.02)YGLAAAVFTK	5	15	Aldehyde dehydrogenase, mitochondrial OS=Sus scrofa OX=9823 GN=ALDH2 PE=1 SV=2	Aldehyde dehydrogenase, mitochondrial	ALDH2	43.65	1653.8362	-1	360	374	K5:succinyl modification:74.78	K364	GRANNSKYGLAAA	2550.121297	2307.117428	365.2305197	3969.460573	5656.631274	1820.123147	Quantified
A0A287B5G8	A0A287B5G8|A0A287B5G8_PIG:F1SHX0|F1SHX0_PIG:A0A481BBQ7|A0A481BBQ7_PIG	K	ANTK(+100.02)NTSDVMYK	4	12	Nebulin OS=Sus scrofa OX=9823 GN=NEB PE=1 SV=2	Nebulin	NEB	38.29	1470.666	-8.8	582	593	K4:succinyl modification:30.61	K585	AAKANTKNTSDVM	237.4201242	217.9611065	92.12473667	96.58125926	260.7284793	259.3177523	Quantified
A0A287B5G8	A0A287B5G8|A0A287B5G8_PIG:F1SHX0|F1SHX0_PIG:A0A481BBQ7|A0A481BBQ7_PIG	K	ANTK(+100.02)NTSDVMYKK	4	13	Nebulin OS=Sus scrofa OX=9823 GN=NEB PE=1 SV=2	Nebulin	NEB	46.46	1598.761	-8.1	582	594	K4:succinyl modification:38.35	K585	AAKANTKNTSDVM	184.8419965	210.2357258	158.8277283	219.047057	255.0051492	225.0762354	Quantified
A0A4X1WCL6	A0A4X1WCL6|A0A4X1WCL6_PIG:A0A4X1W5L3|A0A4X1W5L3_PIG:A0A480JV95|A0A480JV95_PIG:A0A5G2QPX2|A0A5G2QPX2_PIG:A0A5G2QFC2|A0A5G2QFC2_PIG:P11708|MDHC_PIG	K	ANVK(+100.02)IFK	4	7	Malate dehydrogenase OS=Sus scrofa OX=9823 GN=MDH1 PE=3 SV=1	Malate dehydrogenase	MDH1	28.76	918.5175	-0.7	109	115	K4:succinyl modification:28.36	K112	LLKANVKIFKCQG	2379.867071	3035.916463	3119.553091	2289.868383	2440.13388	1152.533231	Quantified
A0A4X1UK89	A0A4X1UK89|A0A4X1UK89_PIG:P41367|ACADM_PIG:A0A4X1UG84|A0A4X1UG84_PIG:A0A5G2R006|A0A5G2R006_PIG:A0A5G2QVK0|A0A5G2QVK0_PIG:A0A5G2RC01|A0A5G2RC01_PIG:A0A5S6HU82|A0A5S6HU82_PIG:A0A2C9F350|A0A2C9F350_PIG:A0A480VH36|A0A480VH36_PIG:A0A4X1UK62|A0A4X1UK62_PIG	K	APASK(+100.02)AFTGFIVEADTPGVQIGR	5	23	Medium-chain specific acyl-CoA dehydrogenase, mitochondrial OS=Sus scrofa OX=9823 PE=3 SV=1	Medium-chain specific acyl-CoA dehydrogenase, mitochondrial		100.46	2431.2383	0.9	177	199		K181	PKAPASKAFTGFI	1379.62562	4206.229207	3251.823175	1180.4379	1997.418637	5261.126043	Quantified
A0A4X1UK89	A0A4X1UK89|A0A4X1UK89_PIG:P41367|ACADM_PIG:A0A4X1UG84|A0A4X1UG84_PIG:A0A5G2R006|A0A5G2R006_PIG:A0A5G2QVK0|A0A5G2QVK0_PIG:A0A5G2RC01|A0A5G2RC01_PIG:A0A5S6HU82|A0A5S6HU82_PIG:A0A2C9F350|A0A2C9F350_PIG:A0A480VH36|A0A480VH36_PIG:A0A4X1UK62|A0A4X1UK62_PIG	K	APASK(+100.02)AFTGFIVEADTPGVQIGRK	5	24	Medium-chain specific acyl-CoA dehydrogenase, mitochondrial OS=Sus scrofa OX=9823 PE=3 SV=1	Medium-chain specific acyl-CoA dehydrogenase, mitochondrial		96.79	2559.3333	-0.8	177	200	K5:succinyl modification:117.77	K181	PKAPASKAFTGFI	14977.54787	29181.18321	24098.02458	16747.81307	20936.78106	29377.78356	Quantified
A0A4X1UD45	A0A4X1UD45|A0A4X1UD45_PIG:A0A4X1U902|A0A4X1U902_PIG:A0A480SN35|A0A480SN35_PIG	K	APEPISTK(+100.02)PVIVTGLQDTTVSSDNVAK	8	27	Uncharacterized protein OS=Sus scrofa OX=9823 PE=3 SV=1	Uncharacterized protein		69.07	2866.4812	-6.3	26443	26469	K8:succinyl modification:46.62	K26450	PEPISTKPVIVTG		465.5080009	229.2440163		181.8420986	115.0733334	Quantified
A0A4X1UD45	A0A4X1UD45|A0A4X1UD45_PIG:A0A4X1U902|A0A4X1U902_PIG:O97771|O97771_PIG:A0A480SN35|A0A480SN35_PIG	K	APK(+100.02)EEAAKPK	3	10	Uncharacterized protein OS=Sus scrofa OX=9823 PE=3 SV=1	Uncharacterized protein		41.83	1167.6135	3.7	4658	4667	K3:succinyl modification:51.34	K4660	AEAKAPKEEAAKP	124.3618798	132.7870566	216.641462	696.1183288	132.9875414	169.9802337	Quantified
A0A4X1UFT3	A0A4X1UFT3|A0A4X1UFT3_PIG:A0A480SN35|A0A480SN35_PIG	K	APPVFTQK(+100.02)PSPVGALK	8	16	Uncharacterized protein OS=Sus scrofa OX=9823 PE=4 SV=1	Uncharacterized protein		70.37	1735.9508	-1.7	360	375	K8:succinyl modification:21.55	K367	PPVFTQKPSPVGA	1600.596929	1364.621898	2197.864857	1582.363336	1667.610133	1164.934905	Quantified
A0A480Z1N4	A0A480Z1N4|A0A480Z1N4_PIG:A0A4X1VZY3|A0A4X1VZY3_PIG:F1SMN5|F1SMN5_PIG:A0A5G2QY64|A0A5G2QY64_PIG:A0A5G2QRW9|A0A5G2QRW9_PIG:A0A5G2R269|A0A5G2R269_PIG:A0A480IJG7|A0A480IJG7_PIG:A0A480THJ7|A0A480THJ7_PIG:A0A287A8C2|A0A287A8C2_PIG:A0A4X1W0L8|A0A4X1W0L8_PIG:A0A286ZRX8|A0A286ZRX8_PIG:A0A480U5F8|A0A480U5F8_PIG	K	APSGNEEPC(+57.02)LLK(+100.02)R	12	13	Filamin-C isoform a OS=Sus scrofa OX=9823 PE=3 SV=1	Filamin-C isoform a		62.25	1569.7457	-0.1	1978	1990	C9:Carbamidomethylation:1000.00	K1989	EEPCLLKRLPNRH	599.532481	507.2203774	1774.028075	179.4892985	174.345228	84.88629611	Quantified
K9IW80	K9IW80|K9IW80_PIG:A0A4X1STM2|A0A4X1STM2_PIG:A0A4X1STF8|A0A4X1STF8_PIG:A0A4X1STS7|A0A4X1STS7_PIG:F1SMG3|F1SMG3_PIG:A0A287AQG1|A0A287AQG1_PIG:A0A286ZZT0|A0A286ZZT0_PIG:A0A287B1U9|A0A287B1U9_PIG	K	APVKPGIPYK(+100.02)QLTVGVPK	10	18	Proton-translocating NAD(P)(+) transhydrogenase OS=Sus scrofa OX=9823 GN=NNT PE=2 SV=1	Proton-translocating NAD(P)(+) transhydrogenase	NNT	59.24	1991.1455	4.8	46	63	K10:succinyl modification:36.87	K55	KPGIPYKQLTVGV	61.61978412	284.9221252	243.7342257	70.69365417	217.6254202	299.4861122	Quantified
A0A4X1SS97	A0A4X1SS97|A0A4X1SS97_PIG:K9IW80|K9IW80_PIG:A0A4X1STM2|A0A4X1STM2_PIG:A0A4X1STF8|A0A4X1STF8_PIG:A0A4X1STS7|A0A4X1STS7_PIG:F1SMG3|F1SMG3_PIG:A0A287AQG1|A0A287AQG1_PIG:A0A286ZZT0|A0A286ZZT0_PIG:A0A287B1U9|A0A287B1U9_PIG	K	APVLFNK(+100.02)EMIESMK	7	14	Proton-translocating NAD(P)(+) transhydrogenase OS=Sus scrofa OX=9823 GN=NNT PE=3 SV=1	Proton-translocating NAD(P)(+) transhydrogenase	NNT	80.2	1735.8524	-0.5	194	207	K7:succinyl modification:37.50	K200	APVLFNKEMIESM	5592.697132	8543.206762	13888.61864	3198.460396	9158.006426	8981.222571	Quantified
A0A4X1SQX6	A0A4X1SQX6|A0A4X1SQX6_PIG:A0A4X1SQY7|A0A4X1SQY7_PIG:F1SAK7|F1SAK7_PIG	K	APVLVNAAVTYSK(+100.02)PR	13	15	ATP synthase subunit OS=Sus scrofa OX=9823 GN=ATP5MG PE=3 SV=1	ATP synthase subunit	ATP5MG	91.75	1684.9148	0.5	12	26		K24	AAVTYSKPRLATF	4421.879415	7469.056987	6179.935655	5586.00984	10970.36956	6226.174819	Quantified
D3GGC5	D3GGC5|D3GGC5_PIG:I3L9B6|I3L9B6_PIG:A0A4X1VRL1|A0A4X1VRL1_PIG:A0A4X1VY45|A0A4X1VY45_PIG:Q6QGC0|PDLI3_PIG:D3GGC9|D3GGC9_PIG	K	APVTK(+100.02)IHGGAGGTQK	5	15	Actinin-associated LIM protein 1a OS=Sus scrofa OX=9823 PE=2 SV=1	Actinin-associated LIM protein 1a		64.19	1520.7947	-5	277	291	K5:succinyl modification:43.70	K281	VRAPVTKIHGGAG	816.4832226	321.5460651	806.7031432	411.0037217	468.4484182	650.7686761	Quantified
A0A4X1UE78	A0A4X1UE78|A0A4X1UE78_PIG:A0A287BRL7|A0A287BRL7_PIG:A0A4X1UHF4|A0A4X1UHF4_PIG:A0A287AQ80|A0A287AQ80_PIG:P0DTA4|PCCA_PIG	K	AQAVHPGYGFLSENK(+100.02)EFAK	15	19	Propanoyl-CoA:carbon dioxide ligase subunit alpha OS=Sus scrofa OX=9823 GN=PCCA PE=4 SV=1	Propanoyl-CoA:carbon dioxide ligase subunit alpha	PCCA	68.72	2192.0537	-1.6	71	89	K15:succinyl modification:25.70	K85	GFLSENKEFAKCL	1439.474347	1887.109674	2103.007613	1582.169284	2192.235953	2795.97644	Quantified
A0A4X1SKS0	A0A4X1SKS0|A0A4X1SKS0_PIG:A0A4X1SLS9|A0A4X1SLS9_PIG:A0A4X1SLZ4|A0A4X1SLZ4_PIG:A0A287B1H6|A0A287B1H6_PIG:A0A4X1SKM2|A0A4X1SKM2_PIG:A0A287B568|A0A287B568_PIG:A0A287AMG7|A0A287AMG7_PIG:A0A4X1SKN0|A0A4X1SKN0_PIG:A0A4X1SLU4|A0A4X1SLU4_PIG:A0A287AW68|A0A287AW68_PIG:A0A287BAF8|A0A287BAF8_PIG:A0A480UE90|A0A480UE90_PIG:A0A4X1SKG6|A0A4X1SKG6_PIG:A0A287AVP0|A0A287AVP0_PIG:A0A4X1SKV1|A0A4X1SKV1_PIG:A0A4X1SKN…	K	AQEK(+100.02)VLQK	4	8	Uncharacterized protein OS=Sus scrofa OX=9823 GN=BIN1 PE=4 SV=1	Uncharacterized protein	BIN1	32.82	1042.5658	-2.3	25	32	K4:succinyl modification:42.68	K28	LTRAQEKVLQKLG	367.2209379	236.2189751	454.9606541	385.6027176	387.0099868	239.4407087	Quantified
A0A480JHU2	A0A480JHU2|A0A480JHU2_PIG:A0A480KKW5|A0A480KKW5_PIG:F1RGJ3|F1RGJ3_PIG:A0A287ADJ2|A0A287ADJ2_PIG:A0A480MTV8|A0A480MTV8_PIG:A0A4X1VAK8|A0A4X1VAK8_PIG	K	AQFEGIVTDLIK(+100.02)R	12	13	75 kDa glucose-regulated protein OS=Sus scrofa OX=9823 PE=3 SV=1	75 kDa glucose-regulated protein		90.41	1588.8461	0.4	349	361		K360	IVTDLIKRTIAPC	45507.15047	54567.50872	39362.70064	48488.89031	62780.76752	64935.69243	Quantified
A0A287BRY0	A0A287BRY0|A0A287BRY0_PIG:A0A4X1TTA0|A0A4X1TTA0_PIG:F2Z5B6|F2Z5B6_PIG	K	AQK(+100.02)DEEKMEIQEIQLK	3	16	Tropomyosin alpha-1 chain OS=Sus scrofa OX=9823 GN=TPM1 PE=1 SV=2	Tropomyosin alpha-1 chain	TPM1	88.87	2059.0144	0.3	98	113	K3:succinyl modification:14.19	K100	IESRAQKDEEKME	8345.275772	7061.967192	5851.573081	10732.28013	12150.69295	12782.9752	Quantified
A0A287BRY0	A0A287BRY0|A0A287BRY0_PIG:A0A4X1TTA0|A0A4X1TTA0_PIG:F2Z5B6|F2Z5B6_PIG	K	AQKDEEK(+100.02)M(+15.99)EIQEIQLK	7	16	Tropomyosin alpha-1 chain OS=Sus scrofa OX=9823 GN=TPM1 PE=1 SV=2	Tropomyosin alpha-1 chain	TPM1	58.95	2075.0093	1.6	98	113	K7:succinyl modification:16.76;M8:Oxidation (M):1000.00	K104	AQKDEEKMEIQEI	116.900449	358.6409662	197.6082216	876.1479554	461.501497	246.0419264	Quantified
A0A287BRY0	A0A287BRY0|A0A287BRY0_PIG:A0A4X1TTA0|A0A4X1TTA0_PIG:F2Z5B6|F2Z5B6_PIG	K	AQKDEEK(+100.02)MEIQEIQLK	7	16	Tropomyosin alpha-1 chain OS=Sus scrofa OX=9823 GN=TPM1 PE=1 SV=2	Tropomyosin alpha-1 chain	TPM1	89.37	2059.0144	-1.1	98	113	K7:succinyl modification:20.17	K104	AQKDEEKMEIQEI	8695.621395	7506.185806	5424.653059	10949.13796	13847.70494	12422.94319	Quantified
A0A5S6G3Y8	A0A5S6G3Y8|A0A5S6G3Y8_PIG:A0A2C9F366|A0A2C9F366_PIG:Q5S1U1|HSPB1_PIG	K	AQLGGTEAGK(+100.02)SEKPGTK	10	17	Heat shock 27 kDa protein OS=Sus scrofa OX=9823 GN=HSPB1 PE=3 SV=1	Heat shock 27 kDa protein	HSPB1	82.23	1757.8795	1.2	349	365	K10:succinyl modification:28.36	K358	GGTEAGKSEKPGT	2356.012755	1194.271213	2408.165918	1473.568157	1455.426995	2018.988787	Quantified
A0A5S6G3Y8	A0A5S6G3Y8|A0A5S6G3Y8_PIG:A0A2C9F366|A0A2C9F366_PIG:Q5S1U1|HSPB1_PIG	K	AQLGGTEAGKSEK(+100.02)PGTK	13	17	Heat shock 27 kDa protein OS=Sus scrofa OX=9823 GN=HSPB1 PE=3 SV=1	Heat shock 27 kDa protein	HSPB1	61.89	1757.8795	0.7	349	365	K13:succinyl modification:11.12	K361	EAGKSEKPGTK__	1817.168339	1053.26594	2301.902571	1218.41412	1415.239822	1539.200975	Quantified
A0A5S6G3Y8	A0A5S6G3Y8|A0A5S6G3Y8_PIG:A0A2C9F366|A0A2C9F366_PIG:Q5S1U1|HSPB1_PIG	K	AQLGGTEAGKSEKPGTK(+100.02)	17	17	Heat shock 27 kDa protein OS=Sus scrofa OX=9823 GN=HSPB1 PE=3 SV=1	Heat shock 27 kDa protein	HSPB1	74.87	1757.8795	2	349	365	K17:succinyl modification:19.86	K365	SEKPGTK______	1312.775599	1021.445107	1293.204162	464.4308247	226.4389168	1802.103882	Quantified
A0A4X1UD45	A0A4X1UD45|A0A4X1UD45_PIG:A0A4X1U902|A0A4X1U902_PIG:A0A480SN35|A0A480SN35_PIG	K	AQNEK(+100.02)GVSEPR	5	11	Uncharacterized protein OS=Sus scrofa OX=9823 PE=3 SV=1	Uncharacterized protein		52.94	1313.6211	-1.5	23308	23318		K23312	VRAQNEKGVSEPR	439.9535254	428.1153155	657.0663785	377.7474312	514.3174567	378.0883737	Quantified
A0A480SN35	A0A480SN35|A0A480SN35_PIG	K	AQNEVGSDTC(+57.02)IC(+57.02)TVK(+100.02)LKEPPR	15	21	Titin isoform X6 OS=Sus scrofa OX=9823 PE=3 SV=1	Titin isoform X6		45.98	2501.189	1.4	1058	1078	C10:Carbamidomethylation:1000.00;C12:Carbamidomethylation:1000.00;K15:succinyl modification:4.64	K1072	TCICTVKLKEPPR	277.5256426	169.6058142	283.0693968	133.3210728	164.7520686	170.6772796	Quantified
A0A4X1SDM9	A0A4X1SDM9|A0A4X1SDM9_PIG:A0A287B9H3|A0A287B9H3_PIG:A0A4X1UD45|A0A4X1UD45_PIG:A0A287AZ96|A0A287AZ96_PIG:A0A4X1SDH0|A0A4X1SDH0_PIG:A0A4X1U902|A0A4X1U902_PIG:A0A480SN35|A0A480SN35_PIG	K	AQPAQSK(+100.02)PQK	7	10	PDZ domain-containing protein OS=Sus scrofa OX=9823 GN=PDLIM7 PE=4 SV=1	PDZ domain-containing protein	PDLIM7	35.33	1181.604	-4.3	84	93	K7:succinyl modification:12.33	K90	AQPAQSKPQKALA	348.7554704	291.024415	189.8127405	382.1074934	655.6843328	619.4217647	Quantified
A0A4X1V362	A0A4X1V362|A0A4X1V362_PIG:A0A4X1V1H9|A0A4X1V1H9_PIG:A0A287ARY3|A0A287ARY3_PIG:A0A4X1V1K4|A0A4X1V1K4_PIG:A0A5G2RBR3|A0A5G2RBR3_PIG:F1SHD7|F1SHD7_PIG:A0A4X1V0M5|A0A4X1V0M5_PIG:A0A287BLV7|A0A287BLV7_PIG	K	AQQTK(+100.02)VAVTPPGLAR	5	15	Uncharacterized protein OS=Sus scrofa OX=9823 GN=NDUFS1 PE=4 SV=1	Uncharacterized protein	NDUFS1	62.11	1635.8944	-1.3	487	501		K491	GRAQQTKVAVTPP	83.65610825	344.9108177	417.0893413		341.7928729	360.9593981	Quantified
A0A4X1W6D3	A0A4X1W6D3|A0A4X1W6D3_PIG:A0A4X1W7U5|A0A4X1W7U5_PIG:I3LNB4|I3LNB4_PIG:A0A287B2W0|A0A287B2W0_PIG:A0A4X1W5I7|A0A4X1W5I7_PIG	K	AQVFLK(+100.02)AADMLSGPR	6	15	Multifunctional fusion protein OS=Sus scrofa OX=9823 GN=ALDH4A1 PE=3 SV=1	Multifunctional fusion protein	ALDH4A1	65.3	1702.8712	-0.9	125	139		K130	RAQVFLKAADMLS	1107.34452	668.1945031	2460.728558	4588.892802	3023.625585	4114.244715	Quantified
A0A4X1UD45	A0A4X1UD45|A0A4X1UD45_PIG:A0A4X1U902|A0A4X1U902_PIG:A0A480SN35|A0A480SN35_PIG	K	AQVK(+100.02)DLSSTANLK	4	13	Uncharacterized protein OS=Sus scrofa OX=9823 PE=3 SV=1	Uncharacterized protein		77.18	1473.7675	-2.1	5242	5254	K4:succinyl modification:59.08	K5245	QIKAQVKDLSSTA	413.6669436	2087.258148	1694.944921	1519.33697	1978.992572	803.2370518	Quantified
A0A4X1UM42	A0A4X1UM42|A0A4X1UM42_PIG	K	AQVTPIK(+100.02)C(+57.02)NIR	7	11	Uncharacterized protein OS=Sus scrofa OX=9823 GN=PECR PE=4 SV=1	Uncharacterized protein	PECR	43.59	1398.7289	-0.8	72	82	C8:Carbamidomethylation:1000.00	K78	AQVTPIKCNIRNE	155.1343905	1967.360698	2775.73056	1244.177826	4140.564303	3015.690421	Quantified
A0A4X1UH24	A0A4X1UH24|A0A4X1UH24_PIG:F1RFH9|F1RFH9_PIG:A0A4X1UHM9|A0A4X1UHM9_PIG:A0A5G2R940|A0A5G2R940_PIG:A0A287AL21|A0A287AL21_PIG:A0A480R346|A0A480R346_PIG:A0A287APK5|A0A287APK5_PIG	K	ARDIVPGDIVEVAVGDK(+100.02)VPADIR	17	23	Calcium-transporting ATPase OS=Sus scrofa OX=9823 PE=3 SV=1	Calcium-transporting ATPase		55.7	2503.3281	-2.6	136	158		K152	EVAVGDKVPADIR	62.70846233	893.2448777	568.664934	416.3623557	112.1741659	380.6643425	Quantified
Q9N0F1	Q9N0F1|ODO2_PIG:A0A5G2QIZ1|A0A5G2QIZ1_PIG:K9IW73|K9IW73_PIG:A0A4X1TEJ1|A0A4X1TEJ1_PIG:A0A5S6FV10|A0A5S6FV10_PIG:A0A5G2QYJ3|A0A5G2QYJ3_PIG:A0A4X1TAN2|A0A4X1TAN2_PIG	K	ARHK(+100.02)EAFLK	4	9	Dihydrolipoyllysine-residue succinyltransferase component of 2-oxoglutarate dehydrogenase complex, mitochondrial OS=Sus scrofa OX=9823 GN=DLST PE=1 SV=1	Dihydrolipoyllysine-residue succinyltransferase component of 2-oxoglutarate dehydrogenase complex, mitochondrial	DLST	34.83	1198.6459	1.9	266	274	K4:succinyl modification:38.32	K269	DMRARHKEAFLKK	3034.564773	2400.640333	664.7969624	1398.319934	501.626856	1288.191514	Quantified
A0A287A2Y4	A0A287A2Y4|A0A287A2Y4_PIG:A0A287B0C3|A0A287B0C3_PIG:A0A287B4I0|A0A287B4I0_PIG:A0A4X1V3L8|A0A4X1V3L8_PIG:A0A5G2QY12|A0A5G2QY12_PIG:A0A480W5E5|A0A480W5E5_PIG:A0A4X1V3M3|A0A4X1V3M3_PIG:A0A4X1V4B4|A0A4X1V4B4_PIG	K	ARIEAYEK(+100.02)ELEK	8	12	ATP synthase subunit d, mitochondrial OS=Sus scrofa OX=9823 GN=ATP5PD PE=1 SV=1	ATP synthase subunit d, mitochondrial	ATP5PD	70.98	1577.7937	-2.2	110	121	K8:succinyl modification:37.48	K117	RIEAYEKELEKMK	12023.83343	21409.29592	19302.7526	13260.92036	26632.82653	24593.58651	Quantified
A0A4X1UD45	A0A4X1UD45|A0A4X1UD45_PIG:Q75NH3|Q75NH3_PIG:Q75NH2|Q75NH2_PIG:A0A4X1U902|A0A4X1U902_PIG:Q75NH1|Q75NH1_PIG:A0A480SN35|A0A480SN35_PIG:A0A4X1UBB2|A0A4X1UBB2_PIG:Q75NH0|Q75NH0_PIG	K	ARVEMLAK(+100.02)FSK	8	11	Uncharacterized protein OS=Sus scrofa OX=9823 PE=3 SV=1	Uncharacterized protein										650.5098173	300.8046715	317.9143496	220.0693426	238.907723	418.9356101	Quantified
A0A480JGU8	A0A480JGU8|A0A480JGU8_PIG:A0A287BH33|A0A287BH33_PIG:A0A480XZ96|A0A480XZ96_PIG:P00506|AATM_PIG:A0A5G2Q7P6|A0A5G2Q7P6_PIG:A0A4X1UT32|A0A4X1UT32_PIG:A0A4X1UV54|A0A4X1UV54_PIG	K	ASAELALGENNEVLK(+100.02)SGR	15	18	Aspartate aminotransferase OS=Sus scrofa OX=9823 PE=3 SV=1	Aspartate aminotransferase		125.26	1956.9752	-2.2	108	125		K122	ENNEVLKSGRYVT	155559.4803	222071.7313	154161.2136	201051.6984	237291.2826	282006.7291	Quantified
Q9N0F1	Q9N0F1|ODO2_PIG:A0A5G2QIZ1|A0A5G2QIZ1_PIG:K9IW73|K9IW73_PIG:A0A4X1TEJ1|A0A4X1TEJ1_PIG:A0A5S6FV10|A0A5S6FV10_PIG:A0A5G2QYJ3|A0A5G2QYJ3_PIG:A0A4X1TAN2|A0A4X1TAN2_PIG	K	ASAFALQEQPVVNAVIDDTTK(+100.02)EVVYR	21	26	Dihydrolipoyllysine-residue succinyltransferase component of 2-oxoglutarate dehydrogenase complex, mitochondrial OS=Sus scrofa OX=9823 GN=DLST PE=1 SV=1	Dihydrolipoyllysine-residue succinyltransferase component of 2-oxoglutarate dehydrogenase complex, mitochondrial	DLST	104.56	2962.4924	-2.1	289	314		K309	VIDDTTKEVVYRD	2771.819296	4394.728063	1370.592957	2361.866156	4460.753219	5099.456967	Quantified
A0A287BI36	A0A287BI36|A0A287BI36_PIG:A0A4X1UCF4|A0A4X1UCF4_PIG	K	ASATPK(+100.02)PEPVPVQK	6	14	PDZ and LIM domain 5 OS=Sus scrofa OX=9823 GN=PDLIM5 PE=1 SV=1	PDZ and LIM domain 5	PDLIM5	50.84	1547.8195	-1.3	84	97	K6:succinyl modification:25.00	K89	RASATPKPEPVPV	401.3051785	322.879507	841.6379302	266.9985667	402.6154468	99.63821237	Quantified
A0A287BI36	A0A287BI36|A0A287BI36_PIG:A0A4X1UCF4|A0A4X1UCF4_PIG	K	ASATPKPEPVPVQK(+100.02)K	14	15	PDZ and LIM domain 5 OS=Sus scrofa OX=9823 GN=PDLIM5 PE=1 SV=1	PDZ and LIM domain 5	PDLIM5	62.76	1675.9144	-2	84	98	K14:succinyl modification:0.00	K97	EPVPVQKKTKVTN	2783.687111	2102.23566	4016.963837	809.5760337	1426.279497	1412.834133	Quantified
A0A287BI36	A0A287BI36|A0A287BI36_PIG:A0A4X1UCF4|A0A4X1UCF4_PIG	K	ASATPKPEPVPVQKK(+100.02)	15	15	PDZ and LIM domain 5 OS=Sus scrofa OX=9823 GN=PDLIM5 PE=1 SV=1	PDZ and LIM domain 5	PDLIM5	56.96	1675.9144	0.8	84	98	K15:succinyl modification:0.00	K98	PVPVQKKTKVTNN	2783.687111	2045.632286	4016.963837	885.9610899	1411.96852	1318.320642	Quantified
F1RH92	F1RH92|F1RH92_PIG:A0A4X1V5J3|A0A4X1V5J3_PIG:A0A4X1V4W8|A0A4X1V4W8_PIG:A0A287AJY7|A0A287AJY7_PIG	K	ASDAGAYAC(+57.02)VAK(+100.02)NR	12	14	Uncharacterized protein OS=Sus scrofa OX=9823 GN=MYOT PE=4 SV=2	Uncharacterized protein	MYOT	80.71	1552.694	1.9	438	451	C9:Carbamidomethylation:1000.00	K449	AYACVAKNRAGEA	353.2790069	103.5124763	576.9577687	86.72623921	127.8200266	41.16505191	Quantified
A0A4X1UD45	A0A4X1UD45|A0A4X1UD45_PIG:A0A4X1U902|A0A4X1U902_PIG:A0A480SN35|A0A480SN35_PIG	K	ASDITK(+100.02)SSC(+57.02)K	6	10	Uncharacterized protein OS=Sus scrofa OX=9823 PE=3 SV=1	Uncharacterized protein		65.97	1195.5391	0	8085	8094	K6:succinyl modification:28.70;C9:Carbamidomethylation:1000.00	K8090	KASDITKSSCKLT	577.6723655	619.9676464	569.5763908	627.2662604	951.2597202	523.301784	Quantified
A0A4X1UD45	A0A4X1UD45|A0A4X1UD45_PIG:A0A4X1U902|A0A4X1U902_PIG:A0A480SN35|A0A480SN35_PIG	K	ASDKFDIIADGK(+100.02)K	12	13	Uncharacterized protein OS=Sus scrofa OX=9823 PE=3 SV=1	Uncharacterized protein		51.35	1506.7566	0	5123	5135	K12:succinyl modification:0.00	K5134	DIIADGKKHILVI	55.61907662	100.712647	87.90359686	111.2871884	114.171084	70.79120377	Quantified
A0A4X1VZK6	A0A4X1VZK6|A0A4X1VZK6_PIG:A0A4X1VSU9|A0A4X1VSU9_PIG:A0A287BSB6|A0A287BSB6_PIG:A0A287A887|A0A287A887_PIG:A0A4X1VXU3|A0A4X1VXU3_PIG:A0A286ZK06|A0A286ZK06_PIG:A0A4X1VSU4|A0A4X1VSU4_PIG:A0A5G2QZI7|A0A5G2QZI7_PIG:F1RVL5|F1RVL5_PIG	K	ASEAVAALDPLDLK(+100.02)R	14	15	Uncharacterized protein OS=Sus scrofa OX=9823 PE=4 SV=1	Uncharacterized protein		75.9	1667.8729	0.3	486	500		K499	LDPLDLKRLQGIH	1223.626011	1041.470186	1385.806623	994.8833354	1012.622988	1201.056992	Quantified
P02189	P02189|MYG_PIG	K	ASEDLK(+100.02)K	6	7	Myoglobin OS=Sus scrofa OX=9823 GN=MB PE=1 SV=2	Myoglobin	MB	32.64	889.4393	0.8	58	64		K63	KASEDLKKHGNTV	5216.620641	7117.293732	6606.023384	13102.42234	4113.8175	11349.83271	Quantified
P02189	P02189|MYG_PIG	K	ASEDLK(+100.02)KHGNTVLTALGGILK	6	21	Myoglobin OS=Sus scrofa OX=9823 GN=MB PE=1 SV=2	Myoglobin	MB	76.69	2264.2375	6.9	58	78	K6:succinyl modification:7.21	K63	KASEDLKKHGNTV	512.845645	340.7975821	459.9368586	418.6888232	303.1677208	97.41758218	Quantified
P02189	P02189|MYG_PIG	K	ASEDLKK(+100.02)	7	7	Myoglobin OS=Sus scrofa OX=9823 GN=MB PE=1 SV=2	Myoglobin	MB	29.36	889.4393	-0.1	58	64		K64	ASEDLKKHGNTVL	756.564085	855.7002847	6606.023384	2175.989497	4113.8175	1766.793085	Quantified
P02189	P02189|MYG_PIG	K	ASEDLKK(+100.02)HGNTVLTALGGILK	7	21	Myoglobin OS=Sus scrofa OX=9823 GN=MB PE=1 SV=2	Myoglobin	MB	65.04	2264.2375	-1.7	58	78	K7:succinyl modification:0.00	K64	ASEDLKKHGNTVL	1390.067016	689.7584398	564.4486045	726.9054013	500.826201	132.5306627	Quantified
A0A5G2QRY9	A0A5G2QRY9|A0A5G2QRY9_PIG:A0A4X1SJD5|A0A4X1SJD5_PIG:A0A5G2Q7D6|A0A5G2Q7D6_PIG:A0A287AZK1|A0A287AZK1_PIG:A0A5G2R196|A0A5G2R196_PIG:F1SS64|F1SS64_PIG:A0A4X1SL20|A0A4X1SL20_PIG:A0A4X1SJ63|A0A4X1SJ63_PIG:A0A287AMA4|A0A287AMA4_PIG:A0A5G2QLY9|A0A5G2QLY9_PIG:Q9TV63|MYH2_PIG:F1SS62|F1SS62_PIG:A0A4X1SI01|A0A4X1SI01_PIG	K	ASEK(+100.02)LLASIDIDHTQYK	4	17	Uncharacterized protein OS=Sus scrofa OX=9823 GN=MYH8 PE=3 SV=1	Uncharacterized protein	MYH8	51.93	2031.016	3.4	746	762	K4:succinyl modification:52.58	K749	SKKASEKLLASID	50831.22137	61735.77342	31431.60917	45729.4804	38412.24917	52671.23729	Quantified
A0A4X1SJS3	A0A4X1SJS3|A0A4X1SJS3_PIG:Q9TV62|MYH4_PIG:A0A4X1SL66|A0A4X1SL66_PIG	K	ASEK(+100.02)LLGSIDIDHTQYK	4	17	Myosin-4 OS=Sus scrofa OX=9823 GN=MYH4 PE=3 SV=1	Myosin-4	MYH4	95.79	2017.0004	2.3	740	756	K4:succinyl modification:100.80	K743	SKKASEKLLGSID	491.4906469	1045.378375	89.11250688	41833.45222	45641.94243	18167.91463	Quantified
A0A4X1VUZ8	A0A4X1VUZ8|A0A4X1VUZ8_PIG:A0A4X1VWP2|A0A4X1VWP2_PIG	K	ASEQAVFK(+100.02)C(+57.02)EVSDEK	8	15	Uncharacterized protein OS=Sus scrofa OX=9823 PE=4 SV=1	Uncharacterized protein		57.24	1825.804	0	451	465	K8:succinyl modification:15.08;C9:Carbamidomethylation:1000.00	K458	SEQAVFKCEVSDE	249.4279649	223.9899711	222.3188267	92.99858741	339.6029783	273.1788614	Quantified
A0A4X1VUZ8	A0A4X1VUZ8|A0A4X1VUZ8_PIG:A0A4X1VWP2|A0A4X1VWP2_PIG	K	ASEQAVFK(+100.02)C(+57.02)EVSDEKVTGK	8	19	Uncharacterized protein OS=Sus scrofa OX=9823 PE=4 SV=1	Uncharacterized protein		77.69	2211.0364	0	451	469	K8:succinyl modification:37.50;C9:Carbamidomethylation:1000.00	K458	SEQAVFKCEVSDE	2782.978023	1846.730712	1363.400708	5722.023264	9840.024219	3958.40421	Quantified
A0A4X1VUZ8	A0A4X1VUZ8|A0A4X1VUZ8_PIG:A0A4X1VWP2|A0A4X1VWP2_PIG	K	ASEQAVFKC(+57.02)EVSDEK(+100.02)VTGK	15	19	Uncharacterized protein OS=Sus scrofa OX=9823 PE=4 SV=1	Uncharacterized protein		66.82	2211.0364	4.7	451	469	C9:Carbamidomethylation:1000.00;K15:succinyl modification:11.12	K465	CEVSDEKVTGKWY	93.76277272	159.268529	64.51863292	269.9331196	61.44963375	110.5850265	Quantified
A0A4X1UD45	A0A4X1UD45|A0A4X1UD45_PIG:A0A4X1U902|A0A4X1U902_PIG:A0A480SN35|A0A480SN35_PIG	K	ASERPLPPGK(+100.02)ITLVDVTR	10	18	Uncharacterized protein OS=Sus scrofa OX=9823 PE=3 SV=1	Uncharacterized protein		70.06	2048.1265	-4	15642	15659		K15651	RPLPPGKITLVDV	333.6872182	615.6133968	459.8807022	746.3035586	546.8548062	1043.259986	Quantified
A0A4X1UD45	A0A4X1UD45|A0A4X1UD45_PIG:A0A4X1U902|A0A4X1U902_PIG:A0A480SN35|A0A480SN35_PIG	K	ASETPGPVVDLK(+100.02)VMSVNK	12	18	Uncharacterized protein OS=Sus scrofa OX=9823 PE=3 SV=1	Uncharacterized protein		60.28	1970.0031	-3.5	13477	13494	K12:succinyl modification:53.33	K13488	GPVVDLKVMSVNK	348.2692262	314.1534675	458.4528779	120.9879442	187.4110531	171.7019938	Quantified
A0A4X1T515	A0A4X1T515|A0A4X1T515_PIG:A0A480W6C8|A0A480W6C8_PIG:A0A4X1T3V1|A0A4X1T3V1_PIG:A0A4X1T5S4|A0A4X1T5S4_PIG:I3LQ84|I3LQ84_PIG	K	ASFTK(+100.02)SLQSISSFR	5	14	Uncharacterized protein OS=Sus scrofa OX=9823 PE=4 SV=1	Uncharacterized protein		59.99	1657.8312	0.9	115	128		K119	DRASFTKSLQSIS	433.8686988	312.6463189	419.7883896	535.7200057	291.2443706	347.5241189	Quantified
F1RHN4	F1RHN4|F1RHN4_PIG:A0A5G2R434|A0A5G2R434_PIG:A0A4X1UMU0|A0A4X1UMU0_PIG:A0A287BQ74|A0A287BQ74_PIG:A0A286ZJ07|A0A286ZJ07_PIG:A0A4X1USY7|A0A4X1USY7_PIG:A0A4X1URM2|A0A4X1URM2_PIG:A0A5G2RKP4|A0A5G2RKP4_PIG:A0A4X1URP6|A0A4X1URP6_PIG:A0A5G2QU67|A0A5G2QU67_PIG:A0A4X1US41|A0A4X1US41_PIG:A0A5G2RCW8|A0A5G2RCW8_PIG:A0A5G2QT48|A0A5G2QT48_PIG:A0A287BS00|A0A287BS00_PIG	K	ASFVNK(+100.02)HTVC(+57.02)GVLK	6	14	Thioredoxin-disulfide reductase OS=Sus scrofa OX=9823 GN=TXNRD2 PE=1 SV=3	Thioredoxin-disulfide reductase	TXNRD2	53.49	1658.845	-2.6	151	164	K6:succinyl modification:47.82;C10:Carbamidomethylation:1000.00	K156	KASFVNKHTVCGV	2386.52307	2621.328424	2878.92612	698.8330733	1067.877818	1774.568142	Quantified
A0A5G2QH97	A0A5G2QH97|A0A5G2QH97_PIG:A0A4X1U6F1|A0A4X1U6F1_PIG	K	ASGNLETK(+100.02)YK	8	10	Voltage-dependent anion-selective channel protein 3 OS=Sus scrofa OX=9823 GN=VDAC3 PE=1 SV=1	Voltage-dependent anion-selective channel protein 3	VDAC3	30.57	1209.5878	1.3	55	64	K8:succinyl modification:6.59	K62	SGNLETKYKICDY	104.2369403	72.13174536	442.9547083	155.3675082	273.4840946	3717.534675	Quantified
A0A480KJB8	A0A480KJB8|A0A480KJB8_PIG:A0A4X1UJD6|A0A4X1UJD6_PIG:I3LP41|I3LP41_PIG:A0A4X1ULP4|A0A4X1ULP4_PIG:A0A5G2RGL7|A0A5G2RGL7_PIG:P00346|MDHM_PIG	K;K	ASIK(+100.02)K(+100.02)GEEFVK	4	11	Malate dehydrogenase OS=Sus scrofa OX=9823 PE=3 SV=1	Malate dehydrogenase		40.15	1434.7242	-0.1	325	335	K4:succinyl modification:51.59;K5:succinyl modification:34.81	K;K328	ELKASIKKGEEFV	508.8916018	956.2781989	975.39919	1147.312613	1682.803061	1729.837322	Quantified
A0A480KJB8	A0A480KJB8|A0A480KJB8_PIG:A0A4X1UJD6|A0A4X1UJD6_PIG:I3LP41|I3LP41_PIG:A0A4X1ULP4|A0A4X1ULP4_PIG:A0A5G2RGL7|A0A5G2RGL7_PIG:P00346|MDHM_PIG	K;K	ASIK(+100.02)K(+100.02)GEEFVK	5	11	Malate dehydrogenase OS=Sus scrofa OX=9823 PE=3 SV=1	Malate dehydrogenase		40.15	1434.7242	-0.1	325	335	K4:succinyl modification:51.59;K5:succinyl modification:34.81	K;K329	LKASIKKGEEFVK	508.8916018	956.2781989	975.39919	1147.312613	1682.803061	1729.837322	Quantified
A0A480KJB8	A0A480KJB8|A0A480KJB8_PIG:A0A4X1UJD6|A0A4X1UJD6_PIG:I3LP41|I3LP41_PIG:A0A4X1ULP4|A0A4X1ULP4_PIG:A0A5G2RGL7|A0A5G2RGL7_PIG:P00346|MDHM_PIG	K	ASIK(+100.02)KGEEFVK	4	11	Malate dehydrogenase OS=Sus scrofa OX=9823 PE=3 SV=1	Malate dehydrogenase		82.06	1334.7081	2.7	325	335	K4:succinyl modification:33.98	K328	ELKASIKKGEEFV	118111.8721	193113.071	165956.4083	198371.807	257276.8236	268643.3377	Quantified
A0A480KJB8	A0A480KJB8|A0A480KJB8_PIG:A0A4X1UJD6|A0A4X1UJD6_PIG:I3LP41|I3LP41_PIG:A0A4X1ULP4|A0A4X1ULP4_PIG:A0A5G2RGL7|A0A5G2RGL7_PIG:P00346|MDHM_PIG	K	ASIKK(+100.02)GEEFVK	5	11	Malate dehydrogenase OS=Sus scrofa OX=9823 PE=3 SV=1	Malate dehydrogenase		46.99	1334.7081	-1.3	325	335	K5:succinyl modification:17.01	K329	LKASIKKGEEFVK	33.81612793	402.5886723	42.85028638	775.8879619	230.7827284	229.8786472	Quantified
A0A4X1TN76	A0A4X1TN76|A0A4X1TN76_PIG:A0A0B8RZH4|A0A0B8RZH4_PIG:F1S9K1|F1S9K1_PIG:A0A4X1TR21|A0A4X1TR21_PIG:A0A4X1TNB1|A0A4X1TNB1_PIG:A0A5G2QEN4|A0A5G2QEN4_PIG:A0A480QG80|A0A480QG80_PIG	K	ASK(+100.02)QWFVNITDVK	3	13	Isoleucyl-tRNA synthetase OS=Sus scrofa OX=9823 PE=3 SV=1	Isoleucyl-tRNA synthetase		62.18	1634.8304	2.3	405	417	K3:succinyl modification:91.60	K407	VVIRASKQWFVNI	5474.345078	6339.428892	7911.793293	6635.392345	6430.1895	6030.113558	Quantified
A0A4X1TN43	A0A4X1TN43|A0A4X1TN43_PIG:A0A4X1TN61|A0A4X1TN61_PIG:A0A4X1TN87|A0A4X1TN87_PIG:A0A287BCT2|A0A287BCT2_PIG:A0A480S6E5|A0A480S6E5_PIG:A0A287B5Z7|A0A287B5Z7_PIG:A0A4X1TMZ1|A0A4X1TMZ1_PIG:A0A4X1TKJ0|A0A4X1TKJ0_PIG:A0A4X1TNA4|A0A4X1TNA4_PIG:A0A286ZVQ0|A0A286ZVQ0_PIG:F1S3I9|F1S3I9_PIG:A0A5G2R522|A0A5G2R522_PIG	K	ASLRDEK(+100.02)GALFR	7	12	Uncharacterized protein OS=Sus scrofa OX=9823 GN=LOC110255332 PE=3 SV=1	Uncharacterized protein	LOC110255332	86.95	1461.7576	1	79	90		K85	ASLRDEKGALFRA	17877.16667	40878.55384	51277.27839	35610.08749	33806.80636	52920.89297	Quantified
D0G784	D0G784|D0G784_PIG:A0A4X1W292|A0A4X1W292_PIG:Q6RI85|PGK2_PIG:F1RPH0|F1RPH0_PIG:Q6T4P4|Q6T4P4_PIG:A0A4X1W2A2|A0A4X1W2A2_PIG:X4ZHK0|X4ZHK0_PIG:X4ZFQ2|X4ZFQ2_PIG:A0A4X1VWX9|A0A4X1VWX9_PIG:Q7SIB7|PGK1_PIG:K7GKJ8|K7GKJ8_PIG:A0A5G2QJC3|A0A5G2QJC3_PIG:A0A5G2R4C4|A0A5G2R4C4_PIG	K	ASLSK(+100.02)LGDVYVNDAFGTAHR	5	20	Phosphoglycerate kinase (Fragment) OS=Sus scrofa OX=9823 GN=PGK1 PE=2 SV=1	Phosphoglycerate kinase (Fragment)	PGK1	78.69	2220.0811	4.5	139	158		K143	FRASLSKLGDVYV	3838.343001	4727.692015	3751.846256	8382.701294	6930.640409	6694.860919	Quantified
A0A286ZV66	A0A286ZV66|A0A286ZV66_PIG:A0A480SN35|A0A480SN35_PIG	K	ASNVAGSDTSK(+100.02)SK	11	13	Uncharacterized protein OS=Sus scrofa OX=9823 PE=4 SV=2	Uncharacterized protein		71.21	1350.6263	-3.3	436	448	K11:succinyl modification:0.00	K446	AGSDTSKSKVTIK	761.5838385	809.841552	894.5286987	991.1881094	1340.911864	744.4866198	Quantified
A0A286ZV66	A0A286ZV66|A0A286ZV66_PIG:A0A480SN35|A0A480SN35_PIG	K	ASNVAGSDTSKSK(+100.02)	13	13	Uncharacterized protein OS=Sus scrofa OX=9823 PE=4 SV=2	Uncharacterized protein		68.38	1350.6263	-0.1	436	448	K13:succinyl modification:7.32	K448	SDTSKSKVTIKGT	761.5838385	809.841552	894.5286987	1173.258136	1340.911864	155.9307763	Quantified
A0A4X1UD45	A0A4X1UD45|A0A4X1UD45_PIG:A0A4X1U902|A0A4X1U902_PIG:A0A480SN35|A0A480SN35_PIG	K	ASNVAGSK(+100.02)SFPVNVK	8	15	Uncharacterized protein OS=Sus scrofa OX=9823 PE=3 SV=1	Uncharacterized protein		74.29	1603.8206	-2.1	17297	17311	K8:succinyl modification:52.22	K17304	SNVAGSKSFPVNV	3393.568556	3668.06306	3647.591885	4334.838155	4511.008607	3556.561981	Quantified
A0A4X1V362	A0A4X1V362|A0A4X1V362_PIG:A0A4X1T0J7|A0A4X1T0J7_PIG:K7GSE5|K7GSE5_PIG:A0A5G2QSA7|A0A5G2QSA7_PIG:A0A287ARY3|A0A287ARY3_PIG:F1SHD7|F1SHD7_PIG:A0A5G2R954|A0A5G2R954_PIG:A0A480L8S1|A0A480L8S1_PIG:A0A287BLV7|A0A287BLV7_PIG:A0A4X1SY51|A0A4X1SY51_PIG:A0A4X1T0A8|A0A4X1T0A8_PIG:A0A4X1V1H9|A0A4X1V1H9_PIG:A0A4X1V1K4|A0A4X1V1K4_PIG:A0A5G2RBR3|A0A5G2RBR3_PIG:A0A4X1V0M5|A0A4X1V0M5_PIG	K	ASQTMAK(+100.02)C(+57.02)VK	7	10	Uncharacterized protein OS=Sus scrofa OX=9823 GN=NDUFS1 PE=4 SV=1	Uncharacterized protein	NDUFS1	41.81	1222.5686	-0.1	587	596	K7:succinyl modification:12.33;C8:Carbamidomethylation:1000.00	K593	ASQTMAKCVKAVT	245.4347846	81.03790238	132.0200528	202.1602641	242.141525	122.6793313	Quantified
A0A0B8RTY5	A0A0B8RTY5|A0A0B8RTY5_PIG:A0A480TJ79|A0A480TJ79_PIG:A0A480UGG8|A0A480UGG8_PIG:A0A287BG49|A0A287BG49_PIG:P79273|ACADS_PIG:F1RJH2|F1RJH2_PIG:A0A4X1T534|A0A4X1T534_PIG:A0A287A8Y8|A0A287A8Y8_PIG:A0A4X1T6E5|A0A4X1T6E5_PIG:A0A4X1T5W3|A0A4X1T5W3_PIG:A0A4X1T6Q8|A0A4X1T6Q8_PIG:A0A4X1T3R5|A0A4X1T3R5_PIG:A0A287AP64|A0A287AP64_PIG	K	ASSTANLIFEDC(+57.02)RIPK(+100.02)ENLLGEPGM(+15.99)GFK	16	28	Acyl-CoA dehydrogenase, C-2 to C-3 short chain OS=Sus scrofa domesticus OX=9825 GN=ACADS PE=3 SV=1	Acyl-CoA dehydrogenase, C-2 to C-3 short chain	ACADS	57.79	3209.5374	3.7	235	262	C12:Carbamidomethylation:1000.00;K16:succinyl modification:20.93;M25:Oxidation (M):1000.00	K250	EDCRIPKENLLGE	255.5789609	259.7046724	305.8241747	264.9715484	464.4006747	438.3502675	Quantified
A0A287BG49	A0A287BG49|A0A287BG49_PIG:A0A4X1T6E5|A0A4X1T6E5_PIG:A0A4X1T5W3|A0A4X1T5W3_PIG:A0A4X1T6Q8|A0A4X1T6Q8_PIG:A0A4X1T3R5|A0A4X1T3R5_PIG:A0A287AP64|A0A287AP64_PIG:A0A0B8RTY5|A0A0B8RTY5_PIG:A0A480TJ79|A0A480TJ79_PIG:A0A480UGG8|A0A480UGG8_PIG:P79273|ACADS_PIG:F1RJH2|F1RJH2_PIG:A0A4X1T534|A0A4X1T534_PIG:A0A287A8Y8|A0A287A8Y8_PIG	K	ASSTANLIFEDC(+57.02)RIPK(+100.02)ENLLGEPGMGFK	16	28	Short-chain-specific acyl-CoA dehydrogenase, mitochondrial OS=Sus scrofa OX=9823 GN=ACADS PE=1 SV=1	Short-chain-specific acyl-CoA dehydrogenase, mitochondrial	ACADS	70.11	3193.5422	3	235	262	C12:Carbamidomethylation:1000.00;K16:succinyl modification:27.62	K250	EDCRIPKENLLGE	1247.402841	2809.326864	1317.66376	555.8405017	665.399753	2202.590659	Quantified
A0A5G2QLU2	A0A5G2QLU2|A0A5G2QLU2_PIG:A0A4X1UNV2|A0A4X1UNV2_PIG:A0A5G2QN32|A0A5G2QN32_PIG:A0A4X1UMI7|A0A4X1UMI7_PIG:F1RHL9|F1RHL9_PIG:A0A287BIH3|A0A287BIH3_PIG:I3LCP0|I3LCP0_PIG:A0A5G2QP94|A0A5G2QP94_PIG:A0A287AU97|A0A287AU97_PIG	K	ASTHETWAYGK(+100.02)EQILLQK	11	18	Actinin alpha 2 OS=Sus scrofa OX=9823 GN=ACTN2 PE=1 SV=1	Actinin alpha 2	ACTN2	87.36	2202.0957	5.8	410	427	K11:succinyl modification:104.80	K420	ETWAYGKEQILLQ		76.60449478	146.7228425		64.56795619	62.75144094	Quantified
A0A4X1VZK6	A0A4X1VZK6|A0A4X1VZK6_PIG:A0A4X1VSU9|A0A4X1VSU9_PIG:A0A287BSB6|A0A287BSB6_PIG:A0A287A887|A0A287A887_PIG:A0A4X1VXU3|A0A4X1VXU3_PIG:A0A286ZK06|A0A286ZK06_PIG:A0A4X1VSU4|A0A4X1VSU4_PIG:A0A5G2QZI7|A0A5G2QZI7_PIG:F1RVL5|F1RVL5_PIG	K	ASTQSSSQK(+100.02)SVTQESSSQR	9	19	Uncharacterized protein OS=Sus scrofa OX=9823 PE=4 SV=1	Uncharacterized protein		64.74	2111.9568	-0.4	38	56		K46	TQSSSQKSVTQES	363.2065787	168.3441217	442.1870298	399.1644354	147.9755909	366.6603076	Quantified
A0A480Q1V4	A0A480Q1V4|A0A480Q1V4_PIG:A0A286ZIY0|A0A286ZIY0_PIG:A0A5S8M9X9|A0A5S8M9X9_PIG:A0A4X1THY9|A0A4X1THY9_PIG:P10173|FUMH_PIG:A0A4X1THT6|A0A4X1THT6_PIG:I3LPP1|I3LPP1_PIG:A0A4X1TEC9|A0A4X1TEC9_PIG	K	ATAVELGYLTAEQFDEWVK(+100.02)PK	19	21	Fumarate hydratase, mitochondrial OS=Sus scrofa OX=9823 PE=3 SV=1	Fumarate hydratase, mitochondrial		76.29	2494.2268	-4.6	445	465	K19:succinyl modification:14.04	K463	QFDEWVKPKDMLG	486.4122838	1211.103044	579.3738513	253.5627145	1146.834731	1898.352414	Quantified
A0A480Q1V4	A0A480Q1V4|A0A480Q1V4_PIG:A0A286ZIY0|A0A286ZIY0_PIG:A0A5S8M9X9|A0A5S8M9X9_PIG:A0A4X1THY9|A0A4X1THY9_PIG:P10173|FUMH_PIG:A0A4X1THT6|A0A4X1THT6_PIG:I3LPP1|I3LPP1_PIG:A0A4X1TEC9|A0A4X1TEC9_PIG	K	ATAVELGYLTAEQFDEWVKPK(+100.02)	21	21	Fumarate hydratase, mitochondrial OS=Sus scrofa OX=9823 PE=3 SV=1	Fumarate hydratase, mitochondrial		80.76	2494.2268	-5.2	445	465	K21:succinyl modification:0.00	K465	DEWVKPKDMLGPK	506.5092284	1101.005228	63.8544728	463.10374	281.2233136	1693.657228	Quantified
A0A4X1UD45	A0A4X1UD45|A0A4X1UD45_PIG:A0A4X1U902|A0A4X1U902_PIG:A0A480SN35|A0A480SN35_PIG	K	ATAVIK(+100.02)FC(+57.02)DR	6	10	Uncharacterized protein OS=Sus scrofa OX=9823 PE=3 SV=1	Uncharacterized protein		31.68	1279.623	3.7	22700	22709	C8:Carbamidomethylation:1000.00	K22705	RATAVIKFCDRSD	458.4365584	195.6494702	579.086838	310.5868354	311.5452877	234.8947894	Quantified
A0A480M6E4	A0A480M6E4|A0A480M6E4_PIG:A0A4X1TYC2|A0A4X1TYC2_PIG:P33198|IDHP_PIG:F1SK00|F1SK00_PIG:A0A4X1TVW8|A0A4X1TVW8_PIG:A0A287BL23|A0A287BL23_PIG:A0A480MPA1|A0A480MPA1_PIG:A0A286ZYE6|A0A286ZYE6_PIG:A0A4X1U136|A0A4X1U136_PIG:A0A480NDL8|A0A480NDL8_PIG	K	ATDFVVDRAGTFK(+100.02)IVFTPK	13	19	Isocitrate dehydrogenase [NADP] OS=Sus scrofa OX=9823 PE=3 SV=1	Isocitrate dehydrogenase [NADP]		45.86	2211.1575	-7.3	89	107	K13:succinyl modification:30.10	K101	DRAGTFKIVFTPK	264.1342981	165.9850811	74.11239438	172.9189456	121.617465	117.0942161	Quantified
A0A5G2QRY9	A0A5G2QRY9|A0A5G2QRY9_PIG:A0A1Y0DDA1|A0A1Y0DDA1_PIG:A0A4X1SJD5|A0A4X1SJD5_PIG:A0A5G2Q7D6|A0A5G2Q7D6_PIG:A0A287AZK1|A0A287AZK1_PIG:A0A5G2R196|A0A5G2R196_PIG:F1SS64|F1SS64_PIG:F1SS66|F1SS66_PIG:A0A4X1SJS3|A0A4X1SJS3_PIG:A0A4X1SL20|A0A4X1SL20_PIG:A0A4X1SJ63|A0A4X1SJ63_PIG:A0A287AMA4|A0A287AMA4_PIG:A0A4X1SGN4|A0A4X1SGN4_PIG:A0A5G2QLY9|A0A5G2QLY9_PIG:Q9TV62|MYH4_PIG:A0A4X1SL66|A0A4X1SL66_PIG:Q9TV63|MY…	K	ATDTSFK(+100.02)NK	7	9	Uncharacterized protein OS=Sus scrofa OX=9823 GN=MYH8 PE=3 SV=1	Uncharacterized protein	MYH8	55.88	1110.5193	0.4	548	556	K7:succinyl modification:0.00	K554	ATDTSFKNKLYDQ	276.5875113	362.0768889	129.2348829	9588.714243	8579.815835	3088.682019	Quantified
P00571	P00571|KAD1_PIG:A0A286ZQ79|A0A286ZQ79_PIG:A0A4X1U412|A0A4X1U412_PIG:A0A480SN78|A0A480SN78_PIG:A0A4X1U678|A0A4X1U678_PIG:A0A4X1U437|A0A4X1U437_PIG:A0A4X1U684|A0A4X1U684_PIG:A0A5S6G079|A0A5S6G079_PIG	K	ATEPVIAFYEK(+100.02)R	11	12	Adenylate kinase isoenzyme 1 OS=Sus scrofa OX=9823 GN=AK1 PE=1 SV=1	Adenylate kinase isoenzyme 1	AK1	77.5	1522.7667	0.9	156	167		K166	VIAFYEKRGIVRK	4091.77457	5284.374903	2945.786788	4964.499198	10261.31983	7682.324558	Quantified
A0A287B5G8	A0A287B5G8|A0A287B5G8_PIG:F1SHX0|F1SHX0_PIG:A0A481BBQ7|A0A481BBQ7_PIG	K	ATEYASDQK(+100.02)YR	9	11	Nebulin OS=Sus scrofa OX=9823 GN=NEB PE=1 SV=2	Nebulin	NEB	51.82	1430.6313	-0.5	2189	2199		K2197	EYASDQKYRQHPS	141.3834485	175.7437434	139.249287	64.3115409	133.8366762	190.2848008	Quantified
A0A4X1UD45	A0A4X1UD45|A0A4X1UD45_PIG:A0A4X1U902|A0A4X1U902_PIG:A0A480SN35|A0A480SN35_PIG	K	ATK(+100.02)LTPNKEYIFR	3	13	Uncharacterized protein OS=Sus scrofa OX=9823 PE=3 SV=1	Uncharacterized protein		41.15	1679.8882	1.9	7441	7453	K3:succinyl modification:17.91	K7443	TKFRATKLTPNKE	510.9829288	124.9891935	607.5223917	160.0062738	511.8094934	191.4363937	Quantified
A0A4X1UD45	A0A4X1UD45|A0A4X1UD45_PIG:A0A4X1U902|A0A4X1U902_PIG:A0A480SN35|A0A480SN35_PIG	K	ATK(+100.02)TPVSDLR	3	10	Uncharacterized protein OS=Sus scrofa OX=9823 PE=3 SV=1	Uncharacterized protein		46.72	1186.6194	-2.4	14218	14227		K14220	RWVRATKTPVSDL	1205.508152	992.3828852	1307.948933	1211.450968	2134.488053	1423.072162	Quantified
A0A480SN35	A0A480SN35|A0A480SN35_PIG	K	ATLFVK(+100.02)EPPQFIK	6	13	Titin isoform X6 OS=Sus scrofa OX=9823 PE=3 SV=1	Titin isoform X6		44.09	1616.8813	-0.1	320	332	K6:succinyl modification:20.76	K325	KATLFVKEPPQFI	436.9292999	87.8410935	715.2049721	225.7960788	305.1015154	183.5550133	Quantified
A0A4X1VZK6	A0A4X1VZK6|A0A4X1VZK6_PIG:A0A4X1VXU3|A0A4X1VXU3_PIG:A0A4X1VSU4|A0A4X1VSU4_PIG:A0A4X1VXD5|A0A4X1VXD5_PIG	K	ATLK(+100.02)DERGQDVSILEIAGK	4	19	Uncharacterized protein OS=Sus scrofa OX=9823 PE=4 SV=1	Uncharacterized protein		53.6	2142.1167	-2.2	1215	1233	K4:succinyl modification:25.39	K1218	EYKATLKDERGQD	960.4150899	405.0166874	384.9508213	1253.755041	419.9447193	178.7335116	Quantified
A0A5G2QM05	A0A5G2QM05|A0A5G2QM05_PIG	K	ATNSVGSK(+100.02)DC(+57.02)SGALIVQEPPSFVIKPASK	8	29	Uncharacterized protein OS=Sus scrofa OX=9823 PE=4 SV=1	Uncharacterized protein		57.29	3086.5593	-1.5	146	174	K8:succinyl modification:22.01;C10:Carbamidomethylation:1000.00	K153	TNSVGSKDCSGAL	286.7612559	190.5070826	759.9306424	688.7215511	474.529826	319.9489993	Quantified
A0A4X1UD45	A0A4X1UD45|A0A4X1UD45_PIG:A0A4X1U902|A0A4X1U902_PIG:A0A480SN35|A0A480SN35_PIG	K	ATPPTK(+100.02)AVDPIDAPK	6	15	Uncharacterized protein OS=Sus scrofa OX=9823 PE=3 SV=1	Uncharacterized protein		55.09	1619.8406	-2.7	8265	8279	K6:succinyl modification:45.63	K8270	RATPPTKAVDPID	915.0818067	636.9213662	771.3755397	676.3878259	852.825679	623.8277806	Quantified
A0A287B5G8	A0A287B5G8|A0A287B5G8_PIG:F1SHX0|F1SHX0_PIG:A0A287B9W0|A0A287B9W0_PIG:A0A481BBQ7|A0A481BBQ7_PIG	K	ATQAAK(+100.02)QASEVEYR	6	14	Nebulin OS=Sus scrofa OX=9823 GN=NEB PE=1 SV=2	Nebulin	NEB	44.15	1650.7849	4.6	5744	5757		K5749	KATQAAKQASEVE	81.48085599	393.0796702	71.34946693	1031.751644	1009.691125	943.5216351	Quantified
A0A4X1UD45	A0A4X1UD45|A0A4X1UD45_PIG:A0A4X1U902|A0A4X1U902_PIG:A0A480SN35|A0A480SN35_PIG	K	ATREDK(+100.02)GTYTVTASNR	6	16	Uncharacterized protein OS=Sus scrofa OX=9823 PE=3 SV=1	Uncharacterized protein		53.85	1868.8865	-0.9	9064	9079		K9069	KATREDKGTYTVT	111.5204537	99.42763843	102.1407608	162.1436404	130.494508	80.46807835	Quantified
A0A4X1UD45	A0A4X1UD45|A0A4X1UD45_PIG:A0A4X1U902|A0A4X1U902_PIG:A0A480SN35|A0A480SN35_PIG	K	ATRFEISK(+100.02)LTEHQEYK	8	16	Uncharacterized protein OS=Sus scrofa OX=9823 PE=3 SV=1	Uncharacterized protein		58.11	2079.0273	4.8	17574	17589	K8:succinyl modification:53.45	K17581	TRFEISKLTEHQE	313.7507295	156.6077509	170.5749913	219.570866	166.3907117	112.7665418	Quantified
A0A4X1TXH1	A0A4X1TXH1|A0A4X1TXH1_PIG:A1XQT2|COX6C_PIG	K	ATSSLTK(+100.02)PQMR	7	11	Cytochrome c oxidase subunit 6C OS=Sus scrofa OX=9823 GN=COX6C PE=3 SV=1	Cytochrome c oxidase subunit 6C	COX6C	37.06	1318.6552	-7.2	2	12		K8	ATSSLTKPQMRGL	2961.329375	3598.696306	4999.37716	2509.366669	3660.153309	2891.485943	Quantified
A0A4X1UD45	A0A4X1UD45|A0A4X1UD45_PIG:A0A480J3J1|A0A480J3J1_PIG:A0A480HZT1|A0A480HZT1_PIG:A0A480RYN6|A0A480RYN6_PIG:A0A4X1U902|A0A4X1U902_PIG:A0A480SPW8|A0A480SPW8_PIG	K	ATSTAELLVQGEEVVPAK(+100.02)K	18	19	Uncharacterized protein OS=Sus scrofa OX=9823 PE=3 SV=1	Uncharacterized protein		68.95	2069.0891	-1.6	185	203	K18:succinyl modification:0.00	K202	EEVVPAKKTKTIV	118.0547181	264.6161413	255.8163619	63.95010611	271.2219958	426.8768515	Quantified
A0A287B5G8	A0A287B5G8|A0A287B5G8_PIG:F1SHX0|F1SHX0_PIG:A0A287B9W0|A0A287B9W0_PIG:A0A481BBQ7|A0A481BBQ7_PIG	K	ATSYILPSNTVSLTHAKNQK(+100.02)	20	20	Nebulin OS=Sus scrofa OX=9823 GN=NEB PE=1 SV=2	Nebulin	NEB	59.6	2272.1699	-3.4	4708	4727	K20:succinyl modification:6.63	K4727	THAKNQKHLASHI	287.7632333	316.5844826	187.1915283	107.5107349	372.6234655	256.8748464	Quantified
A0A287A2Y4	A0A287A2Y4|A0A287A2Y4_PIG:A0A287B0C3|A0A287B0C3_PIG:A0A287B4I0|A0A287B4I0_PIG:A0A4X1V3L8|A0A4X1V3L8_PIG:A0A5G2QY12|A0A5G2QY12_PIG:A0A4X1SRP5|A0A4X1SRP5_PIG:A0A480W5E5|A0A480W5E5_PIG:A0A4X1V3M3|A0A4X1V3M3_PIG:A0A4X1V4B4|A0A4X1V4B4_PIG	K	ATVAK(+100.02)AGLVDDFEK	5	14	ATP synthase subunit d, mitochondrial OS=Sus scrofa OX=9823 GN=ATP5PD PE=1 SV=1	ATP synthase subunit d, mitochondrial	ATP5PD	90.78	1562.7827	1.1	59	72	K5:succinyl modification:85.33	K63	YKATVAKAGLVDD	9264.901086	12941.19735	10202.99431	15063.65185	25128.68883	14315.29026	Quantified
A0A287A2Y4	A0A287A2Y4|A0A287A2Y4_PIG:A0A287B0C3|A0A287B0C3_PIG:A0A287B4I0|A0A287B4I0_PIG:A0A4X1V3L8|A0A4X1V3L8_PIG:A0A5G2QY12|A0A5G2QY12_PIG:A0A480W5E5|A0A480W5E5_PIG:A0A4X1V3M3|A0A4X1V3M3_PIG:A0A4X1V4B4|A0A4X1V4B4_PIG	K	ATVAK(+100.02)AGLVDDFEKK	5	15	ATP synthase subunit d, mitochondrial OS=Sus scrofa OX=9823 GN=ATP5PD PE=1 SV=1	ATP synthase subunit d, mitochondrial	ATP5PD	90.51	1690.8777	0.6	59	73	K5:succinyl modification:127.49	K63	YKATVAKAGLVDD	31757.0443	46466.04306	39213.19807	56759.95742	85814.59268	60349.869	Quantified
A0A480KJB8	A0A480KJB8|A0A480KJB8_PIG:A0A4X1UJD6|A0A4X1UJD6_PIG:A0A481D1R4|A0A481D1R4_PIG:Q0QF26|Q0QF26_PIG:A0A4X1ULP4|A0A4X1ULP4_PIG:A0A5G2RGL7|A0A5G2RGL7_PIG:P00346|MDHM_PIG	K	ATVK(+100.02)GYLGPEQLPDC(+57.02)LK	4	17	Malate dehydrogenase OS=Sus scrofa OX=9823 PE=3 SV=1	Malate dehydrogenase		106.11	1987.9924	-1.1	75	91	K4:succinyl modification:208.61;C15:Carbamidomethylation:1000.00	K78	ETRATVKGYLGPE	47289.13221	72948.57159	75668.2442	77828.35754	101889.4076	113086.6372	Quantified
A0A480KJB8	A0A480KJB8|A0A480KJB8_PIG:A0A4X1UJD6|A0A4X1UJD6_PIG:A0A481D1R4|A0A481D1R4_PIG:Q0QF26|Q0QF26_PIG:A0A4X1ULP4|A0A4X1ULP4_PIG:A0A5G2RGL7|A0A5G2RGL7_PIG:P00346|MDHM_PIG	K	ATVK(+100.02)GYLGPEQLPDC(+57.02)LKGC(+57.02)DVVVIPAGVPR	4	30	Malate dehydrogenase OS=Sus scrofa OX=9823 PE=3 SV=1	Malate dehydrogenase		92.33	3307.6943	1.1	75	104	K4:succinyl modification:90.97;C15:Carbamidomethylation:1000.00;C19:Carbamidomethylation:1000.00	K78	ETRATVKGYLGPE	7701.516108	9871.550802	4814.672992	3081.686266	5307.571389	9790.185167	Quantified
A0A480EE94	A0A480EE94|A0A480EE94_PIG:F1STE8|F1STE8_PIG:I3L8K4|I3L8K4_PIG:A0A481DHH6|A0A481DHH6_PIG:A0A4X1W2K4|A0A4X1W2K4_PIG:A0A4X1W1P9|A0A4X1W1P9_PIG:A0A4X1W4E7|A0A4X1W4E7_PIG	K	ATVKAMQEALAK(+100.02)	12	12	Eukaryotic translation initiation factor 5B OS=Sus scrofa OX=9823 PE=4 SV=1	Eukaryotic translation initiation factor 5B		28.23	1359.7068	-7.1	340	351	K12:succinyl modification:36.48	K351	MQEALAKLKEEEE	6877.872352	10356.25176	11107.19076	16095.84367	11059.06276	12774.35366	Quantified
A0A4X1W9S6	A0A4X1W9S6|A0A4X1W9S6_PIG:A0A287A8S8|A0A287A8S8_PIG:A0A4X1W2Q8|A0A4X1W2Q8_PIG:A0A480R622|A0A480R622_PIG:A0A4X1W8R1|A0A4X1W8R1_PIG:A0A4X1W8G7|A0A4X1W8G7_PIG:A0A287B6S5|A0A287B6S5_PIG:I3LK59|I3LK59_PIG:A0A0B8RSY9|A0A0B8RSY9_PIG:A0A480WPU1|A0A480WPU1_PIG	K	AVAEK(+100.02)SC(+57.02)NC(+57.02)LLLK	5	13	2-phospho-D-glycerate hydro-lyase OS=Sus scrofa OX=9823 PE=3 SV=1	2-phospho-D-glycerate hydro-lyase		35.52	1604.7902	4.1	212	224	K5:succinyl modification:27.11;C7:Carbamidomethylation:1000.00;C9:Carbamidomethylation:1000.00	K216	SKAVAEKSCNCLL	1183.090918	545.5571561	126.305563	728.5551747	902.4576971	716.7569209	Quantified
A0A4X1UD45	A0A4X1UD45|A0A4X1UD45_PIG:A0A4X1U902|A0A4X1U902_PIG:A0A480SN35|A0A480SN35_PIG	K	AVAPTETK(+100.02)PTPTER	8	14	Uncharacterized protein OS=Sus scrofa OX=9823 PE=3 SV=1	Uncharacterized protein		42.86	1596.7994	-4.2	26294	26307		K26301	VAPTETKPTPTER	472.9669779	356.7514959	875.6827565	1034.117267	829.9819791	1106.747872	Quantified
A0A4X1SE75	A0A4X1SE75|A0A4X1SE75_PIG:A0A4X1SF39|A0A4X1SF39_PIG:A0A4X1SE61|A0A4X1SE61_PIG:A0A4X1SEI6|A0A4X1SEI6_PIG:A0A5G2R761|A0A5G2R761_PIG:F1RN10|F1RN10_PIG:A0A5G2RD00|A0A5G2RD00_PIG:A0A5G2QJH4|A0A5G2QJH4_PIG:A0A4X1SF14|A0A4X1SF14_PIG:A0A5G2R1Y5|A0A5G2R1Y5_PIG:A0A287AAI8|A0A287AAI8_PIG:F1RN09|F1RN09_PIG:A0A4X1SE46|A0A4X1SE46_PIG	K	AVDALKSDK(+100.02)K	9	10	Uncharacterized protein OS=Sus scrofa OX=9823 GN=AUH PE=3 SV=1	Uncharacterized protein	AUH	59.33	1173.624	1.3	113	122	K9:succinyl modification:0.00	K121	DALKSDKKVRTII	165.8486806	287.9101301	225.4129096	135.9580055	150.2217576	83.35486568	Quantified
A0A4X1UD45	A0A4X1UD45|A0A4X1UD45_PIG:A0A4X1U902|A0A4X1U902_PIG:A0A480SN35|A0A480SN35_PIG	K	AVDPIDAPK(+100.02)VIMR	9	13	Uncharacterized protein OS=Sus scrofa OX=9823 PE=3 SV=1	Uncharacterized protein		42.36	1523.8018	-0.1	8271	8283		K8279	DPIDAPKVIMRTS	267.6129568	214.0363061	354.5204101	354.2033297	203.050189	114.7524548	Quantified
A0A4X1UD45	A0A4X1UD45|A0A4X1UD45_PIG:A0A4X1U902|A0A4X1U902_PIG:O97771|O97771_PIG:A0A480SN35|A0A480SN35_PIG	K	AVEEVEAPPAAVPK(+100.02)R	14	15	Uncharacterized protein OS=Sus scrofa OX=9823 PE=3 SV=1	Uncharacterized protein		61.6	1661.8624	8.2	4580	4594		K4593	PPAAVPKRERKVP	40.77827964		282.0161451			53.18289397	Quantified
F1RFY2	F1RFY2|F1RFY2_PIG:B1A3A0|B1A3A0_PIG:A0A480Q679|A0A480Q679_PIG:Q1KYT0|ENOB_PIG:A0A5G2RCS9|A0A5G2RCS9_PIG:A0A4X1UXN4|A0A4X1UXN4_PIG:A0A4X1UXP2|A0A4X1UXP2_PIG:A0A5G2R7R6|A0A5G2R7R6_PIG	K	AVEHINK(+100.02)TLGPALLEK	7	16	2-phospho-D-glycerate hydro-lyase OS=Sus scrofa OX=9823 GN=ENO3 PE=1 SV=3	2-phospho-D-glycerate hydro-lyase	ENO3	93.87	1832.0043	3.5	71	86	K7:succinyl modification:123.34	K77	AVEHINKTLGPAL	20123.06924	21314.96193	13950.77434	40697.57372	43200.45923	35822.99234	Quantified
F1RFY2	F1RFY2|F1RFY2_PIG:B1A3A0|B1A3A0_PIG:A0A480Q679|A0A480Q679_PIG:Q1KYT0|ENOB_PIG:A0A4X1UXN4|A0A4X1UXN4_PIG:A0A5G2R7R6|A0A5G2R7R6_PIG	K	AVEHINK(+100.02)TLGPALLEKK	7	17	2-phospho-D-glycerate hydro-lyase OS=Sus scrofa OX=9823 GN=ENO3 PE=1 SV=3	2-phospho-D-glycerate hydro-lyase	ENO3	103.84	1960.0992	-0.5	71	87	K7:succinyl modification:137.04	K77	AVEHINKTLGPAL	29040.96461	31787.5817	16895.33314	49504.64987	41551.59804	44546.93713	Quantified
Q5XLD3	Q5XLD3|KCRM_PIG:A0A287AMP3|A0A287AMP3_PIG:A0A4X1W265|A0A4X1W265_PIG:A0A5G2QZN6|A0A5G2QZN6_PIG:A0A5G2QBV6|A0A5G2QBV6_PIG	K	AVEK(+100.02)LSVEALNSLTGEFK	4	18	Creatine kinase M-type OS=Sus scrofa OX=9823 GN=CKM PE=2 SV=1	Creatine kinase M-type	CKM	95.23	2034.052	-1.7	153	170	K4:succinyl modification:186.55	K156	ERRAVEKLSVEAL	13094.62056	19373.8646	8706.048564	15097.08546	11366.48946	22344.46432	Quantified
Q5XLD3	Q5XLD3|KCRM_PIG:A0A287AMP3|A0A287AMP3_PIG:A0A4X1W265|A0A4X1W265_PIG:A0A5G2QZN6|A0A5G2QZN6_PIG:A0A5G2QBV6|A0A5G2QBV6_PIG	K	AVEK(+100.02)LSVEALNSLTGEFKGK	4	20	Creatine kinase M-type OS=Sus scrofa OX=9823 GN=CKM PE=2 SV=1	Creatine kinase M-type	CKM	68.02	2219.1685	-0.2	153	172	K4:succinyl modification:47.75	K156	ERRAVEKLSVEAL	6984.725849	3596.607608	1608.196307	9220.693115	4375.817042	3232.031758	Quantified
M9MMN4	M9MMN4|M9MMN4_PIG:A0A4X1T0T1|A0A4X1T0T1_PIG:A0A5S6IB20|A0A5S6IB20_PIG:Q29551|SCOT1_PIG:A0A0B8RVM9|A0A0B8RVM9_PIG:A0A4X1T123|A0A4X1T123_PIG:A0A5G2RCZ1|A0A5G2RCZ1_PIG:A0A481C159|A0A481C159_PIG:A0A5G2RD73|A0A5G2RD73_PIG:A0A5G2Q8L3|A0A5G2Q8L3_PIG	K	AVFDVDSK(+100.02)K	8	9	Succinyl-CoA:3-ketoacid-coenzyme A transferase OS=Sus scrofa OX=9823 GN=OXCT1 PE=1 SV=3	Succinyl-CoA:3-ketoacid-coenzyme A transferase	OXCT1	58.9	1107.5448	1.7	393	401	K8:succinyl modification:0.00	K400	VFDVDSKKGLTLI	4824.563942	8030.155619	5372.702863	14942.48998	18593.82509	16987.09019	Quantified
M9MMN4	M9MMN4|M9MMN4_PIG:A0A4X1T0T1|A0A4X1T0T1_PIG:A0A5S6IB20|A0A5S6IB20_PIG:Q29551|SCOT1_PIG:A0A0B8RVM9|A0A0B8RVM9_PIG:A0A4X1T123|A0A4X1T123_PIG:A0A5G2RCZ1|A0A5G2RCZ1_PIG:A0A481C159|A0A481C159_PIG:A0A5G2RD73|A0A5G2RD73_PIG:A0A5G2Q8L3|A0A5G2Q8L3_PIG	K	AVFDVDSKK(+100.02)	9	9	Succinyl-CoA:3-ketoacid-coenzyme A transferase OS=Sus scrofa OX=9823 GN=OXCT1 PE=1 SV=3	Succinyl-CoA:3-ketoacid-coenzyme A transferase	OXCT1	52.45	1107.5448	1.9	393	401	K9:succinyl modification:8.14	K401	FDVDSKKGLTLIE	4824.563942	8030.155619	5372.702863	14942.48998	18593.82509	16987.09019	Quantified
A0A287AE88	A0A287AE88|A0A287AE88_PIG:A0A4X1ULY4|A0A4X1ULY4_PIG:A0A480UK82|A0A480UK82_PIG:A0A480QJC4|A0A480QJC4_PIG:A0A4X1UP33|A0A4X1UP33_PIG:F1SL07|F1SL07_PIG:A0A4X1UP00|A0A4X1UP00_PIG:A0A4X1ULW2|A0A4X1ULW2_PIG:A0A480TW20|A0A480TW20_PIG	K	AVGEK(+100.02)EVR	5	8	NADH:ubiquinone oxidoreductase subunit A9 OS=Sus scrofa OX=9823 GN=NDUFA9 PE=1 SV=1	NADH:ubiquinone oxidoreductase subunit A9	NDUFA9	45.45	986.5032	3.9	180	187		K184	SKAVGEKEVRAAF	9833.023517	16995.19501	16954.28512	18930.24009	25786.74587	18148.75658	Quantified
A0A4X1UM57	A0A4X1UM57|A0A4X1UM57_PIG:F1RGX4|F1RGX4_PIG:A0A4X1UMN0|A0A4X1UMN0_PIG:A0A4X1UMN5|A0A4X1UMN5_PIG:A0A4X1UIB6|A0A4X1UIB6_PIG:A0A4X1UMP8|A0A4X1UMP8_PIG:P01965|HBA_PIG	K	AVGHLDDLPGALSALSDLHAHK(+100.02)LR	22	24	GLOBIN domain-containing protein OS=Sus scrofa OX=9823 GN=LOC110259958 PE=3 SV=1	GLOBIN domain-containing protein	LOC110259958	84.08	2605.3611	1.1	159	182		K180	SDLHAHKLRVDPV	1284.272152	668.3581995	2191.548641	1941.521948	605.6275982	1596.341718	Quantified
A0A287BG23	A0A287BG23|A0A287BG23_PIG:A0SNU7|A0SNU7_PIG:A0A076KRX0|A0A076KRX0_PIG:A0A481CCJ1|A0A481CCJ1_PIG:A0A4X1UVA4|A0A4X1UVA4_PIG:A0A4X1UVA2|A0A4X1UVA2_PIG:G3CKJ2|G3CKJ2_PIG:Q71UN0|Q71UN0_PIG:A0A286ZVK5|A0A286ZVK5_PIG:A0A481CPX2|A0A481CPX2_PIG:P00355|G3P_PIG	K	AVGK(+100.02)VIPELNGK	4	12	Glyceraldehyde-3-phosphate dehydrogenase OS=Sus scrofa OX=9823 GN=GAPDH PE=3 SV=1	Glyceraldehyde-3-phosphate dehydrogenase	GAPDH	85	1323.7397	0.7	274	285	K4:succinyl modification:97.21	K277	AAKAVGKVIPELN	112410.5393	107325.2413	59003.53988	161055.3353	139190.7785	204071.9548	Quantified
A0A4X1T9Q1	A0A4X1T9Q1|A0A4X1T9Q1_PIG:A0A286ZNX3|A0A286ZNX3_PIG:A0A385JGP0|A0A385JGP0_PIG:A0A287AFC1|A0A287AFC1_PIG:A0A4X1T6H3|A0A4X1T6H3_PIG:A0A480X8T8|A0A480X8T8_PIG:D2SW96|D2SW96_PIG:A0A5S6GD60|A0A5S6GD60_PIG:A0A4X1T6G7|A0A4X1T6G7_PIG:A0A287B2H7|A0A287B2H7_PIG:A0A4X1T837|A0A4X1T837_PIG:A0A286ZXT7|A0A286ZXT7_PIG:P00339|LDHA_PIG	K	AVHK(+100.02)QVVDSAYEVIK	4	15	L-lactate dehydrogenase OS=Sus scrofa OX=9823 GN=LDHA PE=3 SV=1	L-lactate dehydrogenase	LDHA	81.03	1784.9308	1.8	285	299	K4:succinyl modification:88.25	K288	HWKAVHKQVVDSA	8358.799469	5427.216157	5446.993471	10010.24743	3932.475827	6704.06029	Quantified
A0A4X1UD45	A0A4X1UD45|A0A4X1UD45_PIG:A0A480J3J1|A0A480J3J1_PIG:A0A480HZT1|A0A480HZT1_PIG:A0A480RYN6|A0A480RYN6_PIG:A0A4X1U902|A0A4X1U902_PIG:A0A480SPW8|A0A480SPW8_PIG	K	AVLEC(+57.02)K(+100.02)VSVPDVTSVK	6	16	Uncharacterized protein OS=Sus scrofa OX=9823 PE=3 SV=1	Uncharacterized protein		60.02	1829.9445	-2.7	2401	2416	C5:Carbamidomethylation:1000.00;K6:succinyl modification:71.03	K2406	KAVLECKVSVPDV	1407.176094	1274.17517	1959.253203	1852.470582	920.3430323	1448.128321	Quantified
A0A480SN35	A0A480SN35|A0A480SN35_PIG	K	AVLK(+100.02)GTPPFK	4	10	Titin isoform X6 OS=Sus scrofa OX=9823 PE=3 SV=1	Titin isoform X6		35.2	1156.6492	-0.3	818	827	K4:succinyl modification:37.35	K821	EFKAVLKGTPPFK	878.1993973	1317.340071	1207.662185	819.214883	1022.850589	1544.034856	Quantified
F1SQX8	F1SQX8|F1SQX8_PIG:A0A4X1U1J6|A0A4X1U1J6_PIG	K	AVLVTGC(+57.02)DSGFGFSLAK(+100.02)HLHSK	17	22	3-hydroxybutyrate dehydrogenase 1 OS=Sus scrofa OX=9823 GN=BDH1 PE=1 SV=3	3-hydroxybutyrate dehydrogenase 1	BDH1	51.19	2430.2002	-1.9	60	81	C7:Carbamidomethylation:1000.00;K17:succinyl modification:39.44	K76	FGFSLAKHLHSKG	456.7433178	249.8458656	402.3802917	370.3648072	151.7044992	252.1121831	Quantified
A0A4X1UI14	A0A4X1UI14|A0A4X1UI14_PIG:A0A4X1UF66|A0A4X1UF66_PIG:F1RP25|F1RP25_PIG:A0A480XFY9|A0A480XFY9_PIG:A0A4X1UF57|A0A4X1UF57_PIG:A0A480Y411|A0A480Y411_PIG:A0A481AVW3|A0A481AVW3_PIG:A0A287ABH0|A0A287ABH0_PIG:A0A5G2R6V1|A0A5G2R6V1_PIG:A0A4X1UCL1|A0A4X1UCL1_PIG:A0A480U2Y0|A0A480U2Y0_PIG	K	AVLYVPGNDEK(+100.02)K	11	12	HpcH_HpaI domain-containing protein OS=Sus scrofa OX=9823 PE=4 SV=1	HpcH_HpaI domain-containing protein		40.89	1431.7245	0.4	48	59	K11:succinyl modification:0.00	K58	VPGNDEKKIKKIP	2324.282489	5077.127592	5929.37007	2085.493593	5026.113157	2754.321675	Quantified
A0A4X1UI14	A0A4X1UI14|A0A4X1UI14_PIG:A0A4X1UF66|A0A4X1UF66_PIG:F1RP25|F1RP25_PIG:A0A480XFY9|A0A480XFY9_PIG:A0A4X1UF57|A0A4X1UF57_PIG:A0A480Y411|A0A480Y411_PIG:A0A481AVW3|A0A481AVW3_PIG:A0A287ABH0|A0A287ABH0_PIG:A0A5G2R6V1|A0A5G2R6V1_PIG:A0A4X1UCL1|A0A4X1UCL1_PIG:A0A480U2Y0|A0A480U2Y0_PIG	K	AVLYVPGNDEK(+100.02)KIK	11	14	HpcH_HpaI domain-containing protein OS=Sus scrofa OX=9823 PE=4 SV=1	HpcH_HpaI domain-containing protein		39.43	1672.9036	-3.5	48	61	K11:succinyl modification:0.00	K58	VPGNDEKKIKKIP	565.9925144	727.3496452	312.4189249	470.2001641	725.9391816	1000.578482	Quantified
A0A4X1UI14	A0A4X1UI14|A0A4X1UI14_PIG:A0A4X1UF66|A0A4X1UF66_PIG:F1RP25|F1RP25_PIG:A0A480XFY9|A0A480XFY9_PIG:A0A4X1UF57|A0A4X1UF57_PIG:A0A480Y411|A0A480Y411_PIG:A0A481AVW3|A0A481AVW3_PIG:A0A287ABH0|A0A287ABH0_PIG:A0A5G2R6V1|A0A5G2R6V1_PIG:A0A4X1UCL1|A0A4X1UCL1_PIG:A0A480U2Y0|A0A480U2Y0_PIG	K	AVLYVPGNDEKKIK(+100.02)	14	14	HpcH_HpaI domain-containing protein OS=Sus scrofa OX=9823 PE=4 SV=1	HpcH_HpaI domain-containing protein		30.14	1672.9036	-2.3	48	61	K14:succinyl modification:0.00	K61	NDEKKIKKIPSLN	240.0996804	387.7797658	228.6517269	106.5665213	242.8436615	266.7496975	Quantified
A0A4X1VZK6	A0A4X1VZK6|A0A4X1VZK6_PIG:A0A4X1VXU3|A0A4X1VXU3_PIG:A0A4X1VSU4|A0A4X1VSU4_PIG:A0A4X1VXD5|A0A4X1VXD5_PIG	K	AVNANGVGK(+100.02)PSDTSEPVLVEARPGTK	9	26	Uncharacterized protein OS=Sus scrofa OX=9823 PE=4 SV=1	Uncharacterized protein		75.42	2692.3667	-3.4	904	929	K9:succinyl modification:23.38	K912	NANGVGKPSDTSE	3846.902782	3228.712461	1991.62601	2272.666221	2354.66297	2259.721931	Quantified
A0A4X1VUZ8	A0A4X1VUZ8|A0A4X1VUZ8_PIG:A0A4X1VWP2|A0A4X1VWP2_PIG	K	AVNELGEALAEC(+57.02)K(+100.02)LEVR	13	17	Uncharacterized protein OS=Sus scrofa OX=9823 PE=4 SV=1	Uncharacterized protein		67.22	1999.9884	0.2	1121	1137	C12:Carbamidomethylation:1000.00	K1133	EALAECKLEVRVP	115.0502065	83.51788756	118.5065716	184.9371336	349.8419079	218.5555584	Quantified
A0A4X1UD45	A0A4X1UD45|A0A4X1UD45_PIG:A0A4X1U902|A0A4X1U902_PIG:A0A480SN35|A0A480SN35_PIG	K	AVNK(+100.02)IGGGEYIELK	4	14	Uncharacterized protein OS=Sus scrofa OX=9823 PE=3 SV=1	Uncharacterized protein		41.04	1589.8301	-1.9	8152	8165	K4:succinyl modification:34.82	K8155	RVKAVNKIGGGEY	389.4169516	590.2474779	334.7193737	421.8561598	796.3470398	622.1940271	Quantified
A0A480KXA1	A0A480KXA1|A0A480KXA1_PIG:A0A5G2RCH7|A0A5G2RCH7_PIG:A0A5G2QUK3|A0A5G2QUK3_PIG:F1SM75|F1SM75_PIG:A0A4X1VSQ9|A0A4X1VSQ9_PIG:A0A5K1VE56|A0A5K1VE56_PIG	K	AVNK(+100.02)NGIGLPSR	4	12	Myomesin 1 OS=Sus scrofa OX=9823 GN=MYOM1 PE=1 SV=1	Myomesin 1	MYOM1	64.97	1324.7098	1.1	554	565		K557	RVRAVNKNGIGLP	1580.207341	1501.819543	1384.012865	1142.028898	1485.248775	1659.991932	Quantified
A0A4X1UD45	A0A4X1UD45|A0A4X1UD45_PIG:A0A4X1U902|A0A4X1U902_PIG:A0A480SN35|A0A480SN35_PIG	K	AVNK(+100.02)YGIGDALESHPVVAK	4	19	Uncharacterized protein OS=Sus scrofa OX=9823 PE=3 SV=1	Uncharacterized protein		54.06	2067.0637	-0.9	20639	20657	K4:succinyl modification:38.28	K20642	RVRAVNKYGIGDA	2427.746197	2438.6991	2689.888255	2996.050383	3606.977945	2480.699579	Quantified
A0A4X1UD45	A0A4X1UD45|A0A4X1UD45_PIG:A0A4X1U902|A0A4X1U902_PIG:A0A480SN35|A0A480SN35_PIG	K	AVNK(+100.02)YGPGVPVESEPIVAR	4	19	Uncharacterized protein OS=Sus scrofa OX=9823 PE=3 SV=1	Uncharacterized protein		76.64	2081.0793	-0.7	22813	22831		K22816	RVRAVNKYGPGVP	390.9204983	95.64946023	791.6792617	438.7046157	413.2617587	311.5616551	Quantified
A0A4X1UD45	A0A4X1UD45|A0A4X1UD45_PIG:A0A4X1U902|A0A4X1U902_PIG:A0A480SN35|A0A480SN35_PIG	K	AVNK(+100.02)YGTSDEC(+57.02)K	4	12	Uncharacterized protein OS=Sus scrofa OX=9823 PE=3 SV=1	Uncharacterized protein		72.03	1470.6296	3.2	9172	9183	K4:succinyl modification:32.94;C11:Carbamidomethylation:1000.00	K9175	RVRAVNKYGTSDE	63.23405304	103.1271101	135.2405281	73.37737299	147.9889109	157.4705078	Quantified
F1RFH9	F1RFH9|F1RFH9_PIG:A0A480M6X9|A0A480M6X9_PIG:A0A4X1UHM9|A0A4X1UHM9_PIG:P11607|AT2A2_PIG:A0A480R346|A0A480R346_PIG:A0A287APK5|A0A287APK5_PIG:A0A5S6HET4|A0A5S6HET4_PIG:A0A4X1UH24|A0A4X1UH24_PIG:A0A5S6HSJ6|A0A5S6HSJ6_PIG:A0A480WB15|A0A480WB15_PIG:A0A5G2R940|A0A5G2R940_PIG:A0A4X1U5D4|A0A4X1U5D4_PIG:A0A287AL21|A0A287AL21_PIG:A0A480TDT7|A0A480TDT7_PIG	K	AVNQDK(+100.02)KNM(+15.99)LFSGTNIAAGK	6	20	Calcium-transporting ATPase OS=Sus scrofa OX=9823 GN=ATP2A1 PE=1 SV=3	Calcium-transporting ATPase	ATP2A1	51.48	2222.1001	-1.5	199	218	K6:succinyl modification:0.00;M9:Oxidation (M):1000.00	K204	RAVNQDKKNMLFS	547.5607748	499.0898561	297.1151246	937.4472831	243.5545243	449.1071033	Quantified
F1RFH9	F1RFH9|F1RFH9_PIG:A0A480M6X9|A0A480M6X9_PIG:A0A4X1UHM9|A0A4X1UHM9_PIG:P11607|AT2A2_PIG:A0A480R346|A0A480R346_PIG:A0A287APK5|A0A287APK5_PIG:A0A5S6HET4|A0A5S6HET4_PIG:A0A4X1UH24|A0A4X1UH24_PIG:A0A5S6HSJ6|A0A5S6HSJ6_PIG:A0A480WB15|A0A480WB15_PIG:A0A5G2R940|A0A5G2R940_PIG:A0A4X1U5D4|A0A4X1U5D4_PIG:A0A287AL21|A0A287AL21_PIG:A0A480TDT7|A0A480TDT7_PIG	K	AVNQDK(+100.02)KNMLFSGTNIAAGK	6	20	Calcium-transporting ATPase OS=Sus scrofa OX=9823 GN=ATP2A1 PE=1 SV=3	Calcium-transporting ATPase	ATP2A1	70.22	2206.1052	-2.1	199	218	K6:succinyl modification:0.00	K204	RAVNQDKKNMLFS	3074.842582	3627.411973	4095.370706	5584.23162	4186.013217	4304.215825	Quantified
F1RFH9	F1RFH9|F1RFH9_PIG:A0A480M6X9|A0A480M6X9_PIG:A0A4X1UHM9|A0A4X1UHM9_PIG:P11607|AT2A2_PIG:A0A480R346|A0A480R346_PIG:A0A287APK5|A0A287APK5_PIG:A0A5S6HET4|A0A5S6HET4_PIG:A0A4X1UH24|A0A4X1UH24_PIG:A0A5S6HSJ6|A0A5S6HSJ6_PIG:A0A480WB15|A0A480WB15_PIG:A0A5G2R940|A0A5G2R940_PIG:A0A4X1U5D4|A0A4X1U5D4_PIG:A0A287AL21|A0A287AL21_PIG:A0A480TDT7|A0A480TDT7_PIG	K	AVNQDKK(+100.02)NM(+15.99)LFSGTNIAAGK	7	20	Calcium-transporting ATPase OS=Sus scrofa OX=9823 GN=ATP2A1 PE=1 SV=3	Calcium-transporting ATPase	ATP2A1	44.33	2222.1001	-2.3	199	218	K7:succinyl modification:0.00;M9:Oxidation (M):1000.00	K205	AVNQDKKNMLFSG	547.5607748	150.4923934	91.00860779	937.4472831	243.5545243	553.8373157	Quantified
F1RFH9	F1RFH9|F1RFH9_PIG:A0A480M6X9|A0A480M6X9_PIG:A0A4X1UHM9|A0A4X1UHM9_PIG:P11607|AT2A2_PIG:A0A480R346|A0A480R346_PIG:A0A287APK5|A0A287APK5_PIG:A0A5S6HET4|A0A5S6HET4_PIG:A0A4X1UH24|A0A4X1UH24_PIG:A0A5S6HSJ6|A0A5S6HSJ6_PIG:A0A480WB15|A0A480WB15_PIG:A0A5G2R940|A0A5G2R940_PIG:A0A4X1U5D4|A0A4X1U5D4_PIG:A0A287AL21|A0A287AL21_PIG:A0A480TDT7|A0A480TDT7_PIG	K	AVNQDKK(+100.02)NMLFSGTNIAAGK	7	20	Calcium-transporting ATPase OS=Sus scrofa OX=9823 GN=ATP2A1 PE=1 SV=3	Calcium-transporting ATPase	ATP2A1	69.02	2206.1052	-0.8	199	218	K7:succinyl modification:0.00	K205	AVNQDKKNMLFSG	4982.615764	3637.665522	2340.104186	10536.73769	8137.213976	3648.476199	Quantified
A0A287AQ80	A0A287AQ80|A0A287AQ80_PIG:A0A4X1UE78|A0A4X1UE78_PIG:A0A287BRL7|A0A287BRL7_PIG:A0A4X1UHF4|A0A4X1UHF4_PIG:P0DTA4|PCCA_PIG	K	AVNYSSAGTVEFLVDSK(+100.02)K	17	18	Propanoyl-CoA:carbon dioxide ligase subunit alpha OS=Sus scrofa OX=9823 GN=PCCA PE=1 SV=1	Propanoyl-CoA:carbon dioxide ligase subunit alpha	PCCA	32.57	2013.9895	13.7	326	343	K17:succinyl modification:0.00	K342	EFLVDSKKNFYFL	1098.224296	2350.265669	1539.769704	783.9421068	1609.923609	2114.282616	Quantified
A0A4X1UE78	A0A4X1UE78|A0A4X1UE78_PIG:A0A287BRL7|A0A287BRL7_PIG:A0A4X1UHF4|A0A4X1UHF4_PIG:A0A287AQ80|A0A287AQ80_PIG:P0DTA4|PCCA_PIG	K	AVNYSSAGTVEFLVDSKK(+100.02)	18	18	Propanoyl-CoA:carbon dioxide ligase subunit alpha OS=Sus scrofa OX=9823 GN=PCCA PE=4 SV=1	Propanoyl-CoA:carbon dioxide ligase subunit alpha	PCCA									694.8839825	1231.01434	111.9329318	1223.247525	830.8357699	506.7703187	Quantified
A0A480RJE6	A0A480RJE6|A0A480RJE6_PIG	K	AVQATMSGK(+100.02)	9	9	Ankyrin repeat domain-containing protein 35 isoform 1 OS=Sus scrofa OX=9823 PE=4 SV=1	Ankyrin repeat domain-containing protein 35 isoform 1		29.23	991.4644	4.4	789	797		K797	QATMSGKSQEIGK	807.1044471	973.34012	310.7666576	1015.505146	1455.262019	1084.908719	Quantified
A0A4X1WB47	A0A4X1WB47|A0A4X1WB47_PIG:A0A5G2R8A9|A0A5G2R8A9_PIG:A0A4X1WAT7|A0A4X1WAT7_PIG:D5LIE7|D5LIE7_PIG:D2D0E2|D2D0E2_PIG:F1S764|F1S764_PIG:C3URJ6|C3URJ6_PIG	K	AVQK(+100.02)LSFK	4	8	Carn_acyltransf domain-containing protein OS=Sus scrofa OX=9823 GN=CPT2 PE=3 SV=1	Carn_acyltransf domain-containing protein	CPT2	32.69	1019.5651	0.2	410	417	K4:succinyl modification:33.81	K413	SSRAVQKLSFKLD	675.9019181	1416.503975	1366.92938	1135.117219	1574.091473	543.796451	Quantified
A0A5G2QML3	A0A5G2QML3|A0A5G2QML3_PIG:Q29574|Q29574_PIG	K	AVTK(+100.02)YTSSK	4	9	Histone H2B OS=Sus scrofa OX=9823 GN=H1-3 PE=1 SV=1	Histone H2B	H1-3	30.65	1083.5448	-2.9	314	322	K4:succinyl modification:17.91	K317	GTKAVTKYTSSK_	644.0578931	567.6462646	694.2039496	382.6788111	697.4063743	450.558208	Quantified
A0A286ZXE3	A0A286ZXE3|A0A286ZXE3_PIG:A0A5G2R231|A0A5G2R231_PIG:K7GMH0|K7GMH0_PIG:A0A5G2QBQ2|A0A5G2QBQ2_PIG:A0A5G2R2R6|A0A5G2R2R6_PIG	K	AVYEK(+100.02)MFNWMVTR	5	13	Uncharacterized protein OS=Sus scrofa OX=9823 GN=LOC100736765 PE=1 SV=2	Uncharacterized protein	LOC100736765	62.34	1773.8218	-0.5	431	443		K435	AKAVYEKMFNWMV	1715.465821	1567.881557	2745.55715	113.5770888	371.2653231	5709.470806	Quantified
A0A4X1T0T1	A0A4X1T0T1|A0A4X1T0T1_PIG:A0A5S6IB20|A0A5S6IB20_PIG:Q29551|SCOT1_PIG:A0A0B8RVM9|A0A0B8RVM9_PIG:A0A4X1T123|A0A4X1T123_PIG:A0A5G2RCZ1|A0A5G2RCZ1_PIG:A0A481C159|A0A481C159_PIG:A0A5G2RD73|A0A5G2RD73_PIG:A0A5G2QI86|A0A5G2QI86_PIG:A0A5G2Q8L3|A0A5G2Q8L3_PIG	K	AWK(+100.02)ADQAGNVTFR	3	13	Succinyl-CoA:3-ketoacid-coenzyme A transferase OS=Sus scrofa OX=9823 PE=3 SV=1	Succinyl-CoA:3-ketoacid-coenzyme A transferase		48.56	1562.7477	-1.4	162	174		K164	ALVKAWKADQAGN	301.5673334	313.4195331	776.1661036	929.7403551	867.6869675	1800.105907	Quantified
A0A4X1SF39	A0A4X1SF39|A0A4X1SF39_PIG:A0A287B5G8|A0A287B5G8_PIG:A0A4X1SE61|A0A4X1SE61_PIG:F1RN10|F1RN10_PIG:A0A5G2QJH4|A0A5G2QJH4_PIG:A0A4X1SF14|A0A4X1SF14_PIG:A0A481BBQ7|A0A481BBQ7_PIG:A0A287AAI8|A0A287AAI8_PIG:A0A4X1SE90|A0A4X1SE90_PIG:F1RN09|F1RN09_PIG:A0A4X1SE75|A0A4X1SE75_PIG:F1SHX0|F1SHX0_PIG:A0A4X1SEI6|A0A4X1SEI6_PIG:A0A5G2R761|A0A5G2R761_PIG:A0A5G2RD00|A0A5G2RD00_PIG:A0A5G2R1Y5|A0A5G2R1Y5_PIG:A0A4X1S…	K	AYAK(+100.02)NSLSK	4	9	Uncharacterized protein OS=Sus scrofa OX=9823 GN=AUH PE=3 SV=1	Uncharacterized protein	AUH	53.73	1080.5452	2.7	96	104	K4:succinyl modification:16.28	K99	INRAYAKNSLSKN	1512.046609	2082.229861	1651.127358	1412.573551	1928.863973	1760.790803	Quantified
A0A4X1UD45	A0A4X1UD45|A0A4X1UD45_PIG:A0A4X1U902|A0A4X1U902_PIG:A0A480SN35|A0A480SN35_PIG	K	AYANVSNK(+100.02)C(+57.02)SK	8	11	Uncharacterized protein OS=Sus scrofa OX=9823 PE=3 SV=1	Uncharacterized protein		63.48	1340.603	-0.3	17758	17768	K8:succinyl modification:19.05;C9:Carbamidomethylation:1000.00	K17765	YANVSNKCSKTSF	552.2214607	406.1637896	198.0944302	1210.468233	897.2348245	389.7279122	Quantified
A0A4X1UD45	A0A4X1UD45|A0A4X1UD45_PIG:A0A4X1U902|A0A4X1U902_PIG:A0A480SN35|A0A480SN35_PIG	K	AYANVSNKC(+57.02)SK(+100.02)	11	11	Uncharacterized protein OS=Sus scrofa OX=9823 PE=3 SV=1	Uncharacterized protein		37.78	1340.603	-10.6	17758	17768	C9:Carbamidomethylation:1000.00;K11:succinyl modification:0.00	K17768	VSNKCSKTSFKVE	552.2214607	406.1637896	687.121602	1210.468233	897.2348245	603.8728945	Quantified
A0A480VUT1	A0A480VUT1|A0A480VUT1_PIG:F1SK00|F1SK00_PIG:A0A4X1TVW8|A0A4X1TVW8_PIG:A0A287BL23|A0A287BL23_PIG:A0A480MPA1|A0A480MPA1_PIG:A0A480KM27|A0A480KM27_PIG:A0A286ZYE6|A0A286ZYE6_PIG:A0A4X1U136|A0A4X1U136_PIG:A0A4X1TPN4|A0A4X1TPN4_PIG:A0A480M6E4|A0A480M6E4_PIG:A0A4X1TYC2|A0A4X1TYC2_PIG:P33198|IDHP_PIG:A0A480VV97|A0A480VV97_PIG:A0A480HCW6|A0A480HCW6_PIG:A0A287A6V9|A0A287A6V9_PIG:A0A480NDL8|A0A480NDL8_PIG	K	AYLTK(+100.02)SPVDAGK	5	12	Carboxymethylenebutenolidase homolog OS=Sus scrofa OX=9823 PE=3 SV=1	Carboxymethylenebutenolidase homolog		56.83	1348.6874	3.7	32	43	K5:succinyl modification:34.75	K36	IKAYLTKSPVDAG	117530.0796	114841.924	152223.2679	161263.9391	202323.6383	214918.383	Quantified
A0A4X1TAN5	A0A4X1TAN5|A0A4X1TAN5_PIG:A0A480SL93|A0A480SL93_PIG:A0A480K2R3|A0A480K2R3_PIG:G0Z3A1|G0Z3A1_PIG:A0A4X1TCE1|A0A4X1TCE1_PIG:F1S814|F1S814_PIG	K	AYQDQK(+100.02)PGTSGLR	6	13	Uncharacterized protein OS=Sus scrofa OX=9823 GN=PGM1 PE=3 SV=1	Uncharacterized protein	PGM1	78.54	1519.7267	0.5	11	23		K16	KAYQDQKPGTSGL	8530.014074	7295.033638	3572.064169	12181.31446	10380.51237	7122.064646	Quantified
A0A480PTA3	A0A480PTA3|A0A480PTA3_PIG:A0A480THY1|A0A480THY1_PIG:A0A4X1TLA3|A0A4X1TLA3_PIG:A0A4X1TLG7|A0A4X1TLG7_PIG:A0A287AMX9|A0A287AMX9_PIG:A0A480TEA8|A0A480TEA8_PIG:A0A4X1TIX3|A0A4X1TIX3_PIG:A0A5G2QG61|A0A5G2QG61_PIG:A0A286ZRC3|A0A286ZRC3_PIG:A9JPD4|A9JPD4_PIG:A0A287A2X3|A0A287A2X3_PIG:F1RR45|F1RR45_PIG:A0A287AVT7|A0A287AVT7_PIG:A0A5G2R4L7|A0A5G2R4L7_PIG:A0A480TBF5|A0A480TBF5_PIG	K	AYSTLIK(+100.02)DK	7	9	Carnitine O-acetyltransferase isoform 1 OS=Sus scrofa OX=9823 PE=3 SV=1	Carnitine O-acetyltransferase isoform 1		60.16	1137.5917	1	262	270	K7:succinyl modification:5.99	K268	AYSTLIKDKVNRE	4625.901595	8197.0262	7862.832057	8072.655617	11515.12024	8414.948889	Quantified
A0A480PTA3	A0A480PTA3|A0A480PTA3_PIG:A0A480THY1|A0A480THY1_PIG:A0A4X1TLA3|A0A4X1TLA3_PIG:A0A4X1TLG7|A0A4X1TLG7_PIG:A0A287AMX9|A0A287AMX9_PIG:A0A480TEA8|A0A480TEA8_PIG:A0A4X1TIX3|A0A4X1TIX3_PIG:A0A5G2QG61|A0A5G2QG61_PIG:A0A286ZRC3|A0A286ZRC3_PIG:A9JPD4|A9JPD4_PIG:A0A287A2X3|A0A287A2X3_PIG:F1RR45|F1RR45_PIG:A0A287AVT7|A0A287AVT7_PIG:A0A5G2R4L7|A0A5G2R4L7_PIG:A0A480TBF5|A0A480TBF5_PIG	K;K	AYSTLIK(+100.02)DK(+100.02)VNR	7	12	Carnitine O-acetyltransferase isoform 1 OS=Sus scrofa OX=9823 PE=3 SV=1	Carnitine O-acetyltransferase isoform 1		68.81	1606.8202	0.2	262	273		K;K268	AYSTLIKDKVNRE	717.9708283	1044.333879	1068.101194	2136.103372	2688.148979	1904.424574	Quantified
A0A480PTA3	A0A480PTA3|A0A480PTA3_PIG:A0A480THY1|A0A480THY1_PIG:A0A4X1TLA3|A0A4X1TLA3_PIG:A0A4X1TLG7|A0A4X1TLG7_PIG:A0A287AMX9|A0A287AMX9_PIG:A0A480TEA8|A0A480TEA8_PIG:A0A4X1TIX3|A0A4X1TIX3_PIG:A0A5G2QG61|A0A5G2QG61_PIG:A0A286ZRC3|A0A286ZRC3_PIG:A9JPD4|A9JPD4_PIG:A0A287A2X3|A0A287A2X3_PIG:F1RR45|F1RR45_PIG:A0A287AVT7|A0A287AVT7_PIG:A0A5G2R4L7|A0A5G2R4L7_PIG:A0A480TBF5|A0A480TBF5_PIG	K;K	AYSTLIK(+100.02)DK(+100.02)VNR	9	12	Carnitine O-acetyltransferase isoform 1 OS=Sus scrofa OX=9823 PE=3 SV=1	Carnitine O-acetyltransferase isoform 1		68.81	1606.8202	0.2	262	273		K;K270	STLIKDKVNRESV	717.9708283	1044.333879	1068.101194	2136.103372	2688.148979	1904.424574	Quantified
A0A480PTA3	A0A480PTA3|A0A480PTA3_PIG:A0A480THY1|A0A480THY1_PIG:A0A4X1TLA3|A0A4X1TLA3_PIG:A0A4X1TLG7|A0A4X1TLG7_PIG:A0A287AMX9|A0A287AMX9_PIG:A0A480TEA8|A0A480TEA8_PIG:A0A4X1TIX3|A0A4X1TIX3_PIG:A0A5G2QG61|A0A5G2QG61_PIG:A0A286ZRC3|A0A286ZRC3_PIG:A9JPD4|A9JPD4_PIG:A0A287A2X3|A0A287A2X3_PIG:F1RR45|F1RR45_PIG:A0A287AVT7|A0A287AVT7_PIG:A0A5G2R4L7|A0A5G2R4L7_PIG:A0A480TBF5|A0A480TBF5_PIG	K	AYSTLIK(+100.02)DKVNR	7	12	Carnitine O-acetyltransferase isoform 1 OS=Sus scrofa OX=9823 PE=3 SV=1	Carnitine O-acetyltransferase isoform 1		91.43	1506.8042	1.9	262	273	K7:succinyl modification:24.32	K268	AYSTLIKDKVNRE	83108.99637	134802.6339	109439.8754	153033.1802	159229.5549	138381.8625	Quantified
A0A480PTA3	A0A480PTA3|A0A480PTA3_PIG:A0A480THY1|A0A480THY1_PIG:A0A4X1TLA3|A0A4X1TLA3_PIG:A0A4X1TLG7|A0A4X1TLG7_PIG:A0A287AMX9|A0A287AMX9_PIG:A0A480TEA8|A0A480TEA8_PIG:A0A4X1TIX3|A0A4X1TIX3_PIG:A0A5G2QG61|A0A5G2QG61_PIG:A0A286ZRC3|A0A286ZRC3_PIG:A9JPD4|A9JPD4_PIG:A0A287A2X3|A0A287A2X3_PIG:F1RR45|F1RR45_PIG:A0A287AVT7|A0A287AVT7_PIG:A0A5G2R4L7|A0A5G2R4L7_PIG:A0A480TBF5|A0A480TBF5_PIG	K	AYSTLIKDK(+100.02)	9	9	Carnitine O-acetyltransferase isoform 1 OS=Sus scrofa OX=9823 PE=3 SV=1	Carnitine O-acetyltransferase isoform 1		45.75	1137.5917	-0.2	262	270	K9:succinyl modification:0.00	K270	STLIKDKVNRESV	4625.901595	8197.0262	7862.832057	8072.655617	11515.12024	8414.948889	Quantified
A0A480PTA3	A0A480PTA3|A0A480PTA3_PIG:A0A480THY1|A0A480THY1_PIG:A0A4X1TLA3|A0A4X1TLA3_PIG:A0A4X1TLG7|A0A4X1TLG7_PIG:A0A287AMX9|A0A287AMX9_PIG:A0A480TEA8|A0A480TEA8_PIG:A0A4X1TIX3|A0A4X1TIX3_PIG:A0A5G2QG61|A0A5G2QG61_PIG:A0A286ZRC3|A0A286ZRC3_PIG:A9JPD4|A9JPD4_PIG:A0A287A2X3|A0A287A2X3_PIG:F1RR45|F1RR45_PIG:A0A287AVT7|A0A287AVT7_PIG:A0A5G2R4L7|A0A5G2R4L7_PIG:A0A480TBF5|A0A480TBF5_PIG	K	AYSTLIKDK(+100.02)VNR	9	12	Carnitine O-acetyltransferase isoform 1 OS=Sus scrofa OX=9823 PE=3 SV=1	Carnitine O-acetyltransferase isoform 1		82.81	1506.8042	3.6	262	273	K9:succinyl modification:18.23	K270	STLIKDKVNRESV	90358.53207	143011.2892	114937.5871	165272.5092	166845.3205	145191.7264	Quantified
A0A4X1UD45	A0A4X1UD45|A0A4X1UD45_PIG:A0A4X1U902|A0A4X1U902_PIG:A0A480SN35|A0A480SN35_PIG	K	AYSTVATNC(+57.02)HK(+100.02)TSWK	11	15	Uncharacterized protein OS=Sus scrofa OX=9823 PE=3 SV=1	Uncharacterized protein		55.43	1852.8414	-11.5	15594	15608	C9:Carbamidomethylation:1000.00;K11:succinyl modification:28.70	K15604	VATNCHKTSWKVD	64.2255657	209.4564127	149.7190464	113.5344494	216.6174227	222.2236249	Quantified
A0A286ZRC3	A0A286ZRC3|A0A286ZRC3_PIG:A9JPD4|A9JPD4_PIG:A0A287A2X3|A0A287A2X3_PIG:A0A4X1TLA3|A0A4X1TLA3_PIG:A0A4X1TLG7|A0A4X1TLG7_PIG:A0A287AVT7|A0A287AVT7_PIG:A0A5G2R4L7|A0A5G2R4L7_PIG:A0A5G2QG61|A0A5G2QG61_PIG	K	AYTDLAIC(+57.02)GK(+100.02)AFDR	10	14	Carnitine O-acetyltransferase OS=Sus scrofa OX=9823 GN=CRAT PE=1 SV=1	Carnitine O-acetyltransferase	CRAT	76.92	1699.7876	-1.6	505	518	C8:Carbamidomethylation:1000.00	K514	DLAICGKAFDRHL	343.8439113	907.0141205	449.0184656	791.6008056	922.3686949	189.3624163	Quantified
A0A4X1TPT6	A0A4X1TPT6|A0A4X1TPT6_PIG:P19620|ANXA2_PIG:A0A4X1TPP0|A0A4X1TPP0_PIG:A0A287AC54|A0A287AC54_PIG:A0A287BI04|A0A287BI04_PIG:A0A286ZJV6|A0A286ZJV6_PIG:A0A4X1TSH8|A0A4X1TSH8_PIG:F1S073|F1S073_PIG:A0A5G2QCF9|A0A5G2QCF9_PIG:K7GKR6|K7GKR6_PIG:A0A4X1TPR0|A0A4X1TPR0_PIG	K	AYTNFDAERDALNIETAIK(+100.02)	19	19	Annexin OS=Sus scrofa OX=9823 GN=ANXA2 PE=3 SV=1	Annexin	ANXA2	28.85	2254.0752	-8.3	104	122		K122	NIETAIKTKGVDE	5007.037215	5297.162504	3881.028879	7880.585352	5742.860766	7627.962752	Quantified
A0A287A2Y4	A0A287A2Y4|A0A287A2Y4_PIG:A0A287B0C3|A0A287B0C3_PIG:A0A287B4I0|A0A287B4I0_PIG:A0A4X1V3L8|A0A4X1V3L8_PIG:A0A5G2QY12|A0A5G2QY12_PIG:A0A480W5E5|A0A480W5E5_PIG:A0A4X1V3M3|A0A4X1V3M3_PIG:A0A4X1V4B4|A0A4X1V4B4_PIG	K	C(+57.02)AEFLSLSK(+100.02)AR	9	11	ATP synthase subunit d, mitochondrial OS=Sus scrofa OX=9823 GN=ATP5PD PE=1 SV=1	ATP synthase subunit d, mitochondrial	ATP5PD	76.82	1380.6708	2	101	111	C1:Carbamidomethylation:1000.00	K109	EFLSLSKARIEAY	12083.0017	16226.26991	12675.6343	17169.26475	25412.68581	19599.01925	Quantified
A0A4X1SFZ0	A0A4X1SFZ0|A0A4X1SFZ0_PIG:Q8WMK1|Q8WMK1_PIG:K7GSI9|K7GSI9_PIG:A0A4X1SFX5|A0A4X1SFX5_PIG:F6PXR6|F6PXR6_PIG:K7GLQ8|K7GLQ8_PIG:A0A5K1UHX7|A0A5K1UHX7_PIG:A0A4X1SFD7|A0A4X1SFD7_PIG:Q9GJV4|Q9GJV4_PIG:A0A287AAL6|A0A287AAL6_PIG	K	C(+57.02)AGC(+57.02)K(+100.02)NPITGFGK	5	13	Uncharacterized protein OS=Sus scrofa OX=9823 GN=FHL1 PE=4 SV=1	Uncharacterized protein	FHL1	92.69	1508.6752	1.6	348	360	C1:Carbamidomethylation:1000.00;C4:Carbamidomethylation:1000.00;K5:succinyl modification:89.48	K352	KKCAGCKNPITGF	3722.98364	2667.482058	5112.423015	1203.069972	1345.588293	1894.210606	Quantified
D2SQP4	D2SQP4|D2SQP4_PIG:A0A480R601|A0A480R601_PIG:D2SQP3|D2SQP3_PIG:A0A4X1T5Y7|A0A4X1T5Y7_PIG:F6Q6A7|F6Q6A7_PIG	K	C(+57.02)AIC(+57.02)GK(+100.02)SLESTNVTDKDGELYC(+57.02)K	6	23	Cysteine and glycine-rich protein 3 (Fragment) OS=Sus scrofa OX=9823 GN=CSRP3 PE=4 SV=1	Cysteine and glycine-rich protein 3 (Fragment)	CSRP3	44.19	2747.2087	4.8	98	120	C1:Carbamidomethylation:1000.00;C4:Carbamidomethylation:1000.00;K6:succinyl modification:0.00;C22:Carbamidomethylation:1000.00	K103	RCAICGKSLESTN			520.7658604			55.39890848	Identified
F1RJ25	F1RJ25|F1RJ25_PIG:A0A4X1TSJ1|A0A4X1TSJ1_PIG:A0A287B8Z2|A0A287B8Z2_PIG:A0A286ZWI1|A0A286ZWI1_PIG:A0A4X1TSU2|A0A4X1TSU2_PIG:A0A4X1TPV9|A0A4X1TPV9_PIG	K	C(+57.02)AQYK(+100.02)KDGADFAK	5	13	Fructose-bisphosphate aldolase OS=Sus scrofa OX=9823 GN=ALDOC PE=1 SV=3	Fructose-bisphosphate aldolase	ALDOC	56.82	1600.7191	-2.5	135	147	C1:Carbamidomethylation:1000.00;K5:succinyl modification:9.34	K139	ERCAQYKKDGADF	2049.057907	1335.675324	1266.997999	1969.552701	1935.230047	1608.512656	Quantified
F1RJ25	F1RJ25|F1RJ25_PIG:A0A4X1TSJ1|A0A4X1TSJ1_PIG:A0A287B8Z2|A0A287B8Z2_PIG:A0A286ZWI1|A0A286ZWI1_PIG:A0A4X1TSU2|A0A4X1TSU2_PIG:A0A4X1TPV9|A0A4X1TPV9_PIG	K	C(+57.02)AQYKK(+100.02)DGADFAK	6	13	Fructose-bisphosphate aldolase OS=Sus scrofa OX=9823 GN=ALDOC PE=1 SV=3	Fructose-bisphosphate aldolase	ALDOC	50.39	1600.7191	2.1	135	147	C1:Carbamidomethylation:1000.00;K6:succinyl modification:14.02	K140	RCAQYKKDGADFA	1516.638959	716.894009	972.6840011	2034.097841	1583.427771	525.9309013	Quantified
A0A287AFS2	A0A287AFS2|A0A287AFS2_PIG:P08835|ALBU_PIG:A0A4X1T5G4|A0A4X1T5G4_PIG:A0A287BAY9|A0A287BAY9_PIG:A0A286ZT13|A0A286ZT13_PIG:A0A4X1T4L3|A0A4X1T4L3_PIG:A0A481DC33|A0A481DC33_PIG:A0A287AMK0|A0A287AMK0_PIG:A2THZ2|A2THZ2_PIG:A0A4X1T5G0|A0A4X1T5G0_PIG	K	C(+57.02)ASIQK(+100.02)FGER	6	10	Albumin OS=Sus scrofa OX=9823 GN=ALB PE=1 SV=2	Albumin	ALB	64.35	1294.5975	-1	109	118	C1:Carbamidomethylation:1000.00	K114	KCASIQKFGERAF	616.5890535	604.8453601	706.0985125	1173.687247	1073.268472	2384.062396	Quantified
A0A5G2QRY9	A0A5G2QRY9|A0A5G2QRY9_PIG:A0A1Y0DDA1|A0A1Y0DDA1_PIG:A0A4X1SJD5|A0A4X1SJD5_PIG:A0A5G2Q7D6|A0A5G2Q7D6_PIG:A0A287AZK1|A0A287AZK1_PIG:A0A5G2R196|A0A5G2R196_PIG:F1SS64|F1SS64_PIG:F1SS66|F1SS66_PIG:A0A4X1SJS3|A0A4X1SJS3_PIG:A0A4X1SL20|A0A4X1SL20_PIG:A0A4X1SJ63|A0A4X1SJ63_PIG:A0A287AMA4|A0A287AMA4_PIG:A0A4X1SGN4|A0A4X1SGN4_PIG:A0A5G2QLY9|A0A5G2QLY9_PIG:Q9TV62|MYH4_PIG:A0A4X1SL66|A0A4X1SL66_PIG:Q9TV63|MY…	K	C(+57.02)ASLEK(+100.02)TK	6	8	Uncharacterized protein OS=Sus scrofa OX=9823 GN=MYH8 PE=3 SV=1	Uncharacterized protein	MYH8	64.78	1035.4906	4.4	1416	1423	C1:Carbamidomethylation:1000.00;K6:succinyl modification:14.04	K1421	KCASLEKTKQRLQ	14579.66595	14193.54982	10547.62501	19748.58791	21743.1669	18508.02162	Quantified
A0A5G2QRY9	A0A5G2QRY9|A0A5G2QRY9_PIG:A0A1Y0DDA1|A0A1Y0DDA1_PIG:A0A4X1SJD5|A0A4X1SJD5_PIG:A0A5G2Q7D6|A0A5G2Q7D6_PIG:A0A287AZK1|A0A287AZK1_PIG:A0A5G2R196|A0A5G2R196_PIG:F1SS64|F1SS64_PIG:F1SS66|F1SS66_PIG:A0A4X1SJS3|A0A4X1SJS3_PIG:A0A4X1SL20|A0A4X1SL20_PIG:A0A4X1SJ63|A0A4X1SJ63_PIG:A0A287AMA4|A0A287AMA4_PIG:A0A4X1SGN4|A0A4X1SGN4_PIG:A0A5G2QLY9|A0A5G2QLY9_PIG:Q9TV62|MYH4_PIG:A0A4X1SL66|A0A4X1SL66_PIG:Q9TV63|MY…	K	C(+57.02)ASLEKTK(+100.02)	8	8	Uncharacterized protein OS=Sus scrofa OX=9823 GN=MYH8 PE=3 SV=1	Uncharacterized protein	MYH8	50.2	1035.4906	4.4	1416	1423	C1:Carbamidomethylation:1000.00;K8:succinyl modification:0.00	K1423	ASLEKTKQRLQNE	234.8185227	273.1960245	574.3840789	233.6877719	306.206348	404.0542266	Quantified
A0A287AFS2	A0A287AFS2|A0A287AFS2_PIG:P08835|ALBU_PIG:A0A4X1T5G4|A0A4X1T5G4_PIG:A0A287BAY9|A0A287BAY9_PIG:A0A286ZT13|A0A286ZT13_PIG:A0A4X1T4L3|A0A4X1T4L3_PIG:A0A287AMK0|A0A287AMK0_PIG:A2THZ2|A2THZ2_PIG:A0A4X1T5G0|A0A4X1T5G0_PIG	K	C(+57.02)C(+57.02)K(+100.02)RPEEER	3	9	Albumin OS=Sus scrofa OX=9823 GN=ALB PE=1 SV=2	Albumin	ALB	58.94	1362.5657	2.4	346	354	C1:Carbamidomethylation:1000.00;C2:Carbamidomethylation:1000.00	K348	VGSRCCKRPEEER	427.2531092	671.8460522	464.8656691	1017.161103	903.050564	786.2962957	Quantified
A0A287A4T2	A0A287A4T2|A0A287A4T2_PIG:A0A5G2QT70|A0A5G2QT70_PIG:A0A287AY35|A0A287AY35_PIG:A0A4X1TVG3|A0A4X1TVG3_PIG:A0A4X1TVL8|A0A4X1TVL8_PIG:F1SJX1|F1SJX1_PIG:A0A5G2QVH9|A0A5G2QVH9_PIG:Q6UAQ9|Q6UAQ9_PIG:A0A4X1TY75|A0A4X1TY75_PIG:A0A286ZRJ3|A0A286ZRJ3_PIG:A0A4X1TYF1|A0A4X1TYF1_PIG:A0A5G2QQV0|A0A5G2QQV0_PIG:A0A5G2QRE7|A0A5G2QRE7_PIG	K	C(+57.02)DK(+100.02)VAQDLC(+57.02)K	3	10	Electron transfer flavoprotein subunit alpha OS=Sus scrofa OX=9823 GN=ETFA PE=1 SV=1	Electron transfer flavoprotein subunit alpha	ETFA	72.3	1335.5798	0.4	60	69	C1:Carbamidomethylation:1000.00;K3:succinyl modification:107.16;C9:Carbamidomethylation:1000.00	K62	AGTKCDKVAQDLC	962.9341499	1903.686696	2040.699307	2010.392117	2683.351031	3417.73726	Quantified
A0A287A4T2	A0A287A4T2|A0A287A4T2_PIG:A0A5G2QT70|A0A5G2QT70_PIG:A0A287AY35|A0A287AY35_PIG:A0A4X1TVG3|A0A4X1TVG3_PIG:A0A4X1TVL8|A0A4X1TVL8_PIG:F1SJX1|F1SJX1_PIG:A0A5G2QVH9|A0A5G2QVH9_PIG:Q6UAQ9|Q6UAQ9_PIG:A0A4X1TY75|A0A4X1TY75_PIG:A0A286ZRJ3|A0A286ZRJ3_PIG:A0A4X1TYF1|A0A4X1TYF1_PIG:A0A5G2QQV0|A0A5G2QQV0_PIG:A0A5G2QRE7|A0A5G2QRE7_PIG	K	C(+57.02)DKVAQDLC(+57.02)K(+100.02)VAGVAK	10	16	Electron transfer flavoprotein subunit alpha OS=Sus scrofa OX=9823 GN=ETFA PE=1 SV=1	Electron transfer flavoprotein subunit alpha	ETFA	67.48	1860.9073	-1.5	60	75	C1:Carbamidomethylation:1000.00;C9:Carbamidomethylation:1000.00;K10:succinyl modification:22.09	K69	VAQDLCKVAGVAK	298.1939101	291.2383481	710.6883052	369.8360043	501.2149325	1083.973496	Quantified
A0A286ZXE3	A0A286ZXE3|A0A286ZXE3_PIG:A0A5G2R231|A0A5G2R231_PIG:K7GMH0|K7GMH0_PIG:A0A5G2QBQ2|A0A5G2QBQ2_PIG:A0A480VHZ0|A0A480VHZ0_PIG:A0A5G2R2R6|A0A5G2R2R6_PIG	K	C(+57.02)DQLIK(+100.02)NK	6	8	Uncharacterized protein OS=Sus scrofa OX=9823 GN=LOC100736765 PE=1 SV=2	Uncharacterized protein	LOC100736765	60.8	1117.5437	3.1	907	914	C1:Carbamidomethylation:1000.00;K6:succinyl modification:9.40	K912	RCDQLIKNKIQLE	1807.067676	3936.892254	8764.954854	870.6509058	996.5268647	1375.975994	Quantified
A0A4X1SJS3	A0A4X1SJS3|A0A4X1SJS3_PIG:A0A4X1SL20|A0A4X1SL20_PIG:Q9TV62|MYH4_PIG:A0A4X1SL66|A0A4X1SL66_PIG:Q9TV63|MYH2_PIG:A0A5G2Q7D6|A0A5G2Q7D6_PIG:A0A287AZK1|A0A287AZK1_PIG:F1SS64|F1SS64_PIG	K	C(+57.02)DQLIK(+100.02)TK	6	8	Myosin-4 OS=Sus scrofa OX=9823 GN=MYH4 PE=3 SV=1	Myosin-4	MYH4	66.99	1104.5485	3.5	904	911	C1:Carbamidomethylation:1000.00;K6:succinyl modification:11.10	K909	RCDQLIKTKIQLE	11071.51364	13900.19892	10758.84011	16468.50563	23333.95199	18124.66911	Quantified
F1SMZ7	F1SMZ7|F1SMZ7_PIG:A0A4X1VDY5|A0A4X1VDY5_PIG:A0A4X1VEW0|A0A4X1VEW0_PIG:A0A287ATN8|A0A287ATN8_PIG:G9F6X6|G9F6X6_PIG	K	C(+57.02)EFQDAYVLLSEK(+100.02)K	13	14	60 kDa chaperonin OS=Sus scrofa OX=9823 PE=3 SV=3	60 kDa chaperonin		66.06	1828.8553	-1.6	237	250	C1:Carbamidomethylation:1000.00;K13:succinyl modification:0.00	K249	YVLLSEKKISSVQ	207.5459577	186.4175504	219.0800843	280.1951671	279.5778236	200.4873326	Quantified
F1SMZ7	F1SMZ7|F1SMZ7_PIG:A0A4X1VDY5|A0A4X1VDY5_PIG:A0A4X1VEW0|A0A4X1VEW0_PIG:A0A287ATN8|A0A287ATN8_PIG:G9F6X6|G9F6X6_PIG	K	C(+57.02)EFQDAYVLLSEKK(+100.02)	14	14	60 kDa chaperonin OS=Sus scrofa OX=9823 PE=3 SV=3	60 kDa chaperonin		53.41	1828.8553	1	237	250	C1:Carbamidomethylation:1000.00;K14:succinyl modification:0.00	K250	VLLSEKKISSVQS	207.5459577	186.4175504	190.353434	280.1951671	279.5778236	200.4873326	Quantified
A0A4X1T2Y6	A0A4X1T2Y6|A0A4X1T2Y6_PIG:A0A4X1T308|A0A4X1T308_PIG:A0A287B5J2|A0A287B5J2_PIG:A0A4X1T339|A0A4X1T339_PIG:A0A4X1T214|A0A4X1T214_PIG:A0A287ATS2|A0A287ATS2_PIG:A0A4X1T2M9|A0A4X1T2M9_PIG:A0A287BGX8|A0A287BGX8_PIG	K	C(+57.02)EISENISGK(+100.02)WTK	10	13	Uncharacterized protein OS=Sus scrofa OX=9823 PE=4 SV=1	Uncharacterized protein		56.05	1650.7559	-0.1	506	518	C1:Carbamidomethylation:1000.00;K10:succinyl modification:9.42	K515	SENISGKWTKNSL	265.3089669	845.3269805	753.6362304	367.4584414	543.9424691	296.7088958	Quantified
A0A4X1VUZ8	A0A4X1VUZ8|A0A4X1VUZ8_PIG:A0A4X1VWP2|A0A4X1VWP2_PIG	K	C(+57.02)EVSDEK(+100.02)VTGK	7	11	Uncharacterized protein OS=Sus scrofa OX=9823 PE=4 SV=1	Uncharacterized protein		68.28	1350.5973	-2.1	459	469	C1:Carbamidomethylation:1000.00;K7:succinyl modification:18.33	K465	CEVSDEKVTGKWY	253.5300305	238.7284478	201.5749306	597.8944665	843.7651991	600.4696886	Quantified
A0A4X1SFZ0	A0A4X1SFZ0|A0A4X1SFZ0_PIG:A0A4X1SEW6|A0A4X1SEW6_PIG:A0A5K1U1D1|A0A5K1U1D1_PIG:K7GSI9|K7GSI9_PIG:A0A5K1UHX7|A0A5K1UHX7_PIG:A0A4X1SFB6|A0A4X1SFB6_PIG:A0A4X1SFD7|A0A4X1SFD7_PIG:Q9GJV4|Q9GJV4_PIG:A0A5K1U1D3|A0A5K1U1D3_PIG:A0A4X1SFX5|A0A4X1SFX5_PIG:F6PXR6|F6PXR6_PIG:K7GLQ8|K7GLQ8_PIG:Q9GL05|Q9GL05_PIG:K7GS06|K7GS06_PIG:A0A287AAL6|A0A287AAL6_PIG	K	C(+57.02)FDK(+100.02)FC(+57.02)ANTC(+57.02)VEC(+57.02)R	4	14	Uncharacterized protein OS=Sus scrofa OX=9823 GN=FHL1 PE=4 SV=1	Uncharacterized protein	FHL1	74.98	1965.7478	-3	158	171	C1:Carbamidomethylation:1000.00;C6:Carbamidomethylation:1000.00;C10:Carbamidomethylation:1000.00;C13:Carbamidomethylation:1000.00	K161	CLKCFDKFCANTC	828.9673132	214.2530513	1742.868349	123.0305896	728.4154278	112.9229227	Quantified
A0A4X1VUZ8	A0A4X1VUZ8|A0A4X1VUZ8_PIG:A0A4X1VWP2|A0A4X1VWP2_PIG	K	C(+57.02)GFTVK(+100.02)NLPTGAR	6	13	Uncharacterized protein OS=Sus scrofa OX=9823 PE=4 SV=1	Uncharacterized protein		72.82	1519.7452	-3.2	793	805	C1:Carbamidomethylation:1000.00	K798	RCGFTVKNLPTGA	748.0005213	496.2654269	258.6041762	1181.430667	1630.846768	588.4454523	Quantified
D2SQP4	D2SQP4|D2SQP4_PIG:A0A480R601|A0A480R601_PIG:D2SQP3|D2SQP3_PIG:A0A4X1T5Y7|A0A4X1T5Y7_PIG:F6Q6A7|F6Q6A7_PIG	K	C(+57.02)GK(+100.02)SVYAAEK	3	10	Cysteine and glycine-rich protein 3 (Fragment) OS=Sus scrofa OX=9823 GN=CSRP3 PE=4 SV=1	Cysteine and glycine-rich protein 3 (Fragment)	CSRP3	54.49	1211.5492	-0.9	74	83	C1:Carbamidomethylation:1000.00;K3:succinyl modification:43.57	K76	KCPRCGKSVYAAE	99.72140051	431.0806123	797.7101209	236.5078079	293.2370239	462.2856702	Quantified
D3GGC5	D3GGC5|D3GGC5_PIG:I3L9B6|I3L9B6_PIG:A0A4X1VRL1|A0A4X1VRL1_PIG:A0A4X1VY45|A0A4X1VY45_PIG:Q6QGC0|PDLI3_PIG:D3GGC9|D3GGC9_PIG	K	C(+57.02)GSGIVGAVVK(+100.02)AR	11	13	Actinin-associated LIM protein 1a OS=Sus scrofa OX=9823 PE=2 SV=1	Actinin-associated LIM protein 1a		45.07	1372.7133	-7.6	298	310	C1:Carbamidomethylation:1000.00	K308	IVGAVVKARDKYR	495.7531233	344.9474284	371.288771	865.6639668	216.6071985	269.503337	Quantified
A0A286ZYM6	A0A286ZYM6|A0A286ZYM6_PIG:A0A4X1TAY8|A0A4X1TAY8_PIG:A0A5G2R4S0|A0A5G2R4S0_PIG:A0A5G2R1V1|A0A5G2R1V1_PIG:A0A4X1TA12|A0A4X1TA12_PIG:A0A5G2RAC9|A0A5G2RAC9_PIG	K	C(+57.02)IADLK(+100.02)LLAK	6	10	ATP synthase subunit b OS=Sus scrofa OX=9823 GN=ATP5PB PE=1 SV=1	ATP synthase subunit b	ATP5PB	67.7	1243.6846	0.7	239	248	C1:Carbamidomethylation:1000.00;K6:succinyl modification:48.12	K244	KCIADLKLLAKKA	25579.54963	35900.12752	33522.24598	37487.76799	48940.49433	35452.78237	Quantified
A0A286ZYM6	A0A286ZYM6|A0A286ZYM6_PIG:A0A4X1TAY8|A0A4X1TAY8_PIG:A0A5G2R4S0|A0A5G2R4S0_PIG:A0A5G2R1V1|A0A5G2R1V1_PIG:A0A4X1TA12|A0A4X1TA12_PIG:A0A5G2RAC9|A0A5G2RAC9_PIG	K	C(+57.02)IADLK(+100.02)LLAKK	6	11	ATP synthase subunit b OS=Sus scrofa OX=9823 GN=ATP5PB PE=1 SV=1	ATP synthase subunit b	ATP5PB	70.51	1371.7795	-1.8	239	249	C1:Carbamidomethylation:1000.00;K6:succinyl modification:58.99	K244	KCIADLKLLAKKA	5648.081571	5309.775169	5310.148354	5945.576661	5341.33308	3601.189461	Quantified
A0A5G2QRY9	A0A5G2QRY9|A0A5G2QRY9_PIG:A0A4X1SJD5|A0A4X1SJD5_PIG:A0A5G2Q7D6|A0A5G2Q7D6_PIG:A0A287AZK1|A0A287AZK1_PIG:A0A5G2R196|A0A5G2R196_PIG:F1SS64|F1SS64_PIG:A0A4X1SJS3|A0A4X1SJS3_PIG:A0A4X1SL20|A0A4X1SL20_PIG:A0A4X1SJ63|A0A4X1SJ63_PIG:A0A287AMA4|A0A287AMA4_PIG:Q9TV62|MYH4_PIG:A0A4X1SL66|A0A4X1SL66_PIG:Q9TV63|MYH2_PIG:F1SS62|F1SS62_PIG:A0A4X1SI01|A0A4X1SI01_PIG	K	C(+57.02)IIPNETK(+100.02)TPGAM(+15.99)EHELVLHQLR	8	23	Uncharacterized protein OS=Sus scrofa OX=9823 GN=MYH8 PE=3 SV=1	Uncharacterized protein	MYH8	45.38	2801.384	-2.8	677	699	C1:Carbamidomethylation:1000.00	K684	IIPNETKTPGAME	888.0494979	478.2992305	105.1068255	966.1834909	681.5574452	786.2538011	Quantified
A0A5G2QRY9	A0A5G2QRY9|A0A5G2QRY9_PIG:A0A4X1SJD5|A0A4X1SJD5_PIG:A0A5G2Q7D6|A0A5G2Q7D6_PIG:A0A287AZK1|A0A287AZK1_PIG:A0A5G2R196|A0A5G2R196_PIG:F1SS64|F1SS64_PIG:A0A4X1SJS3|A0A4X1SJS3_PIG:A0A4X1SL20|A0A4X1SL20_PIG:A0A4X1SJ63|A0A4X1SJ63_PIG:A0A287AMA4|A0A287AMA4_PIG:Q9TV62|MYH4_PIG:A0A4X1SL66|A0A4X1SL66_PIG:Q9TV63|MYH2_PIG:F1SS62|F1SS62_PIG:A0A4X1SI01|A0A4X1SI01_PIG	K	C(+57.02)IIPNETK(+100.02)TPGAMEHELVLHQLR	8	23	Uncharacterized protein OS=Sus scrofa OX=9823 GN=MYH8 PE=3 SV=1	Uncharacterized protein	MYH8	83.93	2785.3892	1.7	677	699	C1:Carbamidomethylation:1000.00	K684	IIPNETKTPGAME	7067.92632	6371.318288	6470.515498	8681.918785	4874.979451	8714.870743	Quantified
A0A4X1SFZ0	A0A4X1SFZ0|A0A4X1SFZ0_PIG:A0A4X1SEW6|A0A4X1SEW6_PIG:A0A5K1U1D1|A0A5K1U1D1_PIG:K7GSI9|K7GSI9_PIG:A0A5K1UHX7|A0A5K1UHX7_PIG:A0A4X1SFB6|A0A4X1SFB6_PIG:A0A4X1SFD7|A0A4X1SFD7_PIG:Q9GJV4|Q9GJV4_PIG:A0A5K1U1D3|A0A5K1U1D3_PIG:Q8WMK1|Q8WMK1_PIG:A0A4X1SFX5|A0A4X1SFX5_PIG:F6PXR6|F6PXR6_PIG:K7GLQ8|K7GLQ8_PIG:Q9GL05|Q9GL05_PIG:K7GS06|K7GS06_PIG:A0A287AAL6|A0A287AAL6_PIG	K	C(+57.02)K(+100.02)GC(+57.02)FKPIVAGDQNVEYK	2	18	Uncharacterized protein OS=Sus scrofa OX=9823 GN=FHL1 PE=4 SV=1	Uncharacterized protein	FHL1	65.04	2212.0293	-0.9	228	245	C1:Carbamidomethylation:1000.00;K2:succinyl modification:28.70;C4:Carbamidomethylation:1000.00	K229	EDSPKCKGCFKPI	1249.101701	521.8361657	1919.054209	248.086608	219.1155295	230.3810243	Quantified
F1SRC5	F1SRC5|F1SRC5_PIG:A0A0B8RTA5|A0A0B8RTA5_PIG:A0A480XXW9|A0A480XXW9_PIG:A0A4X1W359|A0A4X1W359_PIG:A0A480JJZ5|A0A480JJZ5_PIG:A0A4X1W364|A0A4X1W364_PIG:P16276|ACON_PIG	K	C(+57.02)K(+100.02)SQFTITPGSEQIR	2	15	Aconitate hydratase, mitochondrial OS=Sus scrofa OX=9823 GN=ACO2 PE=1 SV=3	Aconitate hydratase, mitochondrial	ACO2	83.58	1850.8833	-1	410	424	C1:Carbamidomethylation:1000.00	K411	AHGLKCKSQFTIT	2694.857145	1636.190761	2261.006423	4058.350234	2669.935439	4105.409246	Quantified
L8B0U8	L8B0U8|L8B0U8_PIG	K	C(+57.02)K(+100.02)VNNVDLPAPITR	2	14	IgG heavy chain OS=Sus scrofa OX=9823 GN=IGHG PE=2 SV=1	IgG heavy chain	IGHG	55.06	1695.8613	-2.1	337	350	C1:Carbamidomethylation:1000.00	K338	GKEFKCKVNNVDL	124.5934496	134.916979	71.70518499	162.7419911	173.6856328	115.5562206	Quantified
A0A4X1SFZ0	A0A4X1SFZ0|A0A4X1SFZ0_PIG:A0A4X1SEW6|A0A4X1SEW6_PIG:A0A5K1U1D1|A0A5K1U1D1_PIG:K7GSI9|K7GSI9_PIG:A0A5K1UHX7|A0A5K1UHX7_PIG:A0A4X1SFB6|A0A4X1SFB6_PIG:A0A4X1SFD7|A0A4X1SFD7_PIG:Q9GJV4|Q9GJV4_PIG:A0A5K1U1D3|A0A5K1U1D3_PIG:Q8WMK1|Q8WMK1_PIG:A0A4X1SFX5|A0A4X1SFX5_PIG:F6PXR6|F6PXR6_PIG:K7GLQ8|K7GLQ8_PIG:Q9GL05|Q9GL05_PIG:K7GS06|K7GS06_PIG:A0A287AAL6|A0A287AAL6_PIG	K	C(+57.02)KGC(+57.02)FK(+100.02)PIVAGDQNVEYK	6	18	Uncharacterized protein OS=Sus scrofa OX=9823 GN=FHL1 PE=4 SV=1	Uncharacterized protein	FHL1	29.21	2212.0293	1.5	228	245	C1:Carbamidomethylation:1000.00;C4:Carbamidomethylation:1000.00;K6:succinyl modification:11.12	K233	KCKGCFKPIVAGD	565.7700346	319.0737883	1009.299417	324.3071219	485.2385249	470.5130353	Quantified
A0A4X1SFZ0	A0A4X1SFZ0|A0A4X1SFZ0_PIG:A0A4X1SEW6|A0A4X1SEW6_PIG:A0A5K1U1D1|A0A5K1U1D1_PIG:K7GSI9|K7GSI9_PIG:A0A5K1UHX7|A0A5K1UHX7_PIG:A0A4X1SFB6|A0A4X1SFB6_PIG:A0A4X1SFD7|A0A4X1SFD7_PIG:Q9GJV4|Q9GJV4_PIG:A0A5K1U1D3|A0A5K1U1D3_PIG:Q8WMK1|Q8WMK1_PIG:A0A4X1SFX5|A0A4X1SFX5_PIG:F6PXR6|F6PXR6_PIG:K7GLQ8|K7GLQ8_PIG:Q9GL05|Q9GL05_PIG:K7GS06|K7GS06_PIG:A0A287AAL6|A0A287AAL6_PIG	K	C(+57.02)LHPLANETFMAK(+100.02)DNK	13	16	Uncharacterized protein OS=Sus scrofa OX=9823 GN=FHL1 PE=4 SV=1	Uncharacterized protein	FHL1	69.76	1987.9132	-1.5	198	213	C1:Carbamidomethylation:1000.00;K13:succinyl modification:12.33	K210	NETFMAKDNKILC	1642.070841	1123.877426	3874.892787	310.2990168	213.8118741	272.1344495	Quantified
A0A4X1UD45	A0A4X1UD45|A0A4X1UD45_PIG:A0A4X1U902|A0A4X1U902_PIG:A0A480SN35|A0A480SN35_PIG	K	C(+57.02)NLPQK(+100.02)LQK	6	9	Uncharacterized protein OS=Sus scrofa OX=9823 PE=3 SV=1	Uncharacterized protein		61.65	1227.6282	0.6	13235	13243	C1:Carbamidomethylation:1000.00;K6:succinyl modification:0.00	K13240	RCNLPQKLQKTRF	2009.247603	2043.794562	2025.341184	2229.001158	2014.826242	1997.357586	Quantified
F1SRC5	F1SRC5|F1SRC5_PIG:A0A0B8RTA5|A0A0B8RTA5_PIG:A0A480XXW9|A0A480XXW9_PIG:A0A4X1W359|A0A4X1W359_PIG:A0A480JJZ5|A0A480JJZ5_PIG:A0A4X1W364|A0A4X1W364_PIG:P16276|ACON_PIG	K	C(+57.02)PK(+100.02)VIGVK	3	8	Aconitate hydratase, mitochondrial OS=Sus scrofa OX=9823 GN=ACO2 PE=1 SV=3	Aconitate hydratase, mitochondrial	ACO2	62.36	999.5423	0.9	226	233	C1:Carbamidomethylation:1000.00;K3:succinyl modification:105.53	K228	WELKCPKVIGVKL	33086.45388	43721.29144	33040.76912	46596.14068	33057.27924	69807.3244	Quantified
Q5S3G4	Q5S3G4|COX5B_PIG:P79319|P79319_PIG	K	C(+57.02)PSC(+57.02)GTHYK(+100.02)LVSHQLAH	9	17	Cytochrome c oxidase subunit 5B, mitochondrial OS=Sus scrofa OX=9823 GN=COX5B PE=2 SV=1	Cytochrome c oxidase subunit 5B, mitochondrial	COX5B	123.73	2093.9412	0.6	113	129	C1:Carbamidomethylation:1000.00;C4:Carbamidomethylation:1000.00	K121	SCGTHYKLVSHQL	95911.3541	154652.7263	125058.3864	144916.1595	158641.2679	166053.5887	Quantified
A0A480REY2	A0A480REY2|A0A480REY2_PIG:A0A480R661|A0A480R661_PIG:F1RUT3|F1RUT3_PIG:A0A480R0S0|A0A480R0S0_PIG:A0A4X1TND2|A0A4X1TND2_PIG:A0A480ST41|A0A480ST41_PIG:A0A5G2RET9|A0A5G2RET9_PIG:A0A4X1TK61|A0A4X1TK61_PIG	K	C(+57.02)QAIC(+57.02)DQWDNLGTLTQK(+100.02)R	17	18	Actinin alpha 3 OS=Sus scrofa OX=9823 GN=ACTN3 PE=1 SV=1	Actinin alpha 3	ACTN3	82.84	2306.042	-3	491	508	C1:Carbamidomethylation:1000.00;C5:Carbamidomethylation:1000.00	K507	LGTLTQKRRDALE	280.2886328	122.4608539	326.049187	939.0290995	694.0784974	375.3261618	Quantified
A0A480REY2	A0A480REY2|A0A480REY2_PIG:A0A480R661|A0A480R661_PIG:F1RUT3|F1RUT3_PIG:A0A480R0S0|A0A480R0S0_PIG:A0A4X1TND2|A0A4X1TND2_PIG:A0A480ST41|A0A480ST41_PIG:A0A5G2RET9|A0A5G2RET9_PIG:A0A4X1TK61|A0A4X1TK61_PIG	K	C(+57.02)QAIC(+57.02)DQWDNLGTLTQK(+100.02)RR	17	19	Actinin alpha 3 OS=Sus scrofa OX=9823 GN=ACTN3 PE=1 SV=1	Actinin alpha 3	ACTN3	38.09	2462.1431	-1.7	491	509	C1:Carbamidomethylation:1000.00;C5:Carbamidomethylation:1000.00	K507	LGTLTQKRRDALE	413.4610281	523.0193805	254.5880195	537.7376316	700.4509501	552.495135	Quantified
A0A4X1WCL6	A0A4X1WCL6|A0A4X1WCL6_PIG:A0A4X1W5L3|A0A4X1W5L3_PIG:A0A480JV95|A0A480JV95_PIG:A0A5G2QPX2|A0A5G2QPX2_PIG:A0A5G2QFC2|A0A5G2QFC2_PIG:P11708|MDHC_PIG	K	C(+57.02)QGAALDK(+100.02)YAKK	8	12	Malate dehydrogenase OS=Sus scrofa OX=9823 GN=MDH1 PE=3 SV=1	Malate dehydrogenase	MDH1	66.88	1451.7079	-0.5	116	127	C1:Carbamidomethylation:1000.00;K8:succinyl modification:19.27	K123	QGAALDKYAKKSV	47.42063088		120.3972456			60.78496741	Quantified
A0A4X1WCL6	A0A4X1WCL6|A0A4X1WCL6_PIG:A0A4X1W5L3|A0A4X1W5L3_PIG:A0A480JV95|A0A480JV95_PIG:A0A5G2QPX2|A0A5G2QPX2_PIG:A0A5G2QFC2|A0A5G2QFC2_PIG:P11708|MDHC_PIG	K	C(+57.02)QGAALDKYAK(+100.02)	11	11	Malate dehydrogenase OS=Sus scrofa OX=9823 GN=MDH1 PE=3 SV=1	Malate dehydrogenase	MDH1	41.68	1323.6129	-0.4	116	126	C1:Carbamidomethylation:1000.00;K11:succinyl modification:13.38	K126	ALDKYAKKSVKVI	114.0629092	72.99777984	117.4908037	110.8202274	146.6598729	196.1510892	Quantified
A0A4X1WCL6	A0A4X1WCL6|A0A4X1WCL6_PIG:A0A4X1W5L3|A0A4X1W5L3_PIG:A0A480JV95|A0A480JV95_PIG:A0A5G2QPX2|A0A5G2QPX2_PIG:A0A5G2QFC2|A0A5G2QFC2_PIG:P11708|MDHC_PIG	K	C(+57.02)QGAALDKYAK(+100.02)K	11	12	Malate dehydrogenase OS=Sus scrofa OX=9823 GN=MDH1 PE=3 SV=1	Malate dehydrogenase	MDH1	56.41	1451.7079	-3.1	116	127	C1:Carbamidomethylation:1000.00;K11:succinyl modification:0.00	K126	ALDKYAKKSVKVI	47.42063088	57.45052475	87.37789462				Quantified
A0A5G2QLU2	A0A5G2QLU2|A0A5G2QLU2_PIG:A0A4X1UNV2|A0A4X1UNV2_PIG:A0A5G2QN32|A0A5G2QN32_PIG:A0A4X1UMI7|A0A4X1UMI7_PIG:F1RHL9|F1RHL9_PIG:A0A287BIH3|A0A287BIH3_PIG:I3LCP0|I3LCP0_PIG:A0A5G2QP94|A0A5G2QP94_PIG:A0A287AU97|A0A287AU97_PIG	K	C(+57.02)QK(+100.02)IC(+57.02)DQWDR	3	10	Actinin alpha 2 OS=Sus scrofa OX=9823 GN=ACTN2 PE=1 SV=1	Actinin alpha 2	ACTN2	59.91	1507.6184	0.6	483	492	C1:Carbamidomethylation:1000.00;C5:Carbamidomethylation:1000.00	K485	VNDRCQKICDQWD	1068.072955	886.8356798	2501.553841	462.7367146	456.4259635	795.6036443	Quantified
A0A480REY2	A0A480REY2|A0A480REY2_PIG:A0A5G2QLU2|A0A5G2QLU2_PIG:A0A480R661|A0A480R661_PIG:A0A4X1U6A2|A0A4X1U6A2_PIG:A0A480J3H1|A0A480J3H1_PIG:A0A480J793|A0A480J793_PIG:A0A4X1TND2|A0A4X1TND2_PIG:A0A480PMX9|A0A480PMX9_PIG:A0A480HQB1|A0A480HQB1_PIG:A0A4X1U5V5|A0A4X1U5V5_PIG:A0A5G2QP94|A0A5G2QP94_PIG:A0A4X1U5Y1|A0A4X1U5Y1_PIG:A0A4X1UNV2|A0A4X1UNV2_PIG:A0A5G2QN32|A0A5G2QN32_PIG:A0A480QT15|A0A480QT15_PIG:A0A4X1UMI…	K	C(+57.02)QLEINFNTLQTK(+100.02)LR	13	15	Actinin alpha 3 OS=Sus scrofa OX=9823 GN=ACTN3 PE=1 SV=1	Actinin alpha 3	ACTN3	63.61	1976.9989	-8.5	347	361	C1:Carbamidomethylation:1000.00	K359	FNTLQTKLRLSHR	183.9257867	101.7370697	57.217549	297.7063037	223.7196666	123.9668876	Quantified
A0A287B8Z2	A0A287B8Z2|A0A287B8Z2_PIG:A0A286ZWI1|A0A286ZWI1_PIG:A0A4X1TSU2|A0A4X1TSU2_PIG:A0A4X1TPV9|A0A4X1TPV9_PIG	K	C(+57.02)QYVTEK(+100.02)VLAAVYK	7	14	Fructose-bisphosphate aldolase OS=Sus scrofa OX=9823 GN=ALDOC PE=1 SV=1	Fructose-bisphosphate aldolase	ALDOC	84.38	1770.8862	-0.5	272	285	C1:Carbamidomethylation:1000.00;K7:succinyl modification:43.57	K278	CQYVTEKVLAAVY	2937.700334	2804.478671	1994.581202	5624.880485	3657.25086	4908.327478	Quantified
A0A4X1SFZ0	A0A4X1SFZ0|A0A4X1SFZ0_PIG:A0A4X1SEW6|A0A4X1SEW6_PIG:A0A5K1U1D1|A0A5K1U1D1_PIG:K7GSI9|K7GSI9_PIG:A0A5K1UHX7|A0A5K1UHX7_PIG:A0A4X1SFB6|A0A4X1SFB6_PIG:A0A4X1SFD7|A0A4X1SFD7_PIG:Q9GJV4|Q9GJV4_PIG:A0A5K1U1D3|A0A5K1U1D3_PIG:A0A4X1SFX5|A0A4X1SFX5_PIG:F6PXR6|F6PXR6_PIG:K7GLQ8|K7GLQ8_PIG:Q9GL05|Q9GL05_PIG:K7GS06|K7GS06_PIG:A0A287AAL6|A0A287AAL6_PIG	K	C(+57.02)SK(+100.02)C(+57.02)LHPLANETFMAK	3	16	Uncharacterized protein OS=Sus scrofa OX=9823 GN=FHL1 PE=4 SV=1	Uncharacterized protein	FHL1	55.94	2005.906	0.2	195	210	C1:Carbamidomethylation:1000.00;K3:succinyl modification:39.02;C4:Carbamidomethylation:1000.00	K197	TCFRCSKCLHPLA	1499.914895	1329.995457	246.8946889	130.5328959	297.3599169	378.9586739	Quantified
A0A4X1UD45	A0A4X1UD45|A0A4X1UD45_PIG:A0A4X1U902|A0A4X1U902_PIG:A0A480SN35|A0A480SN35_PIG	K	C(+57.02)SK(+100.02)TLYR	3	7	Uncharacterized protein OS=Sus scrofa OX=9823 PE=3 SV=1	Uncharacterized protein		48.21	1026.4805	-2.7	23188	23194	C1:Carbamidomethylation:1000.00	K23190	VTTKCSKTLYRIS	425.949711	417.5640771	594.1149354	379.3685871	215.5022453	384.9308059	Quantified
A0A286ZXE3	A0A286ZXE3|A0A286ZXE3_PIG:A0A4X1UD45|A0A4X1UD45_PIG:A0A5G2R231|A0A5G2R231_PIG:A0A4X1U902|A0A4X1U902_PIG:K7GMH0|K7GMH0_PIG:A0A5G2QBQ2|A0A5G2QBQ2_PIG:A0A480SN35|A0A480SN35_PIG:A0A480VHZ0|A0A480VHZ0_PIG:A0A5G2R2R6|A0A5G2R2R6_PIG	K	C(+57.02)SSLEK(+100.02)TK	6	8	Uncharacterized protein OS=Sus scrofa OX=9823 GN=LOC100736765 PE=1 SV=2	Uncharacterized protein	LOC100736765	66.85	1051.4856	2.8	1413	1420	C1:Carbamidomethylation:1000.00;K6:succinyl modification:8.18	K1418	KCSSLEKTKHRLQ	2601.384965	3228.980797	7421.700083	2097.761566	273.3425192	829.7504261	Quantified
A0A4X1SFZ0	A0A4X1SFZ0|A0A4X1SFZ0_PIG:K7GSI9|K7GSI9_PIG:A0A4X1SFX5|A0A4X1SFX5_PIG:F6PXR6|F6PXR6_PIG:K7GLQ8|K7GLQ8_PIG:A0A5K1UHX7|A0A5K1UHX7_PIG:A0A4X1SFD7|A0A4X1SFD7_PIG:Q9GJV4|Q9GJV4_PIG:A0A287AAL6|A0A287AAL6_PIG	K	C(+57.02)SVNLANK(+100.02)R	8	9	Uncharacterized protein OS=Sus scrofa OX=9823 GN=FHL1 PE=4 SV=1	Uncharacterized protein	FHL1	56.3	1160.5608	0	382	390	C1:Carbamidomethylation:1000.00	K389	SVNLANKRFVFHQ	1535.018824	152.9120378	1739.672998	543.8926098	1245.4501	2319.765675	Quantified
A0A4X1VZK6	A0A4X1VZK6|A0A4X1VZK6_PIG:A0A4X1VSU9|A0A4X1VSU9_PIG:A0A287BSB6|A0A287BSB6_PIG:A0A287A887|A0A287A887_PIG:A0A4X1VXU3|A0A4X1VXU3_PIG:A0A286ZK06|A0A286ZK06_PIG:A0A4X1VSU4|A0A4X1VSU4_PIG:A0A5G2QZI7|A0A5G2QZI7_PIG:F1RVL5|F1RVL5_PIG	K	C(+57.02)TLLVTPDLK(+100.02)R	10	11	Uncharacterized protein OS=Sus scrofa OX=9823 PE=4 SV=1	Uncharacterized protein		37.76	1414.749	3.8	314	324	C1:Carbamidomethylation:1000.00	K323	LVTPDLKRVQPRA	167.2795973	254.5038207	167.3854262	317.7276211	165.2564186	148.9606892	Quantified
M9MMN4	M9MMN4|M9MMN4_PIG:A0A4X1T0T1|A0A4X1T0T1_PIG:A0A5S6IB20|A0A5S6IB20_PIG:Q29551|SCOT1_PIG:A0A0B8RVM9|A0A0B8RVM9_PIG:A0A4X1T123|A0A4X1T123_PIG:A0A5G2RCZ1|A0A5G2RCZ1_PIG:A0A481C159|A0A481C159_PIG:A0A5G2RD73|A0A5G2RD73_PIG:A0A5G2Q8L3|A0A5G2Q8L3_PIG	K	C(+57.02)TLPLTGK(+100.02)QC(+57.02)VNR	8	13	Succinyl-CoA:3-ketoacid-coenzyme A transferase OS=Sus scrofa OX=9823 GN=OXCT1 PE=1 SV=3	Succinyl-CoA:3-ketoacid-coenzyme A transferase	OXCT1	60.64	1645.7916	-1.6	375	387	C1:Carbamidomethylation:1000.00;C10:Carbamidomethylation:1000.00	K382	TLPLTGKQCVNRI	1076.684149	2010.971067	1259.660963	3301.332803	4010.530894	4509.077647	Quantified
A0A4X1SFZ0	A0A4X1SFZ0|A0A4X1SFZ0_PIG:A0A4X1SEW6|A0A4X1SEW6_PIG:A0A5K1U1D1|A0A5K1U1D1_PIG:K7GSI9|K7GSI9_PIG:A0A5K1UHX7|A0A5K1UHX7_PIG:A0A4X1SFB6|A0A4X1SFB6_PIG:A0A4X1SFD7|A0A4X1SFD7_PIG:Q9GJV4|Q9GJV4_PIG:A0A5K1U1D3|A0A5K1U1D3_PIG:Q8WMK1|Q8WMK1_PIG:A0A4X1SFX5|A0A4X1SFX5_PIG:F6PXR6|F6PXR6_PIG:K7GLQ8|K7GLQ8_PIG:Q9GL05|Q9GL05_PIG:K7GS06|K7GS06_PIG:A0A287AAL6|A0A287AAL6_PIG	K	C(+57.02)TTREDSPK(+100.02)C(+57.02)K	9	11	Uncharacterized protein OS=Sus scrofa OX=9823 GN=FHL1 PE=4 SV=1	Uncharacterized protein	FHL1	46.97	1480.6287	-0.5	219	229	C1:Carbamidomethylation:1000.00;K9:succinyl modification:18.23;C10:Carbamidomethylation:1000.00	K227	TREDSPKCKGCFK	143.6730093	143.146005	232.3005435		105.2579321	102.4255644	Quantified
A0A4X1SFZ0	A0A4X1SFZ0|A0A4X1SFZ0_PIG:A0A4X1SEW6|A0A4X1SEW6_PIG:A0A5K1U1D1|A0A5K1U1D1_PIG:K7GSI9|K7GSI9_PIG:A0A5K1UHX7|A0A5K1UHX7_PIG:A0A4X1SFB6|A0A4X1SFB6_PIG:A0A4X1SFD7|A0A4X1SFD7_PIG:Q9GJV4|Q9GJV4_PIG:A0A5K1U1D3|A0A5K1U1D3_PIG:Q8WMK1|Q8WMK1_PIG:A0A4X1SFX5|A0A4X1SFX5_PIG:F6PXR6|F6PXR6_PIG:K7GLQ8|K7GLQ8_PIG:Q9GL05|Q9GL05_PIG:K7GS06|K7GS06_PIG:A0A287AAL6|A0A287AAL6_PIG	K	C(+57.02)TTREDSPKC(+57.02)K(+100.02)	11	11	Uncharacterized protein OS=Sus scrofa OX=9823 GN=FHL1 PE=4 SV=1	Uncharacterized protein	FHL1	38.03	1480.6287	-2.7	219	229	C1:Carbamidomethylation:1000.00;C10:Carbamidomethylation:1000.00;K11:succinyl modification:0.00	K229	EDSPKCKGCFKPI	609.2175401	230.2996739	450.4426344	71.77298706	248.863713	231.0983974	Quantified
A0A4X1V362	A0A4X1V362|A0A4X1V362_PIG:A0A4X1V1H9|A0A4X1V1H9_PIG:A0A287ARY3|A0A287ARY3_PIG:A0A4X1V1K4|A0A4X1V1K4_PIG:A0A5G2RBR3|A0A5G2RBR3_PIG:F1SHD7|F1SHD7_PIG:A0A4X1V0M5|A0A4X1V0M5_PIG:A0A287BLV7|A0A287BLV7_PIG	K	C(+57.02)VK(+100.02)AVTEGIQAVEEPSIC(+57.02)	3	18	Uncharacterized protein OS=Sus scrofa OX=9823 GN=NDUFS1 PE=4 SV=1	Uncharacterized protein	NDUFS1	62.49	2088.9707	-4.3	594	611	C1:Carbamidomethylation:1000.00;C18:Carbamidomethylation:1000.00	K596	TMAKCVKAVTEGI	133.5997455	318.581339	210.8038009	100.4219725	151.792192	294.4258419	Quantified
A0A5G2QX27	A0A5G2QX27|A0A5G2QX27_PIG:A0A4X1SR56|A0A4X1SR56_PIG:A0A4X1SPM7|A0A4X1SPM7_PIG:A0A5G2QSG9|A0A5G2QSG9_PIG:A0A4X1SR46|A0A4X1SR46_PIG:A0A480MDM0|A0A480MDM0_PIG:F1SGT3|F1SGT3_PIG	K	DAAAK(+100.02)GLQEIADSVK	5	15	Dihydrolipoamide acetyltransferase component of pyruvate dehydrogenase complex OS=Sus scrofa OX=9823 GN=PDHX PE=1 SV=1	Dihydrolipoamide acetyltransferase component of pyruvate dehydrogenase complex	PDHX	63.78	1614.8101	5.8	151	165	K5:succinyl modification:44.69	K155	IKDAAAKGLQEIA	545.1283642	846.629585	614.7874017	459.9769039	1105.21277	778.5697893	Quantified
A0A4X1SP18	A0A4X1SP18|A0A4X1SP18_PIG:A0A287BGP7|A0A287BGP7_PIG:C8C420|C8C420_PIG:A0A4X1SQI8|A0A4X1SQI8_PIG:A0A4X1SQC1|A0A4X1SQC1_PIG:A0A4X1SQ83|A0A4X1SQ83_PIG:A0A480VZU4|A0A480VZU4_PIG:A0A480RHT6|A0A480RHT6_PIG:A0A4X1SNN9|A0A4X1SNN9_PIG:A0A287AB71|A0A287AB71_PIG:A0A5G2Q9K8|A0A5G2Q9K8_PIG	K	DAAPK(+100.02)MYQEEGLK	5	13	Phosphate carrier protein, mitochondrial OS=Sus scrofa OX=9823 GN=SLC25A3 PE=3 SV=1	Phosphate carrier protein, mitochondrial	SLC25A3	32.49	1578.7235	2.8	201	213	K5:succinyl modification:14.66	K205	LRDAAPKMYQEEG	222.5103995	429.8556736	506.2826459	86.73595968	397.4876648	407.0934325	Quantified
A0A480JGU8	A0A480JGU8|A0A480JGU8_PIG:A0A287BH33|A0A287BH33_PIG:A0A5S6HCM2|A0A5S6HCM2_PIG:A0A4X1URE8|A0A4X1URE8_PIG:A0A480XZ96|A0A480XZ96_PIG:P00506|AATM_PIG:A0A5G2Q7P6|A0A5G2Q7P6_PIG:A0A5G2R2E7|A0A5G2R2E7_PIG:A0A4X1UT32|A0A4X1UT32_PIG:A0A4X1UV54|A0A4X1UV54_PIG	K	DAEEAK(+100.02)R	6	7	Aspartate aminotransferase OS=Sus scrofa OX=9823 PE=3 SV=1	Aspartate aminotransferase		38.36	917.409	-0.6	297	303		K302	KDAEEAKRVESQL	823.6320808	723.8050365	52.84559779	509.3708092	3362.514418	953.3883366	Quantified
A0A480JGU8	A0A480JGU8|A0A480JGU8_PIG:A0A287BH33|A0A287BH33_PIG:A0A5S6HCM2|A0A5S6HCM2_PIG:A0A4X1URE8|A0A4X1URE8_PIG:A0A480XZ96|A0A480XZ96_PIG:P00506|AATM_PIG:A0A5G2Q7P6|A0A5G2Q7P6_PIG:A0A5G2R2E7|A0A5G2R2E7_PIG:A0A4X1UT32|A0A4X1UT32_PIG:A0A4X1UV54|A0A4X1UV54_PIG	K	DAEEAK(+100.02)RVESQLK	6	13	Aspartate aminotransferase OS=Sus scrofa OX=9823 PE=3 SV=1	Aspartate aminotransferase		97.08	1601.7897	1	297	309	K6:succinyl modification:151.49	K302	KDAEEAKRVESQL	144065.5439	262717.6074	209175.5596	246825.4608	304734.6309	342298.0986	Quantified
A0A4X1UD45	A0A4X1UD45|A0A4X1UD45_PIG:A0A4X1U902|A0A4X1U902_PIG:A0A480SN35|A0A480SN35_PIG	K	DAGFYVVC(+57.02)AK(+100.02)NR	10	12	Uncharacterized protein OS=Sus scrofa OX=9823 PE=3 SV=1	Uncharacterized protein		48.33	1498.6875	-3.4	24692	24703	C8:Carbamidomethylation:1000.00	K24701	FYVVCAKNRFGID	246.8001254	81.08068914	147.5940421	72.90070972	110.0292155	83.71880351	Quantified
A0A5G2QQW0	A0A5G2QQW0|A0A5G2QQW0_PIG:A0A4X1T4Z0|A0A4X1T4Z0_PIG:A0A286ZJJ4|A0A286ZJJ4_PIG:A0A4X1T708|A0A4X1T708_PIG:A0A5G2QW89|A0A5G2QW89_PIG:F1SU78|F1SU78_PIG:A0A4X1T7K5|A0A4X1T7K5_PIG:A0A4X1T6Z8|A0A4X1T6Z8_PIG:A0A287ANK3|A0A287ANK3_PIG:A0A4X1T4Z9|A0A4X1T4Z9_PIG	K	DAIAQAEM(+15.99)DLK(+100.02)R	11	12	Calcium uniporter protein OS=Sus scrofa OX=9823 GN=MCU PE=1 SV=1	Calcium uniporter protein	MCU	55.77	1475.6926	2.6	296	307		K306	QAEMDLKRLRDPL	3823.12512	2670.642812	4359.439336	1927.329338	4014.82255	2010.664868	Quantified
A0A5G2QQW0	A0A5G2QQW0|A0A5G2QQW0_PIG:A0A4X1T4Z0|A0A4X1T4Z0_PIG:A0A286ZJJ4|A0A286ZJJ4_PIG:A0A4X1T708|A0A4X1T708_PIG:A0A5G2QW89|A0A5G2QW89_PIG:F1SU78|F1SU78_PIG:A0A4X1T7K5|A0A4X1T7K5_PIG:A0A4X1T6Z8|A0A4X1T6Z8_PIG:A0A287ANK3|A0A287ANK3_PIG:A0A4X1T4Z9|A0A4X1T4Z9_PIG	K	DAIAQAEMDLK(+100.02)R	11	12	Calcium uniporter protein OS=Sus scrofa OX=9823 GN=MCU PE=1 SV=1	Calcium uniporter protein	MCU	80.39	1459.6976	2	296	307		K306	QAEMDLKRLRDPL	21193.38844	34225.28765	36431.75916	22095.657	27633.37889	20127.55773	Quantified
A0A480IUH2	A0A480IUH2|A0A480IUH2_PIG:A0A4X1U6A2|A0A4X1U6A2_PIG:A0A480J3H1|A0A480J3H1_PIG:A0A480J793|A0A480J793_PIG:A0A480IWW6|A0A480IWW6_PIG:A0A5G2R6T7|A0A5G2R6T7_PIG:A0A4X1U3X7|A0A4X1U3X7_PIG:A0A4X1U3X1|A0A4X1U3X1_PIG:A0A480PMX9|A0A480PMX9_PIG:A0A480HQB1|A0A480HQB1_PIG:A0A4X1U5V5|A0A4X1U5V5_PIG:A0A4X1U5Y1|A0A4X1U5Y1_PIG:A0A480HAD0|A0A480HAD0_PIG:A0A481CGG0|A0A481CGG0_PIG:A0A480IPJ5|A0A480IPJ5_PIG:A0A4X1U5R…	K	DAK(+100.02)GISQEQMNEFR	3	14	Alpha-actinin-1 OS=Sus scrofa OX=9823 PE=4 SV=1	Alpha-actinin-1		33.35	1751.7784	-3.2	739	752		K741	ILTRDAKGISQEQ	355.5399538	261.6275102	1070.805382	304.2859177	576.6109437	568.2633141	Quantified
A0A5G2QLU2	A0A5G2QLU2|A0A5G2QLU2_PIG:A0A4X1UNV2|A0A4X1UNV2_PIG:A0A5G2QN32|A0A5G2QN32_PIG:A0A4X1UMI7|A0A4X1UMI7_PIG:F1RHL9|F1RHL9_PIG:A0A287BIH3|A0A287BIH3_PIG:I3LCP0|I3LCP0_PIG:A0A5G2QP94|A0A5G2QP94_PIG:A0A287AU97|A0A287AU97_PIG	K	DAK(+100.02)GITQEQMNEFR	3	14	Actinin alpha 2 OS=Sus scrofa OX=9823 GN=ACTN2 PE=1 SV=1	Actinin alpha 2	ACTN2	69.49	1765.7941	3.4	746	759		K748	ILTRDAKGITQEQ	1248.570598	898.4291448	3102.646493	262.6746915	568.4588873	851.4691193	Quantified
A0A480REY2	A0A480REY2|A0A480REY2_PIG:F1RUT3|F1RUT3_PIG:A0A4X1TND2|A0A4X1TND2_PIG:A0A480ST41|A0A480ST41_PIG:A0A5G2RET9|A0A5G2RET9_PIG:A0A4X1TK61|A0A4X1TK61_PIG	K	DAK(+100.02)GLSQEQLNEFR	3	14	Actinin alpha 3 OS=Sus scrofa OX=9823 GN=ACTN3 PE=1 SV=1	Actinin alpha 3	ACTN3	80.4	1733.822	-0.5	754	767		K756	VLTRDAKGLSQEQ	2804.288489	2085.85202	1820.640812	4944.831875	4344.551978	3272.757222	Quantified
A0A4X1VZK6	A0A4X1VZK6|A0A4X1VZK6_PIG:A0A4X1VXU3|A0A4X1VXU3_PIG:A0A4X1VSU4|A0A4X1VSU4_PIG:A0A4X1VXD5|A0A4X1VXD5_PIG	K	DAK(+100.02)IASSEHMR	3	11	Uncharacterized protein OS=Sus scrofa OX=9823 PE=4 SV=1	Uncharacterized protein		52.45	1343.6139	0	1283	1293		K1285	WYHKDAKIASSEH	493.3712175	625.3511716	634.3317974	839.9294293	1028.234859	764.1619482	Quantified
D0G0B3	D0G0B3|D0G0B3_PIG:A0A286ZXB9|A0A286ZXB9_PIG:F6PZX4|F6PZX4_PIG	K	DAK(+100.02)VVLC(+57.02)GGTESMSQAPYC(+57.02)VR	3	21	3-ketoacyl-CoA thiolase, mitochondrial OS=Sus scrofa OX=9823 GN=ACAA2 PE=1 SV=1	3-ketoacyl-CoA thiolase, mitochondrial	ACAA2	94.12	2427.0869	-2.3	110	130	C7:Carbamidomethylation:1000.00;C19:Carbamidomethylation:1000.00	K112	ICAKDAKVVLCGG	1511.256553	543.9236859	195.231243	1124.548993	537.7961873		Quantified
K7GS22	K7GS22|K7GS22_PIG:A5GFX4|A5GFX4_PIG:A0A4X1UTW2|A0A4X1UTW2_PIG	K	DALK(+100.02)AEFKANAEK	4	13	Uncharacterized protein OS=Sus scrofa OX=9823 GN=ATP5F1E PE=1 SV=1	Uncharacterized protein	ATP5F1E	62.35	1533.7675	-1.8	110	122	K4:succinyl modification:70.48	K113	AVRDALKAEFKAN	1038.680787	399.1989379	396.1639417	776.5473704	391.1197786	280.672544	Quantified
A0A5G2Q7R0	A0A5G2Q7R0|A0A5G2Q7R0_PIG:A0A287B5M9|A0A287B5M9_PIG:I3LS72|I3LS72_PIG:A0A4X1T5C8|A0A4X1T5C8_PIG:A0A480QX91|A0A480QX91_PIG:A0A5G2QW87|A0A5G2QW87_PIG:A0A4X1T5I1|A0A4X1T5I1_PIG	K	DALKDSVDAVK(+100.02)YFGK	11	15	Uncharacterized protein OS=Sus scrofa OX=9823 GN=COL6A1 PE=1 SV=1	Uncharacterized protein	COL6A1	41.9	1754.8727	-0.6	111	125	K11:succinyl modification:8.87	K121	DSVDAVKYFGKGT	158.4098008	194.0511479	206.5983098	99.07314507	154.2524368	342.8685798	Quantified
A0A4X1W6D3	A0A4X1W6D3|A0A4X1W6D3_PIG:A0A4X1W7U5|A0A4X1W7U5_PIG:A0A4X1W5I7|A0A4X1W5I7_PIG	K	DALQK(+100.02)ALK	5	8	Multifunctional fusion protein OS=Sus scrofa OX=9823 GN=ALDH4A1 PE=3 SV=1	Multifunctional fusion protein	ALDH4A1	33.75	985.5444	1.2	48	55	K5:succinyl modification:22.45	K52	ERDALQKALKELK	1089.223246	1434.463744	1918.351337	2309.319835	1934.000435	1723.803202	Quantified
P00571	P00571|KAD1_PIG:A0A286ZQ79|A0A286ZQ79_PIG:A0A4X1U412|A0A4X1U412_PIG:A0A480SN78|A0A480SN78_PIG:A0A4X1U678|A0A4X1U678_PIG:A0A4X1U437|A0A4X1U437_PIG:A0A4X1U684|A0A4X1U684_PIG:A0A5S6G079|A0A5S6G079_PIG	K	DAMVAK(+100.02)VDTSK	6	11	Adenylate kinase isoenzyme 1 OS=Sus scrofa OX=9823 GN=AK1 PE=1 SV=1	Adenylate kinase isoenzyme 1	AK1	47.12	1263.6017	-2.3	78	88	K6:succinyl modification:15.43	K83	RDAMVAKVDTSKG	1440.080505	902.8832806	1382.408322	927.8407554	1460.469698	1645.773646	Quantified
P00571	P00571|KAD1_PIG:A0A286ZQ79|A0A286ZQ79_PIG:A0A4X1U412|A0A4X1U412_PIG:A0A480SN78|A0A480SN78_PIG:A0A4X1U678|A0A4X1U678_PIG:A0A4X1U437|A0A4X1U437_PIG:A0A4X1U684|A0A4X1U684_PIG:A0A5S6G079|A0A5S6G079_PIG	K	DAMVAK(+100.02)VDTSKGFLIDGYPR	6	20	Adenylate kinase isoenzyme 1 OS=Sus scrofa OX=9823 GN=AK1 PE=1 SV=1	Adenylate kinase isoenzyme 1	AK1	50.71	2282.1252	0.7	78	97	K6:succinyl modification:0.00	K83	RDAMVAKVDTSKG	209.3673139	121.7404257	70.28699506	248.6331765	134.6592703	103.4569121	Quantified
P00571	P00571|KAD1_PIG:A0A286ZQ79|A0A286ZQ79_PIG:A0A4X1U412|A0A4X1U412_PIG:A0A480SN78|A0A480SN78_PIG:A0A4X1U678|A0A4X1U678_PIG:A0A4X1U437|A0A4X1U437_PIG:A0A4X1U684|A0A4X1U684_PIG:A0A5S6G079|A0A5S6G079_PIG	K	DAMVAKVDTSK(+100.02)	11	11	Adenylate kinase isoenzyme 1 OS=Sus scrofa OX=9823 GN=AK1 PE=1 SV=1	Adenylate kinase isoenzyme 1	AK1	49.69	1263.6017	-1.9	78	88	K11:succinyl modification:14.62	K88	AKVDTSKGFLIDG	712.9873259	902.8832806	1382.408322	927.8407554	1460.469698	1645.773646	Quantified
A0A287B5G8	A0A287B5G8|A0A287B5G8_PIG:F1SHX0|F1SHX0_PIG:A0A481BBQ7|A0A481BBQ7_PIG	K	DAQANITNTNYK(+100.02)HLIHK	12	17	Nebulin OS=Sus scrofa OX=9823 GN=NEB PE=1 SV=2	Nebulin	NEB	38.79	2080.0337	0.1	2121	2137	K12:succinyl modification:17.91	K2132	ITNTNYKHLIHKY	74.18789937	260.2931806	237.7766394	341.3356863	410.6945492	425.7765722	Quantified
A0A481D232	A0A481D232|A0A481D232_PIG:A0A480JUN1|A0A480JUN1_PIG:K7GLT8|K7GLT8_PIG:A0A480JWP4|A0A480JWP4_PIG:F1SLA0|F1SLA0_PIG:A0A4X1W6Q6|A0A4X1W6Q6_PIG:A0A481D142|A0A481D142_PIG:Q0QEM6|Q0QEM6_PIG	K	DATSK(+100.02)VALVYGQMNEPPGAR	5	20	ATP synthase subunit beta OS=Sus scrofa OX=9823 PE=3 SV=1	ATP synthase subunit beta		85.75	2203.0579	-3.3	266	285		K270	LKDATSKVALVYG	2115.97837	2064.815038	1340.455583	960.2515398	3590.0666	819.8245229	Quantified
A0A4X1UD45	A0A4X1UD45|A0A4X1UD45_PIG:A0A4X1U902|A0A4X1U902_PIG:A0A480SN35|A0A480SN35_PIG	K	DAVK(+100.02)ASETPGPVVDLK	4	16	Uncharacterized protein OS=Sus scrofa OX=9823 PE=3 SV=1	Uncharacterized protein		71.89	1724.8832	-1.4	13473	13488	K4:succinyl modification:45.41	K13476	ETRDAVKASETPG	441.3626397	414.614506	440.1474563	382.2473588	391.6370762	341.6147588	Quantified
A0A480TD90	A0A480TD90|A0A480TD90_PIG:A0A481CZK5|A0A481CZK5_PIG:P62802|H4_PIG	K	DAVTYTEHAK(+100.02)R	10	11	Histone H4 OS=Sus scrofa OX=9823 PE=3 SV=1	Histone H4		40.84	1389.6525	-1.9	69	79		K78	TYTEHAKRKTVTA	86.78598823	79.77191389				58.02034531	Quantified
A0A4X1W4Q5	A0A4X1W4Q5|A0A4X1W4Q5_PIG:F1SVD5|F1SVD5_PIG:C3RZA0|C3RZA0_PIG:A0A287ALA4|A0A287ALA4_PIG:C3RZA5|C3RZA5_PIG:A0A4X1VZ70|A0A4X1VZ70_PIG:A0A287B1B5|A0A287B1B5_PIG:A0A287B1U8|A0A287B1U8_PIG	K	DAWLNHKNEC(+57.02)SAIK(+100.02)R	14	15	Uncharacterized protein OS=Sus scrofa OX=9823 PE=4 SV=1	Uncharacterized protein		36.48	1940.9163	-6.9	81	95	C10:Carbamidomethylation:1000.00;K14:succinyl modification:8.82	K94	NECSAIKRYGKVP	140.7702822	222.3651002	197.1385652	131.7740218	231.1123925	192.7739667	Quantified
A0A4X1SFZ0	A0A4X1SFZ0|A0A4X1SFZ0_PIG:A0A4X1SEW6|A0A4X1SEW6_PIG:A0A5K1U1D1|A0A5K1U1D1_PIG:K7GSI9|K7GSI9_PIG:A0A5K1UHX7|A0A5K1UHX7_PIG:A0A4X1SFB6|A0A4X1SFB6_PIG:A0A4X1SFD7|A0A4X1SFD7_PIG:Q9GJV4|Q9GJV4_PIG:A0A5K1U1D3|A0A5K1U1D3_PIG:Q8WMK1|Q8WMK1_PIG:A0A4X1SFX5|A0A4X1SFX5_PIG:F6PXR6|F6PXR6_PIG:K7GLQ8|K7GLQ8_PIG:Q9GL05|Q9GL05_PIG:K7GS06|K7GS06_PIG:A0A287AAL6|A0A287AAL6_PIG	K	DC(+57.02)FTC(+57.02)SNC(+57.02)K(+100.02)QVIGTGSFFPK	9	20	Uncharacterized protein OS=Sus scrofa OX=9823 GN=FHL1 PE=4 SV=1	Uncharacterized protein	FHL1	87.65	2452.0498	-5.2	252	271	C2:Carbamidomethylation:1000.00;C5:Carbamidomethylation:1000.00;C8:Carbamidomethylation:1000.00;K9:succinyl modification:62.51	K260	FTCSNCKQVIGTG	105.7933068	390.5795454	548.7877448		92.92772054	321.0146333	Quantified
D0G784	D0G784|D0G784_PIG:A0A4X1W2A2|A0A4X1W2A2_PIG:A0A4X1W292|A0A4X1W292_PIG:F1RPH0|F1RPH0_PIG:A0A4X1VWX9|A0A4X1VWX9_PIG:Q7SIB7|PGK1_PIG:K7GKJ8|K7GKJ8_PIG:A0A5G2QJC3|A0A5G2QJC3_PIG:Q6T4P2|Q6T4P2_PIG:A0A5G2R4C4|A0A5G2R4C4_PIG	K	DC(+57.02)VGPEVEK(+100.02)AC(+57.02)ADPAAGSVILLENLR	9	26	Phosphoglycerate kinase (Fragment) OS=Sus scrofa OX=9823 GN=PGK1 PE=2 SV=1	Phosphoglycerate kinase (Fragment)	PGK1	98.23	2882.3789	-0.7	85	110	C2:Carbamidomethylation:1000.00;C11:Carbamidomethylation:1000.00	K93	VGPEVEKACADPA	490.0155119	1206.48203	709.0231171	203.7756701	956.9446586	1546.990922	Quantified
A0A4X1UD45	A0A4X1UD45|A0A4X1UD45_PIG:A0A4X1U902|A0A4X1U902_PIG:A0A480SN35|A0A480SN35_PIG	K	DDGGTDITNYIVEK(+100.02)R	14	15	Uncharacterized protein OS=Sus scrofa OX=9823 PE=3 SV=1	Uncharacterized protein		79.81	1794.8271	-1.9	22364	22378		K22377	TNYIVEKRESGTT	94.6730543	125.681394	250.4220958	167.5852991	373.3733855	281.2622681	Quantified
A0A4X1SR56	A0A4X1SR56|A0A4X1SR56_PIG:A0A5G2QSG9|A0A5G2QSG9_PIG:A0A4X1SR46|A0A4X1SR46_PIG:A0A480MDM0|A0A480MDM0_PIG:F1SGT3|F1SGT3_PIG	K	DDIK(+100.02)VSVNDFIIK	4	13	Dihydrolipoamide acetyltransferase component of pyruvate dehydrogenase complex OS=Sus scrofa OX=9823 PE=3 SV=1	Dihydrolipoamide acetyltransferase component of pyruvate dehydrogenase complex		83.32	1604.8297	-0.1	295	307	K4:succinyl modification:109.88	K298	LARDDIKVSVNDF	8713.047105	11801.82625	5811.625309	9955.621816	26589.00961	17425.8857	Quantified
A0A480JGU8	A0A480JGU8|A0A480JGU8_PIG:A0A287BH33|A0A287BH33_PIG:A0A5S6HCM2|A0A5S6HCM2_PIG:A0A4X1URE8|A0A4X1URE8_PIG:A0A480XZ96|A0A480XZ96_PIG:P00506|AATM_PIG:A0A5G2Q7P6|A0A5G2Q7P6_PIG:A0A5G2R2E7|A0A5G2R2E7_PIG:A0A4X1UT32|A0A4X1UT32_PIG:A0A4X1UV54|A0A4X1UV54_PIG	K	DDNGK(+100.02)PYVLPSVR	5	13	Aspartate aminotransferase OS=Sus scrofa OX=9823 PE=3 SV=1	Aspartate aminotransferase		85.77	1558.7627	3.3	69	81		K73	YRDDNGKPYVLPS	37965.60768	47058.79272	32054.26331	39817.17506	65451.99282	34475.68708	Quantified
A0A480SN35	A0A480SN35|A0A480SN35_PIG	K	DDQEITASDK(+100.02)YK	10	12	Titin isoform X6 OS=Sus scrofa OX=9823 PE=3 SV=1	Titin isoform X6		62.37	1511.6627	-2.7	178	189	K10:succinyl modification:0.00	K187	EITASDKYKFSFH	232.4899404	314.3041345	347.894045	231.4491715	354.4989514	405.3574252	Quantified
A0A4X1U2M7	A0A4X1U2M7|A0A4X1U2M7_PIG	K	DDTIYEDDDVK(+100.02)EAIR	11	15	Cytochrome b-c1 complex subunit 7 OS=Sus scrofa OX=9823 GN=UQCRB PE=3 SV=1	Cytochrome b-c1 complex subunit 7	UQCRB	85.7	1895.8271	-6.4	35	49		K45	YEDDDVKEAIRRL	133.8183534	2197.699256	2526.645026	564.2192566	3376.974742	3045.654038	Quantified
I3LDJ6	I3LDJ6|I3LDJ6_PIG:A0A4X1VRN7|A0A4X1VRN7_PIG:A0A4X1VY80|A0A4X1VY80_PIG:A0A4X1VW40|A0A4X1VW40_PIG:A0A286ZIE8|A0A286ZIE8_PIG:A0A4X1VWJ5|A0A4X1VWJ5_PIG:A0A4X1VX99|A0A4X1VX99_PIG:F1RZQ6|F1RZQ6_PIG:A0A4X1VWJ0|A0A4X1VWJ0_PIG	K	DEGPK(+100.02)AFFK	5	9	ADP/ATP translocase OS=Sus scrofa OX=9823 GN=SLC25A4 PE=1 SV=2	ADP/ATP translocase	SLC25A4	50.17	1137.5342	-1	264	272	K5:succinyl modification:25.11	K268	AKDEGPKAFFKGS	610.5850504	661.7743016	1412.586918	1360.660799	1849.309819	717.3489479	Quantified
A0A4X1TN87	A0A4X1TN87|A0A4X1TN87_PIG:A0A287BCT2|A0A287BCT2_PIG:A0A480S6E5|A0A480S6E5_PIG:A0A287B5Z7|A0A287B5Z7_PIG:A0A287BDI3|A0A287BDI3_PIG:A0A286ZVQ0|A0A286ZVQ0_PIG:A0A5G2R522|A0A5G2R522_PIG:A0A4X1TN43|A0A4X1TN43_PIG:A0A4X1TN61|A0A4X1TN61_PIG:A0A4X1TN47|A0A4X1TN47_PIG:A0A4X1TMZ1|A0A4X1TMZ1_PIG:A0A4X1TKJ0|A0A4X1TKJ0_PIG:A0A4X1TNA4|A0A4X1TNA4_PIG:F1S3I9|F1S3I9_PIG	K	DEK(+100.02)GALFR	3	8	Uncharacterized protein OS=Sus scrofa OX=9823 GN=LOC110255332 PE=3 SV=1	Uncharacterized protein	LOC110255332	53.52	1034.5033	1.9	83	90		K85	ASLRDEKGALFRA	2211.743767	6226.290223	11208.4425	4634.139168	7261.142581	8332.385625	Quantified
A0A5G2QRY9	A0A5G2QRY9|A0A5G2QRY9_PIG:A0A4X1SJ63|A0A4X1SJ63_PIG:A0A287AMA4|A0A287AMA4_PIG:A0A5G2QLY9|A0A5G2QLY9_PIG:F1SS62|F1SS62_PIG:A0A4X1SJD5|A0A4X1SJD5_PIG:A0A4X1SI01|A0A4X1SI01_PIG:A0A5G2R196|A0A5G2R196_PIG	K	DEK(+100.02)LAQIITR	3	10	Uncharacterized protein OS=Sus scrofa OX=9823 GN=MYH8 PE=3 SV=1	Uncharacterized protein	MYH8	41.96	1285.6877	-0.4	783	792		K785	EEMRDEKLAQIIT	358.4553593	275.8168175	312.5636613	497.6856506	507.5639911	183.7194683	Quantified
A0A5G2R8L9	A0A5G2R8L9|A0A5G2R8L9_PIG:A0A5G2R0Z8|A0A5G2R0Z8_PIG:A0A481B5T2|A0A481B5T2_PIG:K7GNL4|K7GNL4_PIG:A0A4X1V4W9|A0A4X1V4W9_PIG:F1SNA8|F1SNA8_PIG:A0A4X1V786|A0A4X1V786_PIG	K	DEQQISDAVEK(+100.02)AVEK	11	15	Hydroxysteroid dehydrogenase like 2 OS=Sus scrofa OX=9823 GN=HSDL2 PE=1 SV=1	Hydroxysteroid dehydrogenase like 2	HSDL2	51.17	1787.8424	-2.5	77	91	K11:succinyl modification:8.87	K87	ISDAVEKAVEKFG	81.82685925	488.8026135	919.8325603	142.4838589	527.7589818	786.6100292	Quantified
A0A0B8RTY5	A0A0B8RTY5|A0A0B8RTY5_PIG:A0A480TJ79|A0A480TJ79_PIG:A0A480UGG8|A0A480UGG8_PIG:A0A287BG49|A0A287BG49_PIG:P79273|ACADS_PIG:F1RJH2|F1RJH2_PIG:A0A287A8Y8|A0A287A8Y8_PIG:A0A4X1T6E5|A0A4X1T6E5_PIG:A0A4X1T5W3|A0A4X1T5W3_PIG:A0A4X1T6Q8|A0A4X1T6Q8_PIG:A0A4X1T3R5|A0A4X1T3R5_PIG:A0A287AP64|A0A287AP64_PIG	K	DFAEK(+100.02)ELVPIAAQVDKEHR	5	19	Acyl-CoA dehydrogenase, C-2 to C-3 short chain OS=Sus scrofa domesticus OX=9825 GN=ACADS PE=3 SV=1	Acyl-CoA dehydrogenase, C-2 to C-3 short chain	ACADS	60.97	2294.1543	-2.3	47	65	K5:succinyl modification:41.98	K51	CRDFAEKELVPIA	372.6579921	759.3491572	641.3930486	241.3741618	235.8901619	820.1761442	Quantified
F1SRC5	F1SRC5|F1SRC5_PIG:A0A0B8RTA5|A0A0B8RTA5_PIG:A0A4X1W359|A0A4X1W359_PIG:A0A4X1W364|A0A4X1W364_PIG:P16276|ACON_PIG	K	DFAPGK(+100.02)PLK	6	9	Aconitate hydratase, mitochondrial OS=Sus scrofa OX=9823 GN=ACO2 PE=1 SV=3	Aconitate hydratase, mitochondrial	ACO2	66.07	1071.5601	1.5	730	738	K6:succinyl modification:24.24	K735	KDFAPGKPLKCII	37071.96589	50705.61465	44915.01343	74090.03482	102456.9563	101378.3888	Quantified
F1SRC5	F1SRC5|F1SRC5_PIG:A0A0B8RTA5|A0A0B8RTA5_PIG:A0A4X1W359|A0A4X1W359_PIG:A0A4X1W364|A0A4X1W364_PIG:P16276|ACON_PIG	K	DFAPGKPLK(+100.02)C(+57.02)IIK	9	13	Aconitate hydratase, mitochondrial OS=Sus scrofa OX=9823 GN=ACO2 PE=1 SV=3	Aconitate hydratase, mitochondrial	ACO2	64.97	1585.8538	-7.6	730	742	K9:succinyl modification:11.12;C10:Carbamidomethylation:1000.00	K738	APGKPLKCIIKHP	6261.336172	9528.49624	5518.814349	20320.91768	21501.38019	18401.94123	Quantified
F1SRC5	F1SRC5|F1SRC5_PIG:A0A0B8RTA5|A0A0B8RTA5_PIG:P16276|ACON_PIG	K	DFAPGKPLK(+100.02)C(+57.02)IIKHPNGTQETILLNHTFNETQIEWFR	9	37	Aconitate hydratase, mitochondrial OS=Sus scrofa OX=9823 GN=ACO2 PE=1 SV=3	Aconitate hydratase, mitochondrial	ACO2	52.01	4492.2637	-1	730	766	K9:succinyl modification:0.00;C10:Carbamidomethylation:1000.00	K738	APGKPLKCIIKHP	1635.479672	1727.20796	376.7881194	274.2775579		960.5026727	Quantified
F1SRC5	F1SRC5|F1SRC5_PIG:A0A0B8RTA5|A0A0B8RTA5_PIG:A0A4X1W359|A0A4X1W359_PIG:A0A4X1W364|A0A4X1W364_PIG:P16276|ACON_PIG	K	DFAPGKPLKC(+57.02)IIK(+100.02)	13	13	Aconitate hydratase, mitochondrial OS=Sus scrofa OX=9823 GN=ACO2 PE=1 SV=3	Aconitate hydratase, mitochondrial	ACO2	54.73	1585.8538	-2.2	730	742	C10:Carbamidomethylation:1000.00;K13:succinyl modification:0.00	K742	PLKCIIKHPNGTQ	2059.800875	3419.421431	2847.473746	7606.856623	6317.99046	9616.298592	Quantified
A0A480Y3P2	A0A480Y3P2|A0A480Y3P2_PIG:I3LUR5|I3LUR5_PIG:A0A4X1U3Z3|A0A4X1U3Z3_PIG	K	DFGGVTSGK(+100.02)PEDK	9	13	Acyl-CoA dehydrogenase family member 9, mitochondrial OS=Sus scrofa OX=9823 PE=3 SV=1	Acyl-CoA dehydrogenase family member 9, mitochondrial		62.69	1435.6466	-1.8	250	262	K9:succinyl modification:11.12	K258	GGVTSGKPEDKLG	72.67534493	69.64485526	531.8790271	197.9581717	109.1648475	255.529562	Quantified
A0A481D9V4	A0A481D9V4|A0A481D9V4_PIG:A0A480YQL4|A0A480YQL4_PIG:A0A287A4Z2|A0A287A4Z2_PIG:Q95JF1|Q95JF1_PIG:A0A4X1VWR0|A0A4X1VWR0_PIG:A0A4X1VV22|A0A4X1VV22_PIG:A0A287A8A8|A0A287A8A8_PIG:A0A287APZ8|A0A287APZ8_PIG:A0A4X1VUL7|A0A4X1VUL7_PIG	K	DFGSFEK(+100.02)FK	7	9	Superoxide dismutase OS=Sus scrofa OX=9823 PE=3 SV=1	Superoxide dismutase		72.41	1203.5448	1.8	124	132	K7:succinyl modification:5.47	K130	DFGSFEKFKEKLT	11222.80491	18359.49771	18744.4416	12441.28559	22103.57474	22504.43209	Quantified
A0A481D9V4	A0A481D9V4|A0A481D9V4_PIG:A0A480YQL4|A0A480YQL4_PIG:A0A287A4Z2|A0A287A4Z2_PIG:Q95JF1|Q95JF1_PIG:A0A4X1VWR0|A0A4X1VWR0_PIG:A0A4X1VV22|A0A4X1VV22_PIG:A0A287A8A8|A0A287A8A8_PIG:A0A287APZ8|A0A287APZ8_PIG:A0A4X1VUL7|A0A4X1VUL7_PIG	K	DFGSFEK(+100.02)FKEK	7	11	Superoxide dismutase OS=Sus scrofa OX=9823 PE=3 SV=1	Superoxide dismutase		103.22	1460.6824	4.3	124	134	K7:succinyl modification:45.01	K130	DFGSFEKFKEKLT	162673.9387	239490.7263	220437.6124	194306.8507	258294.5367	291020.6221	Quantified
A0A481D9V4	A0A481D9V4|A0A481D9V4_PIG:A0A480YQL4|A0A480YQL4_PIG:A0A287A4Z2|A0A287A4Z2_PIG:Q95JF1|Q95JF1_PIG:A0A4X1VWR0|A0A4X1VWR0_PIG:A0A4X1VV22|A0A4X1VV22_PIG:A0A287A8A8|A0A287A8A8_PIG:A0A287APZ8|A0A287APZ8_PIG:A0A4X1VUL7|A0A4X1VUL7_PIG	K	DFGSFEKFK(+100.02)EK	9	11	Superoxide dismutase OS=Sus scrofa OX=9823 PE=3 SV=1	Superoxide dismutase		56.84	1460.6824	-2.2	124	134	K9:succinyl modification:8.22	K132	GSFEKFKEKLTAV	2892.487506	1973.963379	1275.78564	2135.932459	1261.821385	1145.242542	Quantified
A0A481D9V4	A0A481D9V4|A0A481D9V4_PIG:A0A480YQL4|A0A480YQL4_PIG:A0A287A4Z2|A0A287A4Z2_PIG:Q95JF1|Q95JF1_PIG:A0A4X1VWR0|A0A4X1VWR0_PIG:A0A4X1VV22|A0A4X1VV22_PIG:A0A287A8A8|A0A287A8A8_PIG:A0A287APZ8|A0A287APZ8_PIG:A0A4X1VUL7|A0A4X1VUL7_PIG	K	DFGSFEKFKEK(+100.02)	11	11	Superoxide dismutase OS=Sus scrofa OX=9823 PE=3 SV=1	Superoxide dismutase		50.91	1460.6824	-0.2	124	134	K11:succinyl modification:5.47	K134	FEKFKEKLTAVSV	2594.542166	1678.285412	123.5560664	1815.679161	1051.677546	216.5054538	Quantified
Q6QRN9	Q6QRN9|ADT3_PIG	K	DFLAGGIAAAISK(+100.02)TAVAPIER	13	21	ADP/ATP translocase 3 OS=Sus scrofa OX=9823 GN=SLC25A6 PE=2 SV=3	ADP/ATP translocase 3	SLC25A6	100.79	2170.1633	-2.4	11	31		K23	IAAAISKTAVAPI	4124.471204	6820.612693	6133.642811	3429.979793	4399.852426	5627.036593	Quantified
A0A480PNA9	A0A480PNA9|A0A480PNA9_PIG:A0A4X1W7H9|A0A4X1W7H9_PIG:I3LDJ6|I3LDJ6_PIG:A0A4X1VRN7|A0A4X1VRN7_PIG:F2Z565|F2Z565_PIG:A0A4X1W587|A0A4X1W587_PIG:A0A286ZIE8|A0A286ZIE8_PIG:A0A5G2R3N5|A0A5G2R3N5_PIG:A0A4X1VX99|A0A4X1VX99_PIG:F1RZQ6|F1RZQ6_PIG	K	DFLAGGVAAAISK(+100.02)TAVAPIER	13	21	ADP/ATP translocase OS=Sus scrofa OX=9823 PE=3 SV=1	ADP/ATP translocase		125.27	2156.1477	-1.6	11	31		K23	VAAAISKTAVAPI	107299.4908	215499.1928	224051.5475	145530.93	153914.906	195615.2843	Quantified
A0A480PNA9	A0A480PNA9|A0A480PNA9_PIG:A0A4X1W7H9|A0A4X1W7H9_PIG:I3LDJ6|I3LDJ6_PIG:A0A4X1VRN7|A0A4X1VRN7_PIG:F2Z565|F2Z565_PIG:A0A4X1W587|A0A4X1W587_PIG:A0A286ZIE8|A0A286ZIE8_PIG:A0A5G2R3N5|A0A5G2R3N5_PIG:A0A4X1VX99|A0A4X1VX99_PIG:F1RZQ6|F1RZQ6_PIG	K	DFLAGGVAAAISK(+100.02)TAVAPIERVK	13	23	ADP/ATP translocase OS=Sus scrofa OX=9823 PE=3 SV=1	ADP/ATP translocase		80.11	2383.311	0.9	11	33	K13:succinyl modification:32.22	K23	VAAAISKTAVAPI	320.3579701	414.8867027	1111.952916	70.15603715	692.4876446	140.3771682	Quantified
A0A4X1VDD8	A0A4X1VDD8|A0A4X1VDD8_PIG:A0A5G2R718|A0A5G2R718_PIG:A0A4X1VHD7|A0A4X1VHD7_PIG:A0A5G2QSU5|A0A5G2QSU5_PIG:A0A4X1VIG0|A0A4X1VIG0_PIG:F1SGH5|F1SGH5_PIG	K	DFLIPIGK(+100.02)AK	8	10	Pyruvate dehydrogenase E1 component subunit beta OS=Sus scrofa OX=9823 GN=PDHB PE=4 SV=1	Pyruvate dehydrogenase E1 component subunit beta	PDHB	52.95	1200.6754	1	202	211	K8:succinyl modification:0.00	K209	FLIPIGKAKIERQ	1328.414098	1969.150122	1538.628738	2291.519208	3817.473486	3094.540383	Quantified
F1RJ25	F1RJ25|F1RJ25_PIG:A0A4X1TSJ1|A0A4X1TSJ1_PIG:A0A287B8Z2|A0A287B8Z2_PIG:A0A286ZWI1|A0A286ZWI1_PIG:A0A4X1TSU2|A0A4X1TSU2_PIG:A0A4X1TPV9|A0A4X1TPV9_PIG	K	DGADFAK(+100.02)WR	7	9	Fructose-bisphosphate aldolase OS=Sus scrofa OX=9823 GN=ALDOC PE=1 SV=3	Fructose-bisphosphate aldolase	ALDOC	67.52	1164.5199	0.9	141	149		K147	DGADFAKWRCVLK	8371.708534	8577.941402	9660.186964	12062.78811	14101.27266	12869.25206	Quantified
A0A5G2R0Z8	A0A5G2R0Z8|A0A5G2R0Z8_PIG:A0A5G2R8L9|A0A5G2R8L9_PIG:A0A481B5T2|A0A481B5T2_PIG:K7GNL4|K7GNL4_PIG:A0A4X1V4W9|A0A4X1V4W9_PIG:F1SNA8|F1SNA8_PIG:A0A4X1V786|A0A4X1V786_PIG	K	DGANVVIAAK(+100.02)TTQTHPK	10	17	Hydroxysteroid dehydrogenase like 2 OS=Sus scrofa OX=9823 GN=HSDL2 PE=1 SV=1	Hydroxysteroid dehydrogenase like 2	HSDL2	82.25	1849.9534	-1.4	33	49	K10:succinyl modification:29.93	K42	NVVIAAKTTQTHP	6713.782893	9987.969191	12425.90116	9663.28548	8540.331351	6524.174914	Quantified
A0A4X1UD45	A0A4X1UD45|A0A4X1UD45_PIG:A0A4X1U902|A0A4X1U902_PIG:A0A480SN35|A0A480SN35_PIG	K	DGEEIK(+100.02)PSK	6	9	Uncharacterized protein OS=Sus scrofa OX=9823 PE=3 SV=1	Uncharacterized protein		36.3	1101.5189	-1.6	5650	5658	K6:succinyl modification:0.00	K5655	KDGEEIKPSKNAV	232.2892453	271.998483	228.1284072	729.453127	212.4747523	97.05355842	Quantified
A0A4X1UD45	A0A4X1UD45|A0A4X1UD45_PIG:A0A4X1U902|A0A4X1U902_PIG:A0A480SN35|A0A480SN35_PIG	K	DGEEIK(+100.02)PSKNAVIK	6	14	Uncharacterized protein OS=Sus scrofa OX=9823 PE=3 SV=1	Uncharacterized protein		60.23	1626.8464	-4.4	5650	5663	K6:succinyl modification:12.33	K5655	KDGEEIKPSKNAV	43.73583978				59.5251789		Identified
A0A4X1UD45	A0A4X1UD45|A0A4X1UD45_PIG:A0A4X1U902|A0A4X1U902_PIG:A0A480SN35|A0A480SN35_PIG	K	DGEEIKPSK(+100.02)NAVIK	9	14	Uncharacterized protein OS=Sus scrofa OX=9823 PE=3 SV=1	Uncharacterized protein		33.79	1626.8464	-4.4	5650	5663	K9:succinyl modification:0.00	K5658	EEIKPSKNAVIKA	184.0045994	271.9842284	259.4099017	188.4400735	284.8054634	260.9442709	Quantified
A0A4X1UI14	A0A4X1UI14|A0A4X1UI14_PIG:A0A4X1UF66|A0A4X1UF66_PIG:F1RP25|F1RP25_PIG:A0A480XFY9|A0A480XFY9_PIG:A0A4X1UF57|A0A4X1UF57_PIG:A0A480Y411|A0A480Y411_PIG:A0A481AVW3|A0A481AVW3_PIG:A0A287ABH0|A0A287ABH0_PIG:A0A5G2R6V1|A0A5G2R6V1_PIG:A0A4X1UCL1|A0A4X1UCL1_PIG:A0A480U2Y0|A0A480U2Y0_PIG	K	DGEGLLK(+100.02)QAR	7	10	HpcH_HpaI domain-containing protein OS=Sus scrofa OX=9823 PE=4 SV=1	HpcH_HpaI domain-containing protein		65.81	1185.5989	-1.1	251	260		K257	DGEGLLKQAREGA	3674.449649	7048.781415	3540.370865	3509.792329	7494.79933	5731.152951	Quantified
A0A4X1U3M3	A0A4X1U3M3|A0A4X1U3M3_PIG:Q8MHY0|Q8MHY0_PIG:A1XQV9|A1XQV9_PIG	K	DGFIDK(+100.02)NDLR	6	10	Uncharacterized protein OS=Sus scrofa OX=9823 GN=MYL2 PE=4 SV=1	Uncharacterized protein	MYL2	38.99	1291.6044	0.9	41	50		K46	RDGFIDKNDLRDT	1793.458914	2192.199469	5346.126797	433.5258108	493.76993	279.4867671	Quantified
A0A4X1UD45	A0A4X1UD45|A0A4X1UD45_PIG:A0A4X1U902|A0A4X1U902_PIG:A0A480SN35|A0A480SN35_PIG	K	DGGAYVLTATNPGGFAK(+100.02)HIFNVK	17	23	Uncharacterized protein OS=Sus scrofa OX=9823 PE=3 SV=1	Uncharacterized protein		64.46	2476.2385	-0.9	15125	15147	K17:succinyl modification:9.45	K15141	NPGGFAKHIFNVK	1097.820692	385.0040631	723.4692649	1165.973026	747.1523949	444.9900771	Quantified
A0A287BI36	A0A287BI36|A0A287BI36_PIG:A0A4X1UCF4|A0A4X1UCF4_PIG	K	DGGK(+100.02)ASQANVR	4	11	PDZ and LIM domain 5 OS=Sus scrofa OX=9823 GN=PDLIM5 PE=1 SV=1	PDZ and LIM domain 5	PDLIM5	40.28	1201.5687	-2.9	35	45		K38	SLKDGGKASQANV	469.8537605	310.8865578	1615.589548	1212.924646	781.1546465	738.1306333	Quantified
A0A4X1SFZ0	A0A4X1SFZ0|A0A4X1SFZ0_PIG:A0A4X1SEW6|A0A4X1SEW6_PIG:A0A5K1U1D1|A0A5K1U1D1_PIG:K7GSI9|K7GSI9_PIG:A0A5K1UHX7|A0A5K1UHX7_PIG:A0A4X1SFB6|A0A4X1SFB6_PIG:A0A4X1SFD7|A0A4X1SFD7_PIG:Q9GJV4|Q9GJV4_PIG:A0A5K1U1D3|A0A5K1U1D3_PIG:A0A4X1SFX5|A0A4X1SFX5_PIG:F6PXR6|F6PXR6_PIG:K7GLQ8|K7GLQ8_PIG:Q9GL05|Q9GL05_PIG:K7GS06|K7GS06_PIG:A0A287AAL6|A0A287AAL6_PIG	K	DGHHC(+57.02)C(+57.02)LK(+100.02)C(+57.02)FDKFC(+57.02)ANTC(+57.02)VEC(+57.02)R	8	22	Uncharacterized protein OS=Sus scrofa OX=9823 GN=FHL1 PE=4 SV=1	Uncharacterized protein	FHL1	61.02	2973.1543	-2.6	150	171	C5:Carbamidomethylation:1000.00;C6:Carbamidomethylation:1000.00;K8:succinyl modification:6.65;C9:Carbamidomethylation:1000.00;C14:Carbamidomethylation:1000.00;C18:Carbamidomethylation:1000.00;C21:Carbamidomethylation:1000.00	K157	GHHCCLKCFDKFC	200.3670355	637.8206318	2455.060344	92.07326112	204.052488	583.5785097	Quantified
A0A5G2R327	A0A5G2R327|A0A5G2R327_PIG:A0A4X1TUJ7|A0A4X1TUJ7_PIG:A0A5G2RLS9|A0A5G2RLS9_PIG:A0A287A6F0|A0A287A6F0_PIG:A0A4X1TZM9|A0A4X1TZM9_PIG:A0A4X1TWJ0|A0A4X1TWJ0_PIG:A0A5G2QIC4|A0A5G2QIC4_PIG:A0A5G2Q8Q3|A0A5G2Q8Q3_PIG:Q19AA7|Q19AA7_PIG:A1XQT5|A1XQT5_PIG:Q5XLD2|Q5XLD2_PIG:A0A4X1TZC5|A0A4X1TZC5_PIG	K	DGIIDK(+100.02)EDLR	6	10	Myosin light chain, phosphorylatable, fast skeletal muscle OS=Sus scrofa OX=9823 GN=MYLPF PE=1 SV=1	Myosin light chain, phosphorylatable, fast skeletal muscle	MYLPF	50.47	1272.6198	1.1	82	91		K87	RDGIIDKEDLRDT	4844.931773	6938.437028	5817.9915	6116.130307	12461.94806	11648.32611	Quantified
A0A4X1T2Y6	A0A4X1T2Y6|A0A4X1T2Y6_PIG:A0A4X1T308|A0A4X1T308_PIG:A0A287B5J2|A0A287B5J2_PIG:A0A4X1T339|A0A4X1T339_PIG:A0A4X1T214|A0A4X1T214_PIG:A0A287ATS2|A0A287ATS2_PIG:A0A4X1T2M9|A0A4X1T2M9_PIG:A0A287BGX8|A0A287BGX8_PIG	K	DGK(+100.02)EIDKNQINIR	3	13	Uncharacterized protein OS=Sus scrofa OX=9823 PE=4 SV=1	Uncharacterized protein		60.4	1641.8322	-6.9	928	940	K3:succinyl modification:67.69	K930	TWKKDGKEIDKNQ	1117.319192	835.0417317	1159.854904	295.3656611	479.1059891	567.3351626	Quantified
A0A480SN35	A0A480SN35|A0A480SN35_PIG	K	DGK(+100.02)EITTSAK	3	10	Titin isoform X6 OS=Sus scrofa OX=9823 PE=3 SV=1	Titin isoform X6		51.31	1148.556	-3.5	740	749	K3:succinyl modification:93.60	K742	QWFKDGKEITTSA	639.4698733	553.630598	697.5510056	176.7313834	657.915881	661.5319862	Quantified
A0A4X1UD45	A0A4X1UD45|A0A4X1UD45_PIG:A0A4X1U902|A0A4X1U902_PIG:A0A480SN35|A0A480SN35_PIG	K	DGK(+100.02)IVVEKPGK	3	11	Uncharacterized protein OS=Sus scrofa OX=9823 PE=3 SV=1	Uncharacterized protein		58.9	1268.6976	-2.4	4844	4854	K3:succinyl modification:37.15	K4846	VWRKDGKIVVEKP	319.3865847	260.3176871	430.9085703	360.5701749	374.9428448	275.270565	Quantified
I3LCN1	I3LCN1|I3LCN1_PIG:A0A4X1UZ92|A0A4X1UZ92_PIG:A0A287AVF3|A0A287AVF3_PIG:A0A287ANH6|A0A287ANH6_PIG:A0A4X1UZP1|A0A4X1UZP1_PIG:A0A4X1V0M0|A0A4X1V0M0_PIG	K	DGK(+100.02)YDLDFK	3	9	2-phospho-D-glycerate hydro-lyase OS=Sus scrofa OX=9823 GN=ENO2 PE=1 SV=2	2-phospho-D-glycerate hydro-lyase	ENO2	56.31	1199.5345	-0.6	254	262	K3:succinyl modification:72.73	K256	EFYRDGKYDLDFK	1257.109411	1412.395446	1129.642435	2014.972372	3311.433467	2081.63099	Quantified
A0A4X1T2Y6	A0A4X1T2Y6|A0A4X1T2Y6_PIG:A0A4X1T308|A0A4X1T308_PIG:A0A287B5J2|A0A287B5J2_PIG:A0A4X1T339|A0A4X1T339_PIG:A0A4X1T214|A0A4X1T214_PIG:A0A287ATS2|A0A287ATS2_PIG:A0A4X1T2M9|A0A4X1T2M9_PIG:A0A287BGX8|A0A287BGX8_PIG	K	DGKEIDK(+100.02)NQINIR	7	13	Uncharacterized protein OS=Sus scrofa OX=9823 PE=4 SV=1	Uncharacterized protein		56.2	1641.8322	-4.9	928	940	K7:succinyl modification:25.11	K934	DGKEIDKNQINIR	183.6599154	102.0541174	446.7021376	339.1945371	455.9508739	469.6037923	Quantified
A0A480SN35	A0A480SN35|A0A480SN35_PIG	K	DGKEITTSAK(+100.02)YR	10	12	Titin isoform X6 OS=Sus scrofa OX=9823 PE=3 SV=1	Titin isoform X6		49.46	1467.7205	1.4	740	751	K10:succinyl modification:40.83	K749	EITTSAKYRLVCH	73.42596685	73.97543851	66.35271307	55.99808404		73.21135934	Quantified
A0A4X1UD45	A0A4X1UD45|A0A4X1UD45_PIG:A0A4X1U902|A0A4X1U902_PIG:A0A480SN35|A0A480SN35_PIG	K	DGLPLK(+100.02)ESENVR	6	12	Uncharacterized protein OS=Sus scrofa OX=9823 PE=3 SV=1	Uncharacterized protein		42.16	1455.7205	0.5	21197	21208		K21202	KDGLPLKESENVR	1233.649889	812.6415474	775.4404272	871.2560074	1400.635241	859.0759819	Quantified
I3LP02	I3LP02|I3LP02_PIG:A0A4X1UYA3|A0A4X1UYA3_PIG:A0A5G2QGS5|A0A5G2QGS5_PIG:A0A4X1UUQ1|A0A4X1UUQ1_PIG:A0A4X1UYL8|A0A4X1UYL8_PIG	K	DGLTDVYNK(+100.02)IHMGNC(+57.02)AENTAK	9	21	Acetyl-CoA acetyltransferase 1 OS=Sus scrofa OX=9823 GN=ACAT1 PE=1 SV=2	Acetyl-CoA acetyltransferase 1	ACAT1	58.97	2450.0842	-2.9	181	201	K9:succinyl modification:0.84;C15:Carbamidomethylation:1000.00	K189	LTDVYNKIHMGNC	204.8061212	314.2386677	1052.793694	638.120208	642.806121	735.5133787	Quantified
A0A4X1UD45	A0A4X1UD45|A0A4X1UD45_PIG:A0A4X1U902|A0A4X1U902_PIG:A0A480SN35|A0A480SN35_PIG	K	DGQTLK(+100.02)ETTR	6	10	Uncharacterized protein OS=Sus scrofa OX=9823 PE=3 SV=1	Uncharacterized protein		50	1247.5994	-5.4	19028	19037		K19033	KDGQTLKETTRVN	829.3519963	641.1007787	1083.584552	657.9897704	1167.753004	1116.071185	Quantified
A0A287BG23	A0A287BG23|A0A287BG23_PIG:A0SNU7|A0SNU7_PIG:A0A481CCJ1|A0A481CCJ1_PIG:A0A4X1UVA4|A0A4X1UVA4_PIG:A0A4X1UVA2|A0A4X1UVA2_PIG:Q71UN0|Q71UN0_PIG:A0A286ZVK5|A0A286ZVK5_PIG:A0A481CPX2|A0A481CPX2_PIG:P00355|G3P_PIG	K	DGRGAAQNIIPASTGAAK(+100.02)AVGK	18	22	Glyceraldehyde-3-phosphate dehydrogenase OS=Sus scrofa OX=9823 GN=GAPDH PE=3 SV=1	Glyceraldehyde-3-phosphate dehydrogenase	GAPDH	73.9	2152.1235	4.3	256	277	K18:succinyl modification:3.56	K273	ASTGAAKAVGKVI	843.5776974	322.9320177	320.1863878	720.6842793	628.93841	367.0352135	Quantified
P34930	P34930|HS71A_PIG:A0A4X1TV60|A0A4X1TV60_PIG:A0A480QMY9|A0A480QMY9_PIG:F1S557|F1S557_PIG:A0A287B3F4|A0A287B3F4_PIG:Q6S4N2|HS71B_PIG:A5A8V6|A5A8V6_PIG:A0A4X1TV38|A0A4X1TV38_PIG:A0A286ZMH7|A0A286ZMH7_PIG:A0A4X1TUU7|A0A4X1TUU7_PIG:A0A480ZTG9|A0A480ZTG9_PIG:A0A287AXA8|A0A287AXA8_PIG:A0A287BQU9|A0A287BQU9_PIG:A0A4X1TS17|A0A4X1TS17_PIG	K	DGSAVEIVGLSK(+100.02)SAVR	12	16	Heat shock 70 kDa protein 1A OS=Sus scrofa OX=9823 GN=HSPA1A PE=3 SV=1	Heat shock 70 kDa protein 1A	HSPA1A									195.3024674	70.35068398	43.70106171	193.0960917	187.5361426	55.41482272	Quantified
Q29551	Q29551|SCOT1_PIG:A0A0B8RVM9|A0A0B8RVM9_PIG:A0A4X1T123|A0A4X1T123_PIG:A0A481C159|A0A481C159_PIG:A0A5G2RD73|A0A5G2RD73_PIG:A0A5G2QI86|A0A5G2QI86_PIG:A0A5G2Q8L3|A0A5G2Q8L3_PIG	K	DGSIAIASK(+100.02)PR	9	11	Succinyl-CoA:3-ketoacid coenzyme A transferase 1, mitochondrial OS=Sus scrofa OX=9823 GN=OXCT1 PE=1 SV=2	Succinyl-CoA:3-ketoacid coenzyme A transferase 1, mitochondrial	OXCT1	70.35	1213.6302	-3.2	177	187		K185	SIAIASKPREVRE	2965.287339	4975.943104	3058.846183	6836.979668	7690.909576	10082.17235	Quantified
A0A4X1VZK6	A0A4X1VZK6|A0A4X1VZK6_PIG:A0A4X1VSU9|A0A4X1VSU9_PIG:A0A287BSB6|A0A287BSB6_PIG:A0A287A887|A0A287A887_PIG:A0A4X1VXU3|A0A4X1VXU3_PIG:A0A286ZK06|A0A286ZK06_PIG:A0A4X1VSU4|A0A4X1VSU4_PIG:A0A5G2QZI7|A0A5G2QZI7_PIG:F1RVL5|F1RVL5_PIG	K	DGSLIC(+57.02)QAGEPGK(+100.02)YR	13	15	Uncharacterized protein OS=Sus scrofa OX=9823 PE=4 SV=1	Uncharacterized protein		72.2	1749.7992	0	205	219	C6:Carbamidomethylation:1000.00	K217	QAGEPGKYRIESK	273.8061994	284.0463643	276.5239871	200.9001883	394.3050453	390.7908229	Quantified
A0A4X1UD45	A0A4X1UD45|A0A4X1UD45_PIG:A0A4X1U902|A0A4X1U902_PIG:A0A480SN35|A0A480SN35_PIG	K	DGTPLK(+100.02)PSEGIK	6	12	Uncharacterized protein OS=Sus scrofa OX=9823 PE=3 SV=1	Uncharacterized protein		50.81	1340.6824	-2.1	12929	12940	K6:succinyl modification:16.36	K12934	KDGTPLKPSEGIK	1677.867075	1605.323226	1068.309379	137.7220752	1739.982359	1426.535622	Quantified
A0A4X1VUZ8	A0A4X1VUZ8|A0A4X1VUZ8_PIG:A0A4X1VWP2|A0A4X1VWP2_PIG	K	DGVELTREDSFK(+100.02)SR	12	14	Uncharacterized protein OS=Sus scrofa OX=9823 PE=4 SV=1	Uncharacterized protein		50.34	1737.8169	-3.1	380	393		K391	TREDSFKSRYRFK	184.5442758	216.179681	188.9033476	137.8168087	193.0501615	156.290765	Quantified
F1SMZ7	F1SMZ7|F1SMZ7_PIG:A0A4X1VDY5|A0A4X1VDY5_PIG:A0A4X1VEW0|A0A4X1VEW0_PIG:A0A287ATN8|A0A287ATN8_PIG:Q5UES3|Q5UES3_PIG:G9F6X6|G9F6X6_PIG	K	DGVTVAK(+100.02)SIDLK	7	12	60 kDa chaperonin OS=Sus scrofa OX=9823 PE=3 SV=3	60 kDa chaperonin		62.77	1344.7136	0.3	76	87	K7:succinyl modification:10.19	K82	DGVTVAKSIDLKD	301.0758763	599.5620085	438.4144218	361.9149085	411.381875	662.7776093	Quantified
A0A4X1W4V4	A0A4X1W4V4|A0A4X1W4V4_PIG:F1S3W0|F1S3W0_PIG:A0A4X1WAF4|A0A4X1WAF4_PIG:A0A480S4Z8|A0A480S4Z8_PIG:A0A4X1VDI5|A0A4X1VDI5_PIG	K	DHC(+57.02)VAHK(+100.02)LFNSLK	7	13	Cytochrome b-c1 complex subunit 6 OS=Sus scrofa OX=9823 GN=LOC100524873 PE=3 SV=1	Cytochrome b-c1 complex subunit 6	LOC100524873	69.31	1667.809	-2.4	79	91	C3:Carbamidomethylation:1000.00;K7:succinyl modification:27.42	K85	DHCVAHKLFNSLK	2873.347362	4194.278804	3299.959708	2866.974831	3798.605267	2203.422837	Quantified
A0A287B5G8	A0A287B5G8|A0A287B5G8_PIG:F1SHX0|F1SHX0_PIG:A0A481BBQ7|A0A481BBQ7_PIG	K	DIASDYK(+100.02)YK	7	9	Nebulin OS=Sus scrofa OX=9823 GN=NEB PE=1 SV=2	Nebulin	NEB	43.93	1201.5503	0.7	1807	1815	K7:succinyl modification:0.00	K1813	DIASDYKYKQAYE	834.4540527	564.1192889	1335.991219	526.0785808	1020.363753	1067.915824	Quantified
A0A287B5G8	A0A287B5G8|A0A287B5G8_PIG:F1SHX0|F1SHX0_PIG:A0A481BBQ7|A0A481BBQ7_PIG	K	DIASDYKYK(+100.02)	9	9	Nebulin OS=Sus scrofa OX=9823 GN=NEB PE=1 SV=2	Nebulin	NEB	37.26	1201.5503	-0.8	1807	1815	K9:succinyl modification:17.01	K1815	ASDYKYKQAYEQA	834.4540527	564.1192889	809.0859697	526.0785808	1020.363753	757.9628777	Quantified
A0A287B9W0	A0A287B9W0|A0A287B9W0_PIG:A0A481BBQ7|A0A481BBQ7_PIG	K	DIASDYLYK(+100.02)TAYEK	9	14	Nebulin OS=Sus scrofa OX=9823 GN=NEB PE=1 SV=1	Nebulin	NEB	30.77	1778.8251	-0.9	112	125	K9:succinyl modification:0.00	K120	ASDYLYKTAYEKQ	81.41580879	117.3041768	1377.473273	88.80031732	81.79983849	1439.098962	Quantified
A0A287B9W0	A0A287B9W0|A0A287B9W0_PIG:A0A481BBQ7|A0A481BBQ7_PIG	K	DIASDYLYKTAYEK(+100.02)	14	14	Nebulin OS=Sus scrofa OX=9823 GN=NEB PE=1 SV=1	Nebulin	NEB	28.89	1778.8251	17.6	112	125	K14:succinyl modification:30.64	K125	YKTAYEKQKGHYI	467.1124437	765.6571913	1377.473273	228.7139761	81.79983849	1735.32114	Quantified
A0A286ZXE3	A0A286ZXE3|A0A286ZXE3_PIG:A0A5G2QRY9|A0A5G2QRY9_PIG:A0A5G2R231|A0A5G2R231_PIG:K7GMH0|K7GMH0_PIG:A0A1Y0DDA1|A0A1Y0DDA1_PIG:A0A4X1SJD5|A0A4X1SJD5_PIG:A0A5G2Q7D6|A0A5G2Q7D6_PIG:A0A287AZK1|A0A287AZK1_PIG:A0A5G2R196|A0A5G2R196_PIG:A0A480VHZ0|A0A480VHZ0_PIG:F1SS64|F1SS64_PIG:F1SS66|F1SS66_PIG:A0A4X1SJS3|A0A4X1SJS3_PIG:A0A4X1SL20|A0A4X1SL20_PIG:A0A4X1SJ63|A0A4X1SJ63_PIG:A0A287AMA4|A0A287AMA4_PIG:A0A4X1S…	K	DIDDLELTLAK(+100.02)VEK	11	14	Uncharacterized protein OS=Sus scrofa OX=9823 GN=LOC100736765 PE=1 SV=2	Uncharacterized protein	LOC100736765	55.64	1700.8719	-0.1	955	968	K11:succinyl modification:5.08	K965	LELTLAKVEKEKH	54.28660202	309.1358786	1047.502423	450.6194008	124.033288	157.5896532	Quantified
A0A286ZXE3	A0A286ZXE3|A0A286ZXE3_PIG:A0A5G2QRY9|A0A5G2QRY9_PIG:A0A5G2R231|A0A5G2R231_PIG:K7GMH0|K7GMH0_PIG:A0A1Y0DDA1|A0A1Y0DDA1_PIG:A0A4X1SJD5|A0A4X1SJD5_PIG:A0A5G2Q7D6|A0A5G2Q7D6_PIG:A0A287AZK1|A0A287AZK1_PIG:A0A5G2R196|A0A5G2R196_PIG:A0A480VHZ0|A0A480VHZ0_PIG:F1SS64|F1SS64_PIG:F1SS66|F1SS66_PIG:A0A4X1SJS3|A0A4X1SJS3_PIG:A0A4X1SL20|A0A4X1SL20_PIG:A0A4X1SJ63|A0A4X1SJ63_PIG:A0A287AMA4|A0A287AMA4_PIG:A0A4X1S…	K	DIDDLELTLAK(+100.02)VEKEK	11	16	Uncharacterized protein OS=Sus scrofa OX=9823 GN=LOC100736765 PE=1 SV=2	Uncharacterized protein	LOC100736765	83.63	1958.0095	-2.6	955	970	K11:succinyl modification:32.97	K965	LELTLAKVEKEKH	18011.54242	27225.76105	33160.0247	22697.81013	23634.12605	23783.02252	Quantified
A0A286ZXE3	A0A286ZXE3|A0A286ZXE3_PIG:A0A5G2QRY9|A0A5G2QRY9_PIG:A0A5G2R231|A0A5G2R231_PIG:K7GMH0|K7GMH0_PIG:A0A1Y0DDA1|A0A1Y0DDA1_PIG:A0A4X1SJD5|A0A4X1SJD5_PIG:A0A5G2Q7D6|A0A5G2Q7D6_PIG:A0A287AZK1|A0A287AZK1_PIG:A0A5G2R196|A0A5G2R196_PIG:A0A480VHZ0|A0A480VHZ0_PIG:F1SS64|F1SS64_PIG:F1SS66|F1SS66_PIG:A0A4X1SJS3|A0A4X1SJS3_PIG:A0A4X1SL20|A0A4X1SL20_PIG:A0A4X1SJ63|A0A4X1SJ63_PIG:A0A287AMA4|A0A287AMA4_PIG:A0A4X1S…	K	DIDDLELTLAKVEK(+100.02)EK	14	16	Uncharacterized protein OS=Sus scrofa OX=9823 GN=LOC100736765 PE=1 SV=2	Uncharacterized protein	LOC100736765	80.12	1958.0095	-2.4	955	970	K14:succinyl modification:5.99	K968	TLAKVEKEKHATE	6237.238745	10410.31488	12957.47577	8517.116309	9347.315785	10682.60667	Quantified
A0A286ZXE3	A0A286ZXE3|A0A286ZXE3_PIG:A0A5G2QRY9|A0A5G2QRY9_PIG:A0A5G2R231|A0A5G2R231_PIG:K7GMH0|K7GMH0_PIG:A0A1Y0DDA1|A0A1Y0DDA1_PIG:A0A4X1SJD5|A0A4X1SJD5_PIG:A0A5G2Q7D6|A0A5G2Q7D6_PIG:A0A287AZK1|A0A287AZK1_PIG:A0A5G2R196|A0A5G2R196_PIG:A0A480VHZ0|A0A480VHZ0_PIG:F1SS64|F1SS64_PIG:F1SS66|F1SS66_PIG:A0A4X1SJS3|A0A4X1SJS3_PIG:A0A4X1SL20|A0A4X1SL20_PIG:A0A4X1SJ63|A0A4X1SJ63_PIG:A0A287AMA4|A0A287AMA4_PIG:A0A4X1S…	K	DIDDLELTLAKVEKEK(+100.02)	16	16	Uncharacterized protein OS=Sus scrofa OX=9823 GN=LOC100736765 PE=1 SV=2	Uncharacterized protein	LOC100736765	67.38	1958.0095	0.7	955	970	K16:succinyl modification:0.00	K970	AKVEKEKHATENK	7878.719792	11788.06431	12731.89119	11808.57701	13467.73806	10613.24347	Quantified
A0A4X1VR45	A0A4X1VR45|A0A4X1VR45_PIG:A1XQU0|A1XQU0_PIG:A0A287BG40|A0A287BG40_PIG:A0A4X1VTQ3|A0A4X1VTQ3_PIG:A0A286ZPT6|A0A286ZPT6_PIG:A0A4X1VRV3|A0A4X1VRV3_PIG:A0A4X1VM03|A0A4X1VM03_PIG:A0A4X1VTQ9|A0A4X1VTQ9_PIG:F1SM98|F1SM98_PIG	K	DIEEIIDELK(+100.02)AGKIPKPGPR	10	20	NADH dehydrogenase [ubiquinone] flavoprotein 2, mitochondrial OS=Sus scrofa OX=9823 GN=NDUFV2 PE=3 SV=1	NADH dehydrogenase [ubiquinone] flavoprotein 2, mitochondrial	NDUFV2	68.51	2317.2529	-1.4	178	197	K10:succinyl modification:12.33	K187	EIIDELKAGKIPK	2289.182206	3801.245597	3204.346188	1399.592431	2281.470047	2937.776077	Quantified
A0A4X1VR45	A0A4X1VR45|A0A4X1VR45_PIG:A1XQU0|A1XQU0_PIG:A0A287BG40|A0A287BG40_PIG:A0A4X1VTQ3|A0A4X1VTQ3_PIG:A0A286ZPT6|A0A286ZPT6_PIG:A0A4X1VRV3|A0A4X1VRV3_PIG:A0A4X1VM03|A0A4X1VM03_PIG:A0A4X1VTQ9|A0A4X1VTQ9_PIG:F1SM98|F1SM98_PIG	K	DIEEIIDELKAGK(+100.02)IPKPGPR	13	20	NADH dehydrogenase [ubiquinone] flavoprotein 2, mitochondrial OS=Sus scrofa OX=9823 GN=NDUFV2 PE=3 SV=1	NADH dehydrogenase [ubiquinone] flavoprotein 2, mitochondrial	NDUFV2	72.33	2317.2529	-1.9	178	197	K13:succinyl modification:12.33	K190	DELKAGKIPKPGP	2289.182206	3801.245597	1543.437574	1399.592431	873.3548881	2937.776077	Quantified
A0A4X1SP14	A0A4X1SP14|A0A4X1SP14_PIG:F1S2F6|F1S2F6_PIG:A0A4X1SN99|A0A4X1SN99_PIG:A0A287B452|A0A287B452_PIG:Q9MZ15|VDAC2_PIG	K	DIFNK(+100.02)GFGFGLVK	5	13	Voltage-dependent anion-selective channel protein 2 OS=Sus scrofa OX=9823 GN=SAMD8 PE=3 SV=1	Voltage-dependent anion-selective channel protein 2	SAMD8	70.62	1540.7925	1.6	27	39	K5:succinyl modification:66.10	K31	ARDIFNKGFGFGL	1662.73145	1646.001521	2104.033387	1189.107691	922.2815272	481.6909846	Quantified
A0A480M6E4	A0A480M6E4|A0A480M6E4_PIG:A0A4X1TYC2|A0A4X1TYC2_PIG:P33198|IDHP_PIG:F1SK00|F1SK00_PIG:A0A4X1TVW8|A0A4X1TVW8_PIG:A0A287BL23|A0A287BL23_PIG:A0A480MPA1|A0A480MPA1_PIG:A0A286ZYE6|A0A286ZYE6_PIG:A0A4X1U136|A0A4X1U136_PIG:A0A480NDL8|A0A480NDL8_PIG	K	DIFQEIFEK(+100.02)HYK	9	12	Isocitrate dehydrogenase [NADP] OS=Sus scrofa OX=9823 PE=3 SV=1	Isocitrate dehydrogenase [NADP]		62.65	1695.8145	-0.8	172	183	K9:succinyl modification:14.84	K180	FQEIFEKHYKTDF	5283.040464	10880.12952	9525.473895	4591.794283	4946.7428	10236.11555	Quantified
A0A4X1VDD8	A0A4X1VDD8|A0A4X1VDD8_PIG:A0A5G2R718|A0A5G2R718_PIG:A0A4X1VHD7|A0A4X1VHD7_PIG:A0A5G2QSU5|A0A5G2QSU5_PIG:A0A4X1VIG0|A0A4X1VIG0_PIG:F1SGH5|F1SGH5_PIG	K	DIIFAIK(+100.02)K	7	8	Pyruvate dehydrogenase E1 component subunit beta OS=Sus scrofa OX=9823 GN=PDHB PE=4 SV=1	Pyruvate dehydrogenase E1 component subunit beta	PDHB	44.45	1046.6012	-1.3	330	337	K7:succinyl modification:0.00	K336	DIIFAIKKTLNI_	3426.379884	4959.832132	3797.174677	6605.403795	10013.91424	7141.611345	Quantified
A0A4X1VDD8	A0A4X1VDD8|A0A4X1VDD8_PIG:A0A5G2R718|A0A5G2R718_PIG:A0A4X1VHD7|A0A4X1VHD7_PIG:A0A5G2QSU5|A0A5G2QSU5_PIG:A0A4X1VIG0|A0A4X1VIG0_PIG:F1SGH5|F1SGH5_PIG	K	DIIFAIKK(+100.02)	8	8	Pyruvate dehydrogenase E1 component subunit beta OS=Sus scrofa OX=9823 GN=PDHB PE=4 SV=1	Pyruvate dehydrogenase E1 component subunit beta	PDHB	39.73	1046.6012	1.2	330	337	K8:succinyl modification:12.28	K337	IIFAIKKTLNI__	3426.379884	4959.832132	3797.174677	6605.403795	10013.91424	7141.611345	Quantified
A0A4X1W946	A0A4X1W946|A0A4X1W946_PIG:A0A0B8S099|A0A0B8S099_PIG:A0A4X1W3G6|A0A4X1W3G6_PIG:P00889|CISY_PIG	K	DILADLIPK(+100.02)EQAR	9	13	Citrate synthase OS=Sus scrofa OX=9823 GN=CS PE=3 SV=1	Citrate synthase	CS	71.89	1580.8409	0.4	45	57		K53	LADLIPKEQARIK	601.8296165	2280.856346	1810.705989	1859.158888	5940.981638	6882.899698	Quantified
A0A4X1W9T4	A0A4X1W9T4|A0A4X1W9T4_PIG:A0A5G2QIK1|A0A5G2QIK1_PIG:A0A4X1W8H4|A0A4X1W8H4_PIG:Q0R678|Q0R678_PIG	K	DILKEQEK(+100.02)R	8	9	DJ-1_PfpI domain-containing protein OS=Sus scrofa OX=9823 GN=PARK7 PE=4 SV=1	DJ-1_PfpI domain-containing protein	PARK7	31.17	1257.6565	0.6	70	78	K8:succinyl modification:34.30	K77	ILKEQEKRKGLIA	354.751588	957.986556	128.8421964	232.967555	526.7803133	272.956859	Quantified
A0A4X1UD45	A0A4X1UD45|A0A4X1UD45_PIG:A0A4X1U902|A0A4X1U902_PIG:A0A480SN35|A0A480SN35_PIG	K	DIPDLC(+57.02)YLAK(+100.02)ENSNFR	10	16	Uncharacterized protein OS=Sus scrofa OX=9823 PE=3 SV=1	Uncharacterized protein		67.21	2053.9414	-0.7	13583	13598	C6:Carbamidomethylation:1000.00	K13592	DLCYLAKENSNFR	258.4213336	350.4294975	213.600487	405.2646875	158.198021	71.4828837	Quantified
A0A4X1UD45	A0A4X1UD45|A0A4X1UD45_PIG:A0A4X1U902|A0A4X1U902_PIG:A0A480SN35|A0A480SN35_PIG	K	DITK(+100.02)FDDGTYR	4	11	Uncharacterized protein OS=Sus scrofa OX=9823 PE=3 SV=1	Uncharacterized protein		43.74	1429.6361	0.6	25227	25237		K25230	YVKDITKFDDGTY	376.7988508	119.0002761	191.501909	213.534127	223.2416838	174.6914408	Quantified
A0A4X1UH24	A0A4X1UH24|A0A4X1UH24_PIG:F1RFH9|F1RFH9_PIG:A0A4X1UHM9|A0A4X1UHM9_PIG:A0A5G2R940|A0A5G2R940_PIG:A0A287AL21|A0A287AL21_PIG:A0A480R346|A0A480R346_PIG:A0A287APK5|A0A287APK5_PIG	K	DIVPGDIVEVAVGDK(+100.02)VPADIR	15	21	Calcium-transporting ATPase OS=Sus scrofa OX=9823 PE=3 SV=1	Calcium-transporting ATPase		91.39	2276.1899	-6.5	138	158		K152	EVAVGDKVPADIR	219.286875	270.5727105	88.15341934	359.2929325	368.4300728	434.9797606	Quantified
M9MMN4	M9MMN4|M9MMN4_PIG:A0A4X1UD45|A0A4X1UD45_PIG:A0A4X1T0T1|A0A4X1T0T1_PIG:A0A5S6IB20|A0A5S6IB20_PIG:Q29551|SCOT1_PIG:A0A0B8RVM9|A0A0B8RVM9_PIG:A0A4X1U902|A0A4X1U902_PIG:A0A5G2RCZ1|A0A5G2RCZ1_PIG:A0A480SN35|A0A480SN35_PIG:A0A481C159|A0A481C159_PIG	K	DK(+100.02)DATDFTR	2	9	Succinyl-CoA:3-ketoacid-coenzyme A transferase OS=Sus scrofa OX=9823 GN=OXCT1 PE=1 SV=3	Succinyl-CoA:3-ketoacid-coenzyme A transferase	OXCT1									1219.383713	178.3587348	312.3277207	1884.08538	2053.925889	1838.122234	Quantified
Q29554	Q29554|ECHA_PIG:A0A5G2R3M6|A0A5G2R3M6_PIG:A0A5G2RBW4|A0A5G2RBW4_PIG:B2ZF49|B2ZF49_PIG:A0A480VWY5|A0A480VWY5_PIG:A0A480PP93|A0A480PP93_PIG:A0A480PE19|A0A480PE19_PIG	K	DK(+100.02)KTVLGAPEVLLGILPGAGGTQR	2	24	Trifunctional enzyme subunit alpha, mitochondrial OS=Sus scrofa OX=9823 GN=HADHA PE=2 SV=1	Trifunctional enzyme subunit alpha, mitochondrial	HADHA	114.25	2489.3853	1.3	164	187	K2:succinyl modification:0.00	K165	RIATKDKKTVLGA	56047.59461	151387.917	112896.7129	88921.15946	70741.30257	125549.7582	Quantified
A0A4X1VCP7	A0A4X1VCP7|A0A4X1VCP7_PIG:E7EBY5|E7EBY5_PIG:A0A480VQB5|A0A480VQB5_PIG	K	DK(+100.02)QLNEK	2	7	Macro domain-containing protein OS=Sus scrofa OX=9823 GN=MACROD1 PE=4 SV=1	Macro domain-containing protein	MACROD1	48.43	973.4716	-3	146	152	K2:succinyl modification:79.02	K147	PKYKKDKQLNEKI	22284.03238	30708.87654	23039.61302	32475.16716	46323.23674	35357.99047	Quantified
A0A4X1UD45	A0A4X1UD45|A0A4X1UD45_PIG:A0A4X1U902|A0A4X1U902_PIG:A0A480SN35|A0A480SN35_PIG	K	DK(+100.02)TKPDSEWIIVTSTLR	2	17	Uncharacterized protein OS=Sus scrofa OX=9823 PE=3 SV=1	Uncharacterized protein		72.01	2088.074	-4.4	8439	8455	K2:succinyl modification:7.32	K8440	TLEKKDKTKPDSE	582.3478103	491.3406629	194.4403697	769.464935	742.2680442	592.1441541	Quantified
I3LDJ6	I3LDJ6|I3LDJ6_PIG:A0A4X1VRN7|A0A4X1VRN7_PIG:A0A4X1VY80|A0A4X1VY80_PIG:Q9XS69|Q9XS69_PIG:A0A4X1VW40|A0A4X1VW40_PIG:A0A286ZIE8|A0A286ZIE8_PIG:A0A4X1VWJ5|A0A4X1VWJ5_PIG:A0A4X1VWJ0|A0A4X1VWJ0_PIG	K	DK(+100.02)YKQIFLGGVDR	2	13	ADP/ATP translocase OS=Sus scrofa OX=9823 GN=SLC25A4 PE=1 SV=2	ADP/ATP translocase	SLC25A4	36.36	1637.8413	2.1	93	105	K2:succinyl modification:5.99	K94	NFAFKDKYKQIFL	644.6383603	888.1323601	1641.376552	863.196197	72.25463356	350.7948465	Quantified
Q29554	Q29554|ECHA_PIG:A0A5G2R3M6|A0A5G2R3M6_PIG:A0A5G2RBW4|A0A5G2RBW4_PIG:B2ZF49|B2ZF49_PIG:A0A480VWY5|A0A480VWY5_PIG:A0A480PP93|A0A480PP93_PIG:A0A480PE19|A0A480PE19_PIG	K	DKK(+100.02)TVLGAPEVLLGILPGAGGTQR	3	24	Trifunctional enzyme subunit alpha, mitochondrial OS=Sus scrofa OX=9823 GN=HADHA PE=2 SV=1	Trifunctional enzyme subunit alpha, mitochondrial	HADHA	125.84	2489.3853	1.3	164	187	K3:succinyl modification:14.02	K166	IATKDKKTVLGAP	56201.58401	152152.8293	113493.8635	89057.57467	71293.67742	125986.4668	Quantified
A0A480SN35	A0A480SN35|A0A480SN35_PIG	K	DKPAAIPAAK(+100.02)K	10	11	Titin isoform X6 OS=Sus scrofa OX=9823 PE=3 SV=1	Titin isoform X6		45.85	1208.6764	-0.2	3904	3914	K10:succinyl modification:0.00	K3913	AAIPAAKKAAVDG	299.55899	198.76641	226.1122077	140.2134285	269.7382733	144.5363108	Quantified
A0A4X1VCP7	A0A4X1VCP7|A0A4X1VCP7_PIG:E7EBY5|E7EBY5_PIG:A0A480VQB5|A0A480VQB5_PIG	K	DKQLNEK(+100.02)ISLFR	7	12	Macro domain-containing protein OS=Sus scrofa OX=9823 GN=MACROD1 PE=4 SV=1	Macro domain-containing protein	MACROD1	34.22	1589.8413	-3.7	146	157	K7:succinyl modification:30.64	K152	DKQLNEKISLFRG	187.5515321	180.9651823	40.6660983	65.6077222	316.3802358	254.6067577	Quantified
A0A5G2QP21	A0A5G2QP21|A0A5G2QP21_PIG:A0A5S8KKT9|A0A5S8KKT9_PIG:A0A4X1WBE3|A0A4X1WBE3_PIG:A0A5G2QP84|A0A5G2QP84_PIG:A0A4X1WCL2|A0A4X1WCL2_PIG:A0A4X1WCL6|A0A4X1WCL6_PIG:A0A4X1W5L3|A0A4X1W5L3_PIG:A0A480JV95|A0A480JV95_PIG:A0A5G2QPX2|A0A5G2QPX2_PIG:A0A5G2QFC2|A0A5G2QFC2_PIG:P11708|MDHC_PIG	K	DKTWK(+100.02)IVEGLPINDFSR	5	17	Malate dehydrogenase, cytoplasmic OS=Sus scrofa OX=9823 GN=MDH1 PE=1 SV=1	Malate dehydrogenase, cytoplasmic	MDH1	45.42	2117.0793	0.4	170	186	K5:succinyl modification:3.64	K174	IKDKTWKIVEGLP	260.1350737	376.6916804	295.6653395	211.8682535	204.1474765	259.994471	Quantified
F1SMZ7	F1SMZ7|F1SMZ7_PIG:A0A4X1VDY5|A0A4X1VDY5_PIG:A0A4X1VEW0|A0A4X1VEW0_PIG:A0A287ATN8|A0A287ATN8_PIG:Q5UES3|Q5UES3_PIG:G9F6X6|G9F6X6_PIG	K	DKYK(+100.02)NIGAK	4	9	60 kDa chaperonin OS=Sus scrofa OX=9823 PE=3 SV=3	60 kDa chaperonin		71.73	1135.5873	0.9	88	96	K4:succinyl modification:38.06	K91	DLKDKYKNIGAKL	4270.490945	5154.493571	4296.951728	3569.041572	5728.966205	5400.672356	Quantified
I3LDJ6	I3LDJ6|I3LDJ6_PIG:A0A4X1VRN7|A0A4X1VRN7_PIG:A0A4X1VY80|A0A4X1VY80_PIG:Q9XS69|Q9XS69_PIG:A0A4X1VW40|A0A4X1VW40_PIG:A0A286ZIE8|A0A286ZIE8_PIG:A0A4X1VWJ5|A0A4X1VWJ5_PIG:A0A4X1VWJ0|A0A4X1VWJ0_PIG	K	DKYK(+100.02)QIFLGGVDR	4	13	ADP/ATP translocase OS=Sus scrofa OX=9823 GN=SLC25A4 PE=1 SV=2	ADP/ATP translocase	SLC25A4	65.21	1637.8413	0.7	93	105	K4:succinyl modification:52.04	K96	AFKDKYKQIFLGG	6152.242757	8304.770912	11553.2474	7912.385532	5641.375961	4733.164573	Quantified
F1SHX9	F1SHX9|F1SHX9_PIG:A0A4X1SG95|A0A4X1SG95_PIG:A0A4X1SGA3|A0A4X1SGA3_PIG:A0A287A9Z2|A0A287A9Z2_PIG:A0A286ZQZ4|A0A286ZQZ4_PIG:A0A4X1SGB2|A0A4X1SGB2_PIG:A0A5G2QW07|A0A5G2QW07_PIG	K	DLAIHQTGHNSGVIHSGIYYK(+100.02)PESLK	21	26	L-2-hydroxyglutarate dehydrogenase OS=Sus scrofa OX=9823 GN=L2HGDH PE=1 SV=2	L-2-hydroxyglutarate dehydrogenase	L2HGDH	60.56	2963.4778	-4.2	84	109	K21:succinyl modification:39.44	K104	HSGIYYKPESLKA	1967.102264	6154.194458	2858.352853	1763.434881	2105.962197	3390.527683	Quantified
F1RK10	F1RK10|F1RK10_PIG:A0A4X1SGV7|A0A4X1SGV7_PIG:A0A480YBM2|A0A480YBM2_PIG:A0A480F3P0|A0A480F3P0_PIG:A0A480XNT1|A0A480XNT1_PIG:A0A287AR48|A0A287AR48_PIG	K	DLEIK(+100.02)IPIVVR	5	11	Succinate--CoA ligase [ADP-forming] subunit beta, mitochondrial OS=Sus scrofa OX=9823 GN=SUCLA2 PE=1 SV=3	Succinate--CoA ligase [ADP-forming] subunit beta, mitochondrial	SUCLA2	65.21	1393.818	-1.4	339	349		K343	VKDLEIKIPIVVR	1113.771018	973.0544377	133.0749357	478.9232871	805.1806484	757.3733618	Quantified
A0A480TRX8	A0A480TRX8|A0A480TRX8_PIG:A0A5G2QR28|A0A5G2QR28_PIG:A0A4X1TPH9|A0A4X1TPH9_PIG:A0A0B8S072|A0A0B8S072_PIG	K	DLGLAQDSATSTK(+100.02)SPILLGSQAHQIYR	13	27	3-hydroxyisobutyrate dehydrogenase, mitochondrial OS=Sus scrofa OX=9823 PE=3 SV=1	3-hydroxyisobutyrate dehydrogenase, mitochondrial		82.65	2969.5093	-2.1	285	311		K297	DSATSTKSPILLG	9363.25162	13636.01279	10631.39027	10726.25946	10000.22848	14269.43195	Quantified
A0A5G2QY62	A0A5G2QY62|A0A5G2QY62_PIG:A0A5G2QBW2|A0A5G2QBW2_PIG:A0A4X1VDP3|A0A4X1VDP3_PIG:A0A286ZQ07|A0A286ZQ07_PIG:A0A5G2QQP2|A0A5G2QQP2_PIG:A0A4X1VCT0|A0A4X1VCT0_PIG:A0A4X1VBJ5|A0A4X1VBJ5_PIG:I3L8T2|I3L8T2_PIG:A0A4X1V9B4|A0A4X1V9B4_PIG:A0A5G2QQF8|A0A5G2QQF8_PIG:F1S086|F1S086_PIG:A0A4X1VCD4|A0A4X1VCD4_PIG:I3L614|I3L614_PIG	K	DLGLFGLYK(+100.02)GAK	9	12	Solute carrier family 25 member 12 OS=Sus scrofa OX=9823 GN=SLC25A12 PE=1 SV=1	Solute carrier family 25 member 12	SLC25A12	73.89	1380.7289	2.8	491	502	K9:succinyl modification:9.42	K499	GLFGLYKGAKACF	7247.853493	6476.847458	5979.979848	9394.597201	11046.5283	3849.920002	Quantified
A0A5G2QY62	A0A5G2QY62|A0A5G2QY62_PIG:A0A5G2QBW2|A0A5G2QBW2_PIG:A0A4X1VDP3|A0A4X1VDP3_PIG:A0A286ZQ07|A0A286ZQ07_PIG:A0A5G2QQP2|A0A5G2QQP2_PIG:A0A4X1VCT0|A0A4X1VCT0_PIG:A0A4X1VBJ5|A0A4X1VBJ5_PIG:I3L8T2|I3L8T2_PIG:A0A4X1V9B4|A0A4X1V9B4_PIG:A0A5G2QQF8|A0A5G2QQF8_PIG:F1S086|F1S086_PIG:A0A4X1VCD4|A0A4X1VCD4_PIG:I3L614|I3L614_PIG	K	DLGLFGLYKGAK(+100.02)	12	12	Solute carrier family 25 member 12 OS=Sus scrofa OX=9823 GN=SLC25A12 PE=1 SV=1	Solute carrier family 25 member 12	SLC25A12	64.47	1380.7289	-1.3	491	502	K12:succinyl modification:4.05	K502	GLYKGAKACFLRD	7247.853493	6476.847458	5979.979848	9394.597201	11046.5283	3849.920002	Quantified
D0G784	D0G784|D0G784_PIG:A0A4X1W2A2|A0A4X1W2A2_PIG:A0A4X1W292|A0A4X1W292_PIG:F1RPH0|F1RPH0_PIG:A0A4X1VWX9|A0A4X1VWX9_PIG:Q7SIB7|PGK1_PIG:K7GKJ8|K7GKJ8_PIG:A0A5G2QJC3|A0A5G2QJC3_PIG:A0A5G2R4C4|A0A5G2R4C4_PIG	K	DLMSK(+100.02)AEK	5	8	Phosphoglycerate kinase (Fragment) OS=Sus scrofa OX=9823 GN=PGK1 PE=2 SV=1	Phosphoglycerate kinase (Fragment)	PGK1	32.04	1020.4797	1.9	255	262	K5:succinyl modification:0.00	K259	VKDLMSKAEKNGV	618.8214531	392.7293357	497.4837963	311.4070176	738.33484	658.6655618	Quantified
D0G784	D0G784|D0G784_PIG:A0A4X1W2A2|A0A4X1W2A2_PIG:A0A4X1W292|A0A4X1W292_PIG:F1RPH0|F1RPH0_PIG:A0A4X1VWX9|A0A4X1VWX9_PIG:Q7SIB7|PGK1_PIG:K7GKJ8|K7GKJ8_PIG:A0A5G2QJC3|A0A5G2QJC3_PIG:A0A5G2R4C4|A0A5G2R4C4_PIG	K	DLMSKAEK(+100.02)NGVK	8	12	Phosphoglycerate kinase (Fragment) OS=Sus scrofa OX=9823 GN=PGK1 PE=2 SV=1	Phosphoglycerate kinase (Fragment)	PGK1	42.47	1418.7075	-1	255	266	K8:succinyl modification:2.76	K262	LMSKAEKNGVKIT	84.62001912	54.19631994		91.13629642	58.13732325		Quantified
A0A286ZXE3	A0A286ZXE3|A0A286ZXE3_PIG:A0A5G2R231|A0A5G2R231_PIG:K7GMH0|K7GMH0_PIG:A0A5G2QBQ2|A0A5G2QBQ2_PIG:A0A480VHZ0|A0A480VHZ0_PIG:A0A5G2R2R6|A0A5G2R2R6_PIG	K	DLQHRLDEAEQIALK(+100.02)GGK	15	18	Uncharacterized protein OS=Sus scrofa OX=9823 GN=LOC100736765 PE=1 SV=2	Uncharacterized protein	LOC100736765	55.84	2120.0862	-1.1	1794	1811		K1808	AEQIALKGGKKQL	1492.855475	507.7621965	1146.425527	1393.326902	523.6553558	1409.467381	Quantified
A0A286ZXE3	A0A286ZXE3|A0A286ZXE3_PIG:A0A5G2R231|A0A5G2R231_PIG:K7GMH0|K7GMH0_PIG:A0A5G2QBQ2|A0A5G2QBQ2_PIG:A0A480VHZ0|A0A480VHZ0_PIG:A0A5G2R2R6|A0A5G2R2R6_PIG	K	DLQHRLDEAEQIALKGGK(+100.02)	18	18	Uncharacterized protein OS=Sus scrofa OX=9823 GN=LOC100736765 PE=1 SV=2	Uncharacterized protein	LOC100736765	55.08	2120.0862	-3.7	1794	1811		K1811	IALKGGKKQLQKL	1492.855475	507.7621965	119.9050562	1393.326902	523.6553558	342.4072436	Quantified
A0A286ZQ47	A0A286ZQ47|A0A286ZQ47_PIG:A0A287B8N1|A0A287B8N1_PIG:A0A4X1TKN1|A0A4X1TKN1_PIG:Q1HL06|Q1HL06_PIG:A0A4X1TKH2|A0A4X1TKH2_PIG:Q2HYU2|PFKAM_PIG:A0A286ZIJ9|A0A286ZIJ9_PIG:A0A286ZKJ2|A0A286ZKJ2_PIG:A0A287B7N8|A0A287B7N8_PIG:I3LCA1|I3LCA1_PIG:A0A4X1TKL1|A0A4X1TKL1_PIG:A0A286ZU66|A0A286ZU66_PIG:A0A287BCP5|A0A287BCP5_PIG:A0A4X1TGN2|A0A4X1TGN2_PIG	K	DLQVNVEHLVQK(+100.02)MK	12	14	ATP-dependent 6-phosphofructokinase OS=Sus scrofa OX=9823 GN=PFKM PE=1 SV=1	ATP-dependent 6-phosphofructokinase	PFKM	47.75	1779.9189	-2.2	631	644	K12:succinyl modification:9.40	K642	VEHLVQKMKTTVK	1550.453939	1155.314992	993.5912903	3932.675108	2465.172635	2358.796608	Quantified
A0A4X1W7T6	A0A4X1W7T6|A0A4X1W7T6_PIG:A0A4X1SGG2|A0A4X1SGG2_PIG:A0A5G2QID5|A0A5G2QID5_PIG:A0A287A4R1|A0A287A4R1_PIG:A0A287AAR4|A0A287AAR4_PIG:A0A5G2R0X5|A0A5G2R0X5_PIG:A0A0B8RTY2|A0A0B8RTY2_PIG:A0A140H1A5|A0A140H1A5_PIG:A0A4X1TST1|A0A4X1TST1_PIG:A0A5S6IE01|A0A5S6IE01_PIG:A0A4X1W8S5|A0A4X1W8S5_PIG:A0A4X1W6P1|A0A4X1W6P1_PIG:B2ZFN7|B2ZFN7_PIG:Q6QAQ1|ACTB_PIG:A0A5G2QZ37|A0A5G2QZ37_PIG:A0A5S6I3N7|A0A5S6I3N7_PIG:A…	K	DLTDYLM(+15.99)K(+100.02)ILTER	8	13	Uncharacterized protein OS=Sus scrofa OX=9823 GN=ACTG2 PE=3 SV=1	Uncharacterized protein	ACTG2	67.49	1725.8495	1.1	185	197		K192	LTDYLMKILTERG	175.7828601	448.5548715	246.3428881	192.6431901	467.8917636	1829.513201	Quantified
A0A4X1W7T6	A0A4X1W7T6|A0A4X1W7T6_PIG:A0A4X1SGG2|A0A4X1SGG2_PIG:A0A5G2QID5|A0A5G2QID5_PIG:A0A287A4R1|A0A287A4R1_PIG:A0A287AAR4|A0A287AAR4_PIG:A0A5G2R0X5|A0A5G2R0X5_PIG:A0A0B8RTY2|A0A0B8RTY2_PIG:A0A140H1A5|A0A140H1A5_PIG:A0A4X1TST1|A0A4X1TST1_PIG:A0A5S6IE01|A0A5S6IE01_PIG:A0A4X1W8S5|A0A4X1W8S5_PIG:A0A4X1W6P1|A0A4X1W6P1_PIG:B2ZFN7|B2ZFN7_PIG:Q6QAQ1|ACTB_PIG:A0A5G2QZ37|A0A5G2QZ37_PIG:A0A5S6I3N7|A0A5S6I3N7_PIG:A…	K	DLTDYLMK(+100.02)ILTER	8	13	Uncharacterized protein OS=Sus scrofa OX=9823 GN=ACTG2 PE=3 SV=1	Uncharacterized protein	ACTG2	29.44	1709.8546	6	185	197		K192	LTDYLMKILTERG	116.1560453	635.6100102	692.7014185	164.2751879	190.5595105	613.5295354	Quantified
A0A4X1U405	A0A4X1U405|A0A4X1U405_PIG:F1RWL7|F1RWL7_PIG:A0A480QR88|A0A480QR88_PIG:B8Y651|B8Y651_PIG	K	DM(+15.99)FPGPYPK(+100.02)TPEER	9	14	NADH dehydrogenase [ubiquinone] 1 beta subcomplex subunit 8, mitochondrial OS=Sus scrofa OX=9823 PE=3 SV=1	NADH dehydrogenase [ubiquinone] 1 beta subcomplex subunit 8, mitochondrial		60.85	1778.7821	1.1	35	48		K43	FPGPYPKTPEERA	1960.988602	1279.10345	1063.061175	2069.449173	1451.424258	844.8058541	Quantified
A0A4X1U405	A0A4X1U405|A0A4X1U405_PIG:F1RWL7|F1RWL7_PIG:A0A480QR88|A0A480QR88_PIG:B8Y651|B8Y651_PIG	K	DMFPGPYPK(+100.02)TPEER	9	14	NADH dehydrogenase [ubiquinone] 1 beta subcomplex subunit 8, mitochondrial OS=Sus scrofa OX=9823 PE=3 SV=1	NADH dehydrogenase [ubiquinone] 1 beta subcomplex subunit 8, mitochondrial		73.48	1762.7872	1.2	35	48		K43	FPGPYPKTPEERA	6789.205015	5210.554013	7629.079818	8119.222487	6841.197444	5884.885302	Quantified
A0A4X1SY51	A0A4X1SY51|A0A4X1SY51_PIG:A0A4X1T0A8|A0A4X1T0A8_PIG:A0A4X1T0J7|A0A4X1T0J7_PIG:A0A5G2QSA7|A0A5G2QSA7_PIG:K7GSE5|K7GSE5_PIG:A0A5G2R954|A0A5G2R954_PIG:A0A480L8S1|A0A480L8S1_PIG	K	DMVK(+100.02)ATQLLR	4	10	Complex I-B22 OS=Sus scrofa OX=9823 GN=NDUFB9 PE=3 SV=1	Complex I-B22	NDUFB9	56.47	1273.67	1.5	56	65		K59	NEKDMVKATQLLR	2296.552403	2561.02601	3469.94744	2492.19783	3292.204327	2326.586519	Quantified
A0A480V6Z4	A0A480V6Z4|A0A480V6Z4_PIG:A0A287BRD5|A0A287BRD5_PIG:A0A4X1USZ9|A0A4X1USZ9_PIG:A0A287AGU2|A0A287AGU2_PIG:A0A480RYH5|A0A480RYH5_PIG:F1RPT1|F1RPT1_PIG:P80021|ATPA_PIG:A0A5G2R5C5|A0A5G2R5C5_PIG:A0A4X1UQS5|A0A4X1UQS5_PIG:A0A287BBS4|A0A287BBS4_PIG:A0A4X1USY4|A0A4X1USY4_PIG:F1RPS8|F1RPS8_PIG:A0A4X1UT11|A0A4X1UT11_PIG:A0A5G2QY15|A0A5G2QY15_PIG:A0A287A874|A0A287A874_PIG	K	DNGK(+100.02)HALIIYDDLSK	4	15	ATP synthase subunit alpha, mitochondrial isoform a OS=Sus scrofa OX=9823 PE=3 SV=1	ATP synthase subunit alpha, mitochondrial isoform a		75.17	1800.8894	-1.8	302	316	K4:succinyl modification:81.94	K305	YFRDNGKHALIIY	9608.202135	17297.33929	13025.53123	7879.371778	15813.98288	13924.63487	Quantified
A0A480TD90	A0A480TD90|A0A480TD90_PIG:A0A481CZK5|A0A481CZK5_PIG:P62802|H4_PIG	K	DNIQGITK(+100.02)PAIR	8	12	Histone H4 OS=Sus scrofa OX=9823 PE=3 SV=1	Histone H4		57.47	1424.7623	-1	25	36		K32	NIQGITKPAIRRL	655.4526155	304.5072167	344.5365157	267.7999251	225.7896034	159.0451942	Quantified
A0A4X1SFZ0	A0A4X1SFZ0|A0A4X1SFZ0_PIG:A0A4X1SEW6|A0A4X1SEW6_PIG:A0A5K1U1D1|A0A5K1U1D1_PIG:K7GSI9|K7GSI9_PIG:A0A5K1UHX7|A0A5K1UHX7_PIG:A0A4X1SFB6|A0A4X1SFB6_PIG:A0A4X1SFD7|A0A4X1SFD7_PIG:Q9GJV4|Q9GJV4_PIG:A0A480SN35|A0A480SN35_PIG:A0A5K1U1D3|A0A5K1U1D3_PIG:Q8WMK1|Q8WMK1_PIG:A0A4X1SFX5|A0A4X1SFX5_PIG:F6PXR6|F6PXR6_PIG:K7GLQ8|K7GLQ8_PIG:Q9GL05|Q9GL05_PIG:K7GS06|K7GS06_PIG:A0A287AAL6|A0A287AAL6_PIG	K	DNK(+100.02)ILC(+57.02)NK	3	8	Uncharacterized protein OS=Sus scrofa OX=9823 GN=FHL1 PE=4 SV=1	Uncharacterized protein	FHL1	42.92	1103.5281	2.9	211	218	K3:succinyl modification:56.99;C6:Carbamidomethylation:1000.00	K213	FMAKDNKILCNKC	2990.287366	3752.023292	7568.864509	2044.774234	1925.193405	3125.503317	Quantified
A0A0B8RTY5	A0A0B8RTY5|A0A0B8RTY5_PIG:A0A480TJ79|A0A480TJ79_PIG:A0A480UGG8|A0A480UGG8_PIG:A0A287BG49|A0A287BG49_PIG:A0A4X1T534|A0A4X1T534_PIG:A0A287A8Y8|A0A287A8Y8_PIG:A0A4X1T6E5|A0A4X1T6E5_PIG:A0A4X1T6Q8|A0A4X1T6Q8_PIG:A0A4X1T3R5|A0A4X1T3R5_PIG:A0A287AP64|A0A287AP64_PIG	K	DNK(+100.02)KPFIK	3	8	Acyl-CoA dehydrogenase, C-2 to C-3 short chain OS=Sus scrofa domesticus OX=9825 GN=ACADS PE=3 SV=1	Acyl-CoA dehydrogenase, C-2 to C-3 short chain	ACADS	60.81	1088.5865	2.1	336	343	K3:succinyl modification:16.90	K338	AMLKDNKKPFIKE	6790.724883	15117.53537	12684.19025	9470.110379	3763.537098	12466.28241	Quantified
A0A0B8RTY5	A0A0B8RTY5|A0A0B8RTY5_PIG:A0A480TJ79|A0A480TJ79_PIG:A0A480UGG8|A0A480UGG8_PIG:A0A287BG49|A0A287BG49_PIG:A0A4X1T534|A0A4X1T534_PIG:A0A287A8Y8|A0A287A8Y8_PIG:A0A4X1T6E5|A0A4X1T6E5_PIG:A0A4X1T6Q8|A0A4X1T6Q8_PIG:A0A4X1T3R5|A0A4X1T3R5_PIG:A0A287AP64|A0A287AP64_PIG	K	DNKK(+100.02)PFIK	4	8	Acyl-CoA dehydrogenase, C-2 to C-3 short chain OS=Sus scrofa domesticus OX=9825 GN=ACADS PE=3 SV=1	Acyl-CoA dehydrogenase, C-2 to C-3 short chain	ACADS	55.94	1088.5865	2.5	336	343	K4:succinyl modification:24.44	K339	MLKDNKKPFIKEA	7325.173795	14456.91167	10325.22828	7969.957964	12673.01858	10086.76691	Quantified
F6Q2A5	F6Q2A5|F6Q2A5_PIG:Q0MVN8|QOR_PIG:A0A4X1UI93|A0A4X1UI93_PIG:A0A4X1UI82|A0A4X1UI82_PIG:Q19QT8|Q19QT8_PIG	K	DNQVLIK(+100.02)VHAC(+57.02)GVNPVDTYIR	7	21	Quinone oxidoreductase OS=Sus scrofa OX=9823 GN=CRYZ PE=3 SV=1	Quinone oxidoreductase	CRYZ	40.81	2510.2588	0.1	35	55	C11:Carbamidomethylation:1000.00	K41	DNQVLIKVHACGV	968.0062174	654.652243	166.4488072	482.9496386	443.0518749	861.357861	Quantified
P08059	P08059|G6PI_PIG:A0A480S836|A0A480S836_PIG	K	DPSAVAK(+100.02)HFVALSTNTTK	7	18	Glucose-6-phosphate isomerase OS=Sus scrofa OX=9823 GN=GPI PE=1 SV=3	Glucose-6-phosphate isomerase	GPI	70.69	1986.0057	-1.6	235	252	K7:succinyl modification:55.94	K241	DPSAVAKHFVALS	1811.306122	2361.182341	1311.549771	3857.6913	3539.608251	1482.278734	Quantified
A0A5G2REA8	A0A5G2REA8|A0A5G2REA8_PIG:A0A5G2R343|A0A5G2R343_PIG:A0A4X1TSN2|A0A4X1TSN2_PIG:A0A4X1TVU0|A0A4X1TVU0_PIG:A0A5G2QGB1|A0A5G2QGB1_PIG:A0A5G2QPP5|A0A5G2QPP5_PIG:A0A287BPJ7|A0A287BPJ7_PIG:A0A5G2RB89|A0A5G2RB89_PIG:Q9TUF6|Q9TUF6_PIG:A0A4X1TVF4|A0A4X1TVF4_PIG:A0A4X1TQJ8|A0A4X1TQJ8_PIG:A0A5G2QGJ8|A0A5G2QGJ8_PIG:F1SDN2|F1SDN2_PIG	K	DQLLLGPTYATPK(+100.02)VLEK	13	17	Uncharacterized protein OS=Sus scrofa OX=9823 GN=HADHB PE=1 SV=1	Uncharacterized protein	HADHB	66.01	1985.072	-0.9	227	243	K13:succinyl modification:0.00	K239	PTYATPKVLEKAG	48.43684566	344.0583814	196.8645458	329.0291828	424.5624693	421.0966919	Quantified
A0A4X1UH24	A0A4X1UH24|A0A4X1UH24_PIG:F1RFH9|F1RFH9_PIG:A0A4X1UHM9|A0A4X1UHM9_PIG:A0A5G2R940|A0A5G2R940_PIG:Q8WMV6|Q8WMV6_PIG:A0A287AL21|A0A287AL21_PIG:A0A480R346|A0A480R346_PIG:A0A287APK5|A0A287APK5_PIG	K	DQMAATEQDK(+100.02)TPLQQK	10	16	Calcium-transporting ATPase OS=Sus scrofa OX=9823 PE=3 SV=1	Calcium-transporting ATPase		71.82	1930.8942	1.9	231	246	K10:succinyl modification:19.69	K240	AATEQDKTPLQQK	630.6670593	254.423514	380.048951	1237.168352	1018.302792	686.5337434	Quantified
A0A4X1TYC2	A0A4X1TYC2|A0A4X1TYC2_PIG:P33198|IDHP_PIG:A0A287BL23|A0A287BL23_PIG:A0A286ZYE6|A0A286ZYE6_PIG:A0A4X1U136|A0A4X1U136_PIG:A0A480NDL8|A0A480NDL8_PIG	K	DQTNDQVTIDSALATQK(+100.02)YSVAVK	17	23	Isocitrate dehydrogenase [NADP] OS=Sus scrofa OX=9823 GN=IDH2 PE=3 SV=1	Isocitrate dehydrogenase [NADP]	IDH2	121.24	2594.2712	0.9	60	82	K17:succinyl modification:72.73	K76	SALATQKYSVAVK	65199.34657	98875.98057	64048.52235	85912.5997	131943.9789	88743.25191	Quantified
A0A4X1USJ1	A0A4X1USJ1|A0A4X1USJ1_PIG	K	DRTVK(+100.02)EWDLGR	5	11	ATG16 domain-containing protein OS=Sus scrofa OX=9823 GN=ATG16L2 PE=3 SV=1	ATG16 domain-containing protein	ATG16L2	31.27	1473.7212	5.1	445	455		K449	SRDRTVKEWDLGR	6523.817797	10549.60874	8438.821985	9529.010591	9741.100564	9428.405887	Quantified
A0A4X1VGY6	A0A4X1VGY6|A0A4X1VGY6_PIG:A0A4X1UD45|A0A4X1UD45_PIG:A0A480J3J1|A0A480J3J1_PIG:A0A480HZT1|A0A480HZT1_PIG:A0A480RYN6|A0A480RYN6_PIG:A0A287A435|A0A287A435_PIG:A0A4X1U902|A0A4X1U902_PIG:A0A4X1VHX1|A0A4X1VHX1_PIG:A0A480SPW8|A0A480SPW8_PIG:A0A287AM97|A0A287AM97_PIG	K	DSALSTHK(+100.02)PIEVK	8	13	Uncharacterized protein OS=Sus scrofa OX=9823 PE=4 SV=1	Uncharacterized protein		78.55	1523.7831	-2.1	129	141	K8:succinyl modification:61.26	K136	SALSTHKPIEVKG	396.2834322	93.37309334	546.8072159	85.14111872	231.7802547	187.9284528	Quantified
A0A4X1VGY6	A0A4X1VGY6|A0A4X1VGY6_PIG:A0A287A435|A0A287A435_PIG:A0A4X1VHX1|A0A4X1VHX1_PIG:A0A287AM97|A0A287AM97_PIG	K	DSALSTHKPIEVK(+100.02)GLGGK	13	18	Uncharacterized protein OS=Sus scrofa OX=9823 PE=4 SV=1	Uncharacterized protein		59.18	1936.0265	0.8	129	146	K13:succinyl modification:10.19	K141	HKPIEVKGLGGKA	449.0992008	219.1090778	1484.286464	234.1122868	455.7807845	413.5285979	Quantified
A0A4X1UD45	A0A4X1UD45|A0A4X1UD45_PIG:A0A4X1U902|A0A4X1U902_PIG:A0A480SN35|A0A480SN35_PIG	K	DSC(+57.02)VVAWKPPASDGGAK(+100.02)IR	17	19	Uncharacterized protein OS=Sus scrofa OX=9823 PE=3 SV=1	Uncharacterized protein		64.21	2113.0261	-4.2	24436	24454	C3:Carbamidomethylation:1000.00;K17:succinyl modification:9.99	K24452	ASDGGAKIRNYYL	564.0520066	218.3749798	557.5090307	110.8759353	310.69381	978.2372435	Quantified
A0A4X1UD45	A0A4X1UD45|A0A4X1UD45_PIG:A0A4X1U902|A0A4X1U902_PIG:A0A480SN35|A0A480SN35_PIG	K	DSGDYTITAENASGSK(+100.02)SATIK	16	21	Uncharacterized protein OS=Sus scrofa OX=9823 PE=3 SV=1	Uncharacterized protein		92.1	2215.0127	-6.4	12959	12979	K16:succinyl modification:33.54	K12974	ENASGSKSATIKL	922.3682525	813.4308396	1057.526803	859.3009847	836.0219633	764.4520757	Quantified
A0A4X1UD45	A0A4X1UD45|A0A4X1UD45_PIG:A0A4X1U902|A0A4X1U902_PIG:A0A480SN35|A0A480SN35_PIG	K	DSGQYVLTVK(+100.02)NVAGTR	10	16	Uncharacterized protein OS=Sus scrofa OX=9823 PE=3 SV=1	Uncharacterized protein		73.54	1806.9111	-1.4	19453	19468		K19462	QYVLTVKNVAGTR	4216.197785	4851.141068	2788.229398	1143.76935	2638.752521	223.6082553	Quantified
A0A4X1UD45	A0A4X1UD45|A0A4X1UD45_PIG:A0A4X1U902|A0A4X1U902_PIG:A0A480SN35|A0A480SN35_PIG	K	DSGYYSLTAENSSGTDTQK(+100.02)IK	19	21	Uncharacterized protein OS=Sus scrofa OX=9823 PE=3 SV=1	Uncharacterized protein		71.66	2364.0605	-4.5	12562	12582	K19:succinyl modification:0.00	K12580	SGTDTQKIKVTVM	33.85072211						Identified
A0A4X1UD45	A0A4X1UD45|A0A4X1UD45_PIG:A0A4X1U902|A0A4X1U902_PIG:A0A480SN35|A0A480SN35_PIG	K	DSLRPDHGLFMIK(+100.02)VENDHGIAK	13	22	Uncharacterized protein OS=Sus scrofa OX=9823 PE=3 SV=1	Uncharacterized protein		67.42	2591.2803	-1.2	8367	8388	K13:succinyl modification:13.05	K8379	HGLFMIKVENDHG	688.3829857	883.9299998	367.5980721	623.7785201	733.236748	318.8769991	Quantified
Q29554	Q29554|ECHA_PIG:A0A5G2R3M6|A0A5G2R3M6_PIG:A0A5G2RBW4|A0A5G2RBW4_PIG:A0A480VWY5|A0A480VWY5_PIG:A0A480PE19|A0A480PE19_PIG:A0A4X1TSV0|A0A4X1TSV0_PIG	K	DSTASAVEVGLK(+100.02)QGK	12	15	Trifunctional enzyme subunit alpha, mitochondrial OS=Sus scrofa OX=9823 GN=HADHA PE=2 SV=1	Trifunctional enzyme subunit alpha, mitochondrial	HADHA	85.16	1588.7944	-1.9	520	534	K12:succinyl modification:0.00	K531	AVEVGLKQGKVII	8896.695179	17458.37055	17483.44385	15537.12892	19421.7616	17187.76254	Quantified
A0A480VNF1	A0A480VNF1|A0A480VNF1_PIG:A0A4X1VWX3|A0A4X1VWX3_PIG:A0A5G2R332|A0A5G2R332_PIG:A0A287AAP0|A0A287AAP0_PIG	K	DSVADPHNLK(+100.02)IC(+57.02)C(+57.02)R	10	14	Fumarylacetoacetate hydrolase domain-containing protein 2A isoform X3 OS=Sus scrofa OX=9823 PE=3 SV=1	Fumarylacetoacetate hydrolase domain-containing protein 2A isoform X3		58.55	1783.7981	-1.5	132	145	C12:Carbamidomethylation:1000.00;C13:Carbamidomethylation:1000.00	K141	ADPHNLKICCRVN	2214.560127	3684.493211	2982.987852	3313.206497	5858.015217	7777.738144	Quantified
A0A4X1UD45	A0A4X1UD45|A0A4X1UD45_PIG:A0A4X1U902|A0A4X1U902_PIG:A0A480SN35|A0A480SN35_PIG	K	DSVNNK(+100.02)WVTC(+57.02)ASAVQK	6	16	Uncharacterized protein OS=Sus scrofa OX=9823 PE=3 SV=1	Uncharacterized protein		73.39	1905.889	-1.3	13714	13729	K6:succinyl modification:91.60;C10:Carbamidomethylation:1000.00	K13719	RDSVNNKWVTCAS	1300.27265	207.7767784	1548.028191	1234.88296	1016.709868	817.6545951	Quantified
A0A4X1W7T6	A0A4X1W7T6|A0A4X1W7T6_PIG:Q6QAQ1|ACTB_PIG:Q27HS3|Q27HS3_PIG:A0A5G2QZ37|A0A5G2QZ37_PIG:A0A5S6G831|A0A5S6G831_PIG:A0A481CYB2|A0A481CYB2_PIG:A0A287BF33|A0A287BF33_PIG:A0A480K2S5|A0A480K2S5_PIG:A0A480QNI6|A0A480QNI6_PIG:A0A287AAR4|A0A287AAR4_PIG:A0A4X1U349|A0A4X1U349_PIG:A0A5G2R0X5|A0A5G2R0X5_PIG:A0A0B8RTY2|A0A0B8RTY2_PIG:A0A4X1TST1|A0A4X1TST1_PIG:A0A480VK74|A0A480VK74_PIG:A0A4X1U7L3|A0A4X1U7L3_PIG:A…	K	DSYVGDEAQSK(+100.02)	11	11	Uncharacterized protein OS=Sus scrofa OX=9823 GN=ACTG2 PE=3 SV=1	Uncharacterized protein	ACTG2	36.05	1297.531	-0.9	52	62		K62	GDEAQSKRGILTL	286.6863707	202.1124243	401.2559167	151.524171	414.5191412	146.1576663	Quantified
A0A4X1W7T6	A0A4X1W7T6|A0A4X1W7T6_PIG:Q6QAQ1|ACTB_PIG:Q27HS3|Q27HS3_PIG:A0A5G2QZ37|A0A5G2QZ37_PIG:A0A4X1W7V5|A0A4X1W7V5_PIG:A0A5S6G831|A0A5S6G831_PIG:A0A481CYB2|A0A481CYB2_PIG:A0A287BF33|A0A287BF33_PIG:A0A480K2S5|A0A480K2S5_PIG:A0A480QNI6|A0A480QNI6_PIG:A0A287AAR4|A0A287AAR4_PIG:A0A4X1U349|A0A4X1U349_PIG:A0A5G2R0X5|A0A5G2R0X5_PIG:A0A0B8RTY2|A0A0B8RTY2_PIG:O62788|O62788_PIG:A0A4X1TST1|A0A4X1TST1_PIG:A0A480VK7…	K	DSYVGDEAQSK(+100.02)R	11	12	Uncharacterized protein OS=Sus scrofa OX=9823 GN=ACTG2 PE=3 SV=1	Uncharacterized protein	ACTG2	104.1	1453.6321	3.5	52	63		K62	GDEAQSKRGILTL	52453.89002	67531.75069	81180.44267	82411.85671	96672.29803	82215.2712	Quantified
A0A4X1VR45	A0A4X1VR45|A0A4X1VR45_PIG:A0A287BG40|A0A287BG40_PIG:A0A286ZPT6|A0A286ZPT6_PIG:A0A4X1VRV3|A0A4X1VRV3_PIG:A0A4X1VM03|A0A4X1VM03_PIG:A0A4X1VTQ9|A0A4X1VTQ9_PIG:F1SM98|F1SM98_PIG	K	DTPENNPDTPFDFTPENYK(+100.02)R	19	20	NADH dehydrogenase [ubiquinone] flavoprotein 2, mitochondrial OS=Sus scrofa OX=9823 GN=NDUFV2 PE=3 SV=1	NADH dehydrogenase [ubiquinone] flavoprotein 2, mitochondrial	NDUFV2	76.85	2496.0718	-1.6	21	40		K39	FTPENYKRIEAIV	2716.825371	5075.228584	4901.229632	2825.841429	5263.39957	5972.67182	Quantified
A0A4X1UH24	A0A4X1UH24|A0A4X1UH24_PIG:F1RFH9|F1RFH9_PIG:A0A4X1UHM9|A0A4X1UHM9_PIG:A0A5G2R940|A0A5G2R940_PIG:A0A287AL21|A0A287AL21_PIG:A0A480R346|A0A480R346_PIG:A0A287APK5|A0A287APK5_PIG	K	DTPPK(+100.02)REDMVLDDSAR	5	16	Calcium-transporting ATPase OS=Sus scrofa OX=9823 PE=3 SV=1	Calcium-transporting ATPase		60.31	1943.8894	-0.9	561	576		K565	TRDTPPKREDMVL	1734.952959	830.3316345	1217.593535	2396.432064	1610.204549	1437.008639	Quantified
A0A286ZV66	A0A286ZV66|A0A286ZV66_PIG:A0A480SN35|A0A480SN35_PIG	K	DTTK(+100.02)TDSGLYR	4	11	Uncharacterized protein OS=Sus scrofa OX=9823 PE=4 SV=2	Uncharacterized protein		50.21	1355.6205	-0.2	503	513		K506	EIRDTTKTDSGLY	546.5253829	451.3853967	749.294677	559.5046839	826.18564	745.6295047	Quantified
A0A480Z1N4	A0A480Z1N4|A0A480Z1N4_PIG:A0A480RY81|A0A480RY81_PIG:A0A5G2QY64|A0A5G2QY64_PIG:A0A5G2R269|A0A5G2R269_PIG:A0A480IJG7|A0A480IJG7_PIG:A0A480THJ7|A0A480THJ7_PIG:A0A4X1W0L8|A0A4X1W0L8_PIG:A0A286ZRX8|A0A286ZRX8_PIG:A0A480VD03|A0A480VD03_PIG:A0A4X1VZY3|A0A4X1VZY3_PIG:A0A480NAM2|A0A480NAM2_PIG:F1SMN5|F1SMN5_PIG:A0A5G2QRW9|A0A5G2QRW9_PIG:A0A287A8C2|A0A287A8C2_PIG:A0A480U5F8|A0A480U5F8_PIG	K	DTVEVALEDK(+100.02)GDSTFR	10	16	Filamin-C isoform a OS=Sus scrofa OX=9823 PE=3 SV=1	Filamin-C isoform a		48.8	1880.8639	-1.9	423	438		K432	EVALEDKGDSTFR	344.9331242	244.8464376	302.1846605	141.084046	95.89363329	93.60285223	Quantified
A0A480QKT7	A0A480QKT7|A0A480QKT7_PIG:Q2TJA5|Q2TJA5_PIG:Q1HE49|Q1HE49_PIG	K	DTWAALEK(+100.02)C(+57.02)KDAGLTK	8	16	Aldo-keto reductase family 1 member C3 isoform 1 OS=Sus scrofa OX=9823 PE=3 SV=1	Aldo-keto reductase family 1 member C3 isoform 1		45.59	1905.9142	0.1	145	160	K8:succinyl modification:11.10;C9:Carbamidomethylation:1000.00	K152	TWAALEKCKDAGL	557.9335351	801.0799924	1025.888017	351.5741968	131.8373525		Quantified
A0A4X1UD45	A0A4X1UD45|A0A4X1UD45_PIG:A0A4X1U902|A0A4X1U902_PIG:A0A480SN35|A0A480SN35_PIG	K	DTWGVVSSGSSKTK(+100.02)	14	14	Uncharacterized protein OS=Sus scrofa OX=9823 PE=3 SV=1	Uncharacterized protein		54.37	1537.726	-5.9	11246	11259	K14:succinyl modification:14.04	K11259	SGSSKTKLKVPHL	1307.122559	165.4215202	2690.194062	153.3728759	193.5365633	2812.558289	Quantified
A0A287AFS2	A0A287AFS2|A0A287AFS2_PIG:P08835|ALBU_PIG:A0A4X1T5G4|A0A4X1T5G4_PIG:A0A287BAY9|A0A287BAY9_PIG:A0A286ZT13|A0A286ZT13_PIG:A0A4X1T4L3|A0A4X1T4L3_PIG:A0A481DC33|A0A481DC33_PIG:A2THZ2|A2THZ2_PIG	K	DTYK(+100.02)SEIAHR	4	10	Albumin OS=Sus scrofa OX=9823 GN=ALB PE=1 SV=2	Albumin	ALB	78.09	1318.6154	-2.3	25	34		K28	FRRDTYKSEIAHR	2624.355535	4021.556864	3769.507727	6413.49247	5810.15826	3988.923464	Quantified
A0A4X1TFW4	A0A4X1TFW4|A0A4X1TFW4_PIG	K	DVAK(+100.02)PVIELYK	4	11	Nucleoside-diphosphate kinase OS=Sus scrofa OX=9823 GN=AK4 PE=3 SV=1	Nucleoside-diphosphate kinase	AK4	30.54	1373.7441	0.7	136	146	K4:succinyl modification:52.22	K139	QYKDVAKPVIELY	136.0747714	677.4779295	220.6653904	886.5795284	1231.277169	410.8347776	Quantified
Q19PY1	Q19PY1|Q19PY1_PIG:A0A4X1V5X5|A0A4X1V5X5_PIG:A0A4X1VBN9|A0A4X1VBN9_PIG:A0A287B6I2|A0A287B6I2_PIG	K	DVAK(+100.02)VKQENK	4	10	Alpha-1,4 glucan phosphorylase (Fragment) OS=Sus scrofa OX=9823 GN=PYGM PE=2 SV=1	Alpha-1,4 glucan phosphorylase (Fragment)	PYGM	58.76	1257.6565	-2.1	423	432	K4:succinyl modification:46.20	K426	FIRDVAKVKQENK	622.6427148	753.9360716	749.4795177	954.0696771	1174.695422	968.6401076	Quantified
A0A4X1UD45	A0A4X1UD45|A0A4X1UD45_PIG:A0A4X1U902|A0A4X1U902_PIG:A0A480SN35|A0A480SN35_PIG	K	DVASAQWSPLSTTSK(+100.02)K	15	16	Uncharacterized protein OS=Sus scrofa OX=9823 PE=3 SV=1	Uncharacterized protein		55.37	1804.8843	-7.3	10947	10962	K15:succinyl modification:0.00	K10961	PLSTTSKKKSHMA	533.1070987	322.6824648	834.73799	335.471931	1278.0027	186.6750459	Quantified
A0A4X1UD45	A0A4X1UD45|A0A4X1UD45_PIG:A0A4X1U902|A0A4X1U902_PIG:A0A480SN35|A0A480SN35_PIG	K	DVASAQWSPLSTTSK(+100.02)KK	15	17	Uncharacterized protein OS=Sus scrofa OX=9823 PE=3 SV=1	Uncharacterized protein		33.31	1932.9792	-3	10947	10963	K15:succinyl modification:17.01	K10961	PLSTTSKKKSHMA	8429.612784	23431.65835	19432.12436	20577.08454	11603.67455	105.092895	Quantified
A0A4X1UD45	A0A4X1UD45|A0A4X1UD45_PIG:A0A4X1U902|A0A4X1U902_PIG:A0A480SN35|A0A480SN35_PIG	K	DVASAQWSPLSTTSKK(+100.02)	16	16	Uncharacterized protein OS=Sus scrofa OX=9823 PE=3 SV=1	Uncharacterized protein		69.22	1804.8843	6.2	10947	10962	K16:succinyl modification:14.02	K10962	LSTTSKKKSHMAK	503.6450819	322.6824648	834.73799	335.471931	362.6520411	186.6750459	Quantified
A0A480JGU8	A0A480JGU8|A0A480JGU8_PIG:A0A287BH33|A0A287BH33_PIG:A0A5S6HCM2|A0A5S6HCM2_PIG:A0A4X1URE8|A0A4X1URE8_PIG:A0A480XZ96|A0A480XZ96_PIG:P00506|AATM_PIG:A0A5G2Q7P6|A0A5G2Q7P6_PIG:A0A5G2R2E7|A0A5G2R2E7_PIG:A0A4X1UT32|A0A4X1UT32_PIG:A0A4X1UV54|A0A4X1UV54_PIG	K	DVFLPK(+100.02)PSWGNHTPIFR	6	17	Aspartate aminotransferase OS=Sus scrofa OX=9823 PE=3 SV=1	Aspartate aminotransferase		95.21	2110.0635	0.3	154	170		K159	RDVFLPKPSWGNH	623194.7535	1015318.196	678627.3263	913726.393	1062549.648	1246390.254	Quantified
A0A5G2QH97	A0A5G2QH97|A0A5G2QH97_PIG:A0A4X1U6F1|A0A4X1U6F1_PIG	K	DVFNK(+100.02)GYGFGMVK	5	13	Voltage-dependent anion-selective channel protein 3 OS=Sus scrofa OX=9823 GN=VDAC3 PE=1 SV=1	Voltage-dependent anion-selective channel protein 3	VDAC3	38.85	1560.7283	-1.6	16	28	K5:succinyl modification:29.57	K20	AKDVFNKGYGFGM	856.2990042	635.5467365	1341.372697	551.709885	241.780191	358.349083	Quantified
A0A287AFS2	A0A287AFS2|A0A287AFS2_PIG:P08835|ALBU_PIG:A0A4X1T5G4|A0A4X1T5G4_PIG:A0A287BAY9|A0A287BAY9_PIG:A0A286ZT13|A0A286ZT13_PIG:A0A4X1T4L3|A0A4X1T4L3_PIG:A0A481DC33|A0A481DC33_PIG:A0A287AMK0|A0A287AMK0_PIG:A2THZ2|A2THZ2_PIG:A0A4X1T5G0|A0A4X1T5G0_PIG	K	DVFSEC(+57.02)C(+57.02)QAADK(+100.02)AAC(+57.02)LLPK	12	19	Albumin OS=Sus scrofa OX=9823 GN=ALB PE=1 SV=2	Albumin	ALB	85.99	2282.0017	-4.1	72	90	C6:Carbamidomethylation:1000.00;C7:Carbamidomethylation:1000.00;K12:succinyl modification:51.59;C15:Carbamidomethylation:1000.00	K83	CCQAADKAACLLP	1570.430872	3613.397343	1637.981186	3842.412102	3107.335563	2933.042651	Quantified
A0A287AVV2	A0A287AVV2|A0A287AVV2_PIG:A0A4X1UYJ9|A0A4X1UYJ9_PIG:A0A4X1UX71|A0A4X1UX71_PIG:Q9MZ16|VDAC1_PIG:A0A4X1UV26|A0A4X1UV26_PIG	K	DVFTK(+100.02)GYGFGLIK	5	13	Voltage-dependent anion-selective channel protein 1 OS=Sus scrofa OX=9823 GN=VDAC1 PE=1 SV=2	Voltage-dependent anion-selective channel protein 1	VDAC1	71.5	1543.7922	-0.5	16	28	K5:succinyl modification:99.62	K20	ARDVFTKGYGFGL	3112.855776	2849.883213	3147.230254	3247.544088	2485.822552	2215.769862	Quantified
A0A5S8KKT9	A0A5S8KKT9|A0A5S8KKT9_PIG:A0A4X1WCL6|A0A4X1WCL6_PIG:A0A4X1W5L3|A0A4X1W5L3_PIG:A0A480JV95|A0A480JV95_PIG:A0A5G2QPX2|A0A5G2QPX2_PIG:A0A5G2QFC2|A0A5G2QFC2_PIG:P11708|MDHC_PIG	K	DVIATDK(+100.02)EEIAFK	7	13	Malate dehydrogenase OS=Sus scrofa OX=9823 GN=MDH1 PE=1 SV=1	Malate dehydrogenase	MDH1	54.19	1577.7825	-0.8	67	79	K7:succinyl modification:13.13	K73	DVIATDKEEIAFK	171.0444826	154.1962163	114.4742671	126.2486005	152.7366552	180.5329471	Quantified
A0A4X1T2E5	A0A4X1T2E5|A0A4X1T2E5_PIG:A0A4X1T2D3|A0A4X1T2D3_PIG:Q1HL07|Q1HL07_PIG:I3LJJ4|I3LJJ4_PIG:A0A287AE42|A0A287AE42_PIG:Q3Y5G5|Q3Y5G5_PIG	K	DVIK(+100.02)SVQAAMEKK	4	13	Uncharacterized protein OS=Sus scrofa OX=9823 GN=ECH1 PE=3 SV=1	Uncharacterized protein	ECH1	35.34	1545.8073	0.2	273	285	K4:succinyl modification:36.20	K276	QTKDVIKSVQAAM	55.56030254	86.01351438	116.7506866		143.0841192	145.4630379	Quantified
A1XQT6	A1XQT6|A1XQT6_PIG:A0A4X1UTR8|A0A4X1UTR8_PIG	K	DVK(+100.02)KPAAAAAPAPAPAPAPAPAPAPPKEEK	3	30	MLC1f OS=Sus scrofa OX=9823 GN=MYL1 PE=2 SV=1	MLC1f	MYL1	91.21	2925.5598	-4.2	6	35	K3:succinyl modification:0.00	K8	APKKDVKKPAAAA	6908.843171	7709.882514	5861.31466	7205.781109	4495.192365	9562.372894	Quantified
D0G784	D0G784|D0G784_PIG:A0A4X1W2A2|A0A4X1W2A2_PIG:A0A4X1W292|A0A4X1W292_PIG:F1RPH0|F1RPH0_PIG:A0A4X1VWX9|A0A4X1VWX9_PIG:Q7SIB7|PGK1_PIG:K7GKJ8|K7GKJ8_PIG:A0A5G2QJC3|A0A5G2QJC3_PIG:Q6T4P2|Q6T4P2_PIG:A0A5G2R4C4|A0A5G2R4C4_PIG	K	DVLFLK(+100.02)DC(+57.02)VGPEVEK	6	15	Phosphoglycerate kinase (Fragment) OS=Sus scrofa OX=9823 GN=PGK1 PE=2 SV=1	Phosphoglycerate kinase (Fragment)	PGK1	79	1846.9022	-2.3	79	93	K6:succinyl modification:47.62;C8:Carbamidomethylation:1000.00	K84	KDVLFLKDCVGPE	1115.989823	1858.793905	1618.340413	1252.427998	2129.255645	3052.51838	Quantified
A0A286ZV66	A0A286ZV66|A0A286ZV66_PIG:A0A480SN35|A0A480SN35_PIG	K	DVTK(+100.02)ADAGDYVC(+57.02)K	4	13	Uncharacterized protein OS=Sus scrofa OX=9823 PE=4 SV=2	Uncharacterized protein		31.65	1540.6715	0.7	423	435	K4:succinyl modification:6.64;C12:Carbamidomethylation:1000.00	K426	EFKDVTKADAGDY	79.98527757	300.2618992	354.1130353	84.6798466	79.82836278	254.6541244	Quantified
A0A286ZQ47	A0A286ZQ47|A0A286ZQ47_PIG:A0A287B8N1|A0A287B8N1_PIG:A0A4X1TKN1|A0A4X1TKN1_PIG:Q1HL06|Q1HL06_PIG:A0A4X1TKH2|A0A4X1TKH2_PIG:Q2HYU2|PFKAM_PIG:A0A286ZIJ9|A0A286ZIJ9_PIG:A0A286ZKJ2|A0A286ZKJ2_PIG:A0A287B7N8|A0A287B7N8_PIG:I3LCA1|I3LCA1_PIG:A0A4X1TKL1|A0A4X1TKL1_PIG:A0A286ZU66|A0A286ZU66_PIG:A0A287BCP5|A0A287BCP5_PIG:A0A4X1TGN2|A0A4X1TGN2_PIG:A0A480PMV8|A0A480PMV8_PIG	K	DVTK(+100.02)AMNEK	4	9	ATP-dependent 6-phosphofructokinase OS=Sus scrofa OX=9823 GN=PFKM PE=1 SV=1	ATP-dependent 6-phosphofructokinase	PFKM	47.24	1134.5227	-0.5	384	392	K4:succinyl modification:33.54	K387	VTKDVTKAMNEKR	651.8207412	669.7769389	1935.819055	505.0038204	470.7341016	536.5401992	Quantified
A0A286ZQ47	A0A286ZQ47|A0A286ZQ47_PIG:A0A287B8N1|A0A287B8N1_PIG:A0A4X1TKN1|A0A4X1TKN1_PIG:Q1HL06|Q1HL06_PIG:A0A4X1TKH2|A0A4X1TKH2_PIG:Q2HYU2|PFKAM_PIG:A0A286ZIJ9|A0A286ZIJ9_PIG:A0A286ZKJ2|A0A286ZKJ2_PIG:A0A287B7N8|A0A287B7N8_PIG:I3LCA1|I3LCA1_PIG:A0A4X1TKL1|A0A4X1TKL1_PIG:A0A286ZU66|A0A286ZU66_PIG:A0A287BCP5|A0A287BCP5_PIG:A0A4X1TGN2|A0A4X1TGN2_PIG:A0A480PMV8|A0A480PMV8_PIG	K	DVTK(+100.02)AMNEKR	4	10	ATP-dependent 6-phosphofructokinase OS=Sus scrofa OX=9823 GN=PFKM PE=1 SV=1	ATP-dependent 6-phosphofructokinase	PFKM	49.63	1290.6238	-6.1	384	393	K4:succinyl modification:32.32	K387	VTKDVTKAMNEKR	362.1210535	319.6551703	146.331758	463.9911788	328.2453567	245.5955387	Quantified
A0A5G2QPD2	A0A5G2QPD2|A0A5G2QPD2_PIG:A0A5G2R611|A0A5G2R611_PIG:I3LER5|I3LER5_PIG:A0A5G2QNW4|A0A5G2QNW4_PIG:Q95283|COX41_PIG:A0A4X1T8J9|A0A4X1T8J9_PIG	K	DYPLPDVAHVK(+100.02)NLSASQK	11	18	Cytochrome c oxidase subunit 4 OS=Sus scrofa OX=9823 GN=COX4I1 PE=1 SV=1	Cytochrome c oxidase subunit 4	COX4I1	62.86	2081.043	-0.7	77	94	K11:succinyl modification:9.75	K87	PDVAHVKNLSASQ	6160.069892	8629.837244	11855.96896	11658.02717	12596.23463	7515.313275	Quantified
A0A4X1VSU9	A0A4X1VSU9|A0A4X1VSU9_PIG:A0A287BSB6|A0A287BSB6_PIG:A0A481CCJ1|A0A481CCJ1_PIG:A0A287A887|A0A287A887_PIG:A0A4X1UVA4|A0A4X1UVA4_PIG:A0A286ZK06|A0A286ZK06_PIG:A0A4X1UVA2|A0A4X1UVA2_PIG:G3CKJ2|G3CKJ2_PIG:A0A481CPX2|A0A481CPX2_PIG:F1RVL5|F1RVL5_PIG:A0A4X1VZK6|A0A4X1VZK6_PIG:A0A287BG23|A0A287BG23_PIG:A0SNU7|A0SNU7_PIG:A0A076KRX0|A0A076KRX0_PIG:A0A4X1VXU3|A0A4X1VXU3_PIG:A0A4X1VSU4|A0A4X1VSU4_PIG:Q71UN0|…	K	DYVIVTWK(+100.02)PPNTTK	8	14	Uncharacterized protein OS=Sus scrofa OX=9823 PE=4 SV=1	Uncharacterized protein		76.61	1760.8984	-2.3	425	438	K8:succinyl modification:17.08	K432	YVIVTWKPPNTTK	3654.989933	3343.252245	1092.418765	4482.146841	1030.370381	893.4423252	Quantified
A0A480KXA1	A0A480KXA1|A0A480KXA1_PIG:A0A5G2RCH7|A0A5G2RCH7_PIG:A0A5G2QUK3|A0A5G2QUK3_PIG:F1SM75|F1SM75_PIG:A0A4X1VSQ9|A0A4X1VSQ9_PIG:A0A5K1VE56|A0A5K1VE56_PIG	K	EAAAYIAK(+100.02)R	8	9	Myomesin 1 OS=Sus scrofa OX=9823 GN=MYOM1 PE=1 SV=1	Myomesin 1	MYOM1	41.98	1091.561	0.9	165	173		K172	AAAYIAKRKLLAS	278.8724011	4673.325235	239.6711147	508.768362	191.8162533	173.6516465	Quantified
A0A4X1UD45	A0A4X1UD45|A0A4X1UD45_PIG:A0A4X1U902|A0A4X1U902_PIG:A0A480SN35|A0A480SN35_PIG	K	EAAILYK(+100.02)PAISTK	7	13	Uncharacterized protein OS=Sus scrofa OX=9823 PE=3 SV=1	Uncharacterized protein		56.82	1503.8185	-0.5	25534	25546	K7:succinyl modification:19.20	K25540	EAAILYKPAISTK	1495.68424	644.2320525	1387.045491	1153.392529	1400.429596	815.0003565	Quantified
A0A4X1UD45	A0A4X1UD45|A0A4X1UD45_PIG:A0A4X1U902|A0A4X1U902_PIG:A0A480SN35|A0A480SN35_PIG	K	EAAILYKPAISTK(+100.02)TVK	13	16	Uncharacterized protein OS=Sus scrofa OX=9823 PE=3 SV=1	Uncharacterized protein		37.09	1832.0294	-5.2	25534	25549	K13:succinyl modification:7.77	K25546	KPAISTKTVKGEY			56.79017593				Identified
A0A286ZXE3	A0A286ZXE3|A0A286ZXE3_PIG:A0A5G2QRY9|A0A5G2QRY9_PIG:A0A5G2R231|A0A5G2R231_PIG:K7GMH0|K7GMH0_PIG:A0A4X1SJD5|A0A4X1SJD5_PIG:A0A5G2Q7D6|A0A5G2Q7D6_PIG:A0A287AZK1|A0A287AZK1_PIG:A0A5G2R196|A0A5G2R196_PIG:A0A480VHZ0|A0A480VHZ0_PIG:F1SS64|F1SS64_PIG:A0A4X1SJS3|A0A4X1SJS3_PIG:A0A4X1SL20|A0A4X1SL20_PIG:A0A4X1SJ63|A0A4X1SJ63_PIG:A0A287AMA4|A0A287AMA4_PIG:A0A5G2QLY9|A0A5G2QLY9_PIG:Q9TV62|MYH4_PIG:A0A4X1SL6…	K	EAEFQK(+100.02)M(+15.99)R	6	8	Uncharacterized protein OS=Sus scrofa OX=9823 GN=LOC100736765 PE=1 SV=2	Uncharacterized protein	LOC100736765	31.8	1153.5073	-2.5	1170	1177		K1175	REAEFQKMRRDLE	1189.107691	1206.99141	1227.98749	1179.341759	1458.082749	783.7080547	Quantified
A0A286ZXE3	A0A286ZXE3|A0A286ZXE3_PIG:A0A5G2QRY9|A0A5G2QRY9_PIG:A0A5G2R231|A0A5G2R231_PIG:K7GMH0|K7GMH0_PIG:A0A4X1SJD5|A0A4X1SJD5_PIG:A0A5G2Q7D6|A0A5G2Q7D6_PIG:A0A287AZK1|A0A287AZK1_PIG:A0A5G2R196|A0A5G2R196_PIG:A0A480VHZ0|A0A480VHZ0_PIG:F1SS64|F1SS64_PIG:A0A4X1SJS3|A0A4X1SJS3_PIG:A0A4X1SL20|A0A4X1SL20_PIG:A0A4X1SJ63|A0A4X1SJ63_PIG:A0A287AMA4|A0A287AMA4_PIG:A0A5G2QLY9|A0A5G2QLY9_PIG:Q9TV62|MYH4_PIG:A0A4X1SL6…	K	EAEFQK(+100.02)MR	6	8	Uncharacterized protein OS=Sus scrofa OX=9823 GN=LOC100736765 PE=1 SV=2	Uncharacterized protein	LOC100736765	52.5	1137.5125	1.2	1170	1177		K1175	REAEFQKMRRDLE	6797.236197	7135.536115	11858.79964	7979.536443	11817.0587	9467.343107	Quantified
A0A286ZXE3	A0A286ZXE3|A0A286ZXE3_PIG:A0A5G2QRY9|A0A5G2QRY9_PIG:A0A5G2R231|A0A5G2R231_PIG:K7GMH0|K7GMH0_PIG:A0A4X1SJD5|A0A4X1SJD5_PIG:A0A5G2Q7D6|A0A5G2Q7D6_PIG:A0A287AZK1|A0A287AZK1_PIG:A0A5G2R196|A0A5G2R196_PIG:A0A480VHZ0|A0A480VHZ0_PIG:F1SS64|F1SS64_PIG:A0A4X1SJS3|A0A4X1SJS3_PIG:A0A4X1SL20|A0A4X1SL20_PIG:A0A4X1SJ63|A0A4X1SJ63_PIG:A0A287AMA4|A0A287AMA4_PIG:A0A5G2QLY9|A0A5G2QLY9_PIG:Q9TV62|MYH4_PIG:A0A4X1SL6…	K	EAEFQK(+100.02)MRR	6	9	Uncharacterized protein OS=Sus scrofa OX=9823 GN=LOC100736765 PE=1 SV=2	Uncharacterized protein	LOC100736765	37.17	1293.6135	-0.8	1170	1178		K1175	REAEFQKMRRDLE	9205.183631	7104.481799	9391.393192	10639.87292	11136.13924	6621.808185	Quantified
A0A4X1UD45	A0A4X1UD45|A0A4X1UD45_PIG:A0A480J3J1|A0A480J3J1_PIG:A0A480HZT1|A0A480HZT1_PIG:A0A480RYN6|A0A480RYN6_PIG:A0A4X1U902|A0A4X1U902_PIG:A0A480SPW8|A0A480SPW8_PIG	K	EAEK(+100.02)TAVTK	4	9	Uncharacterized protein OS=Sus scrofa OX=9823 PE=3 SV=1	Uncharacterized protein		38.5	1075.5397	2.5	458	466	K4:succinyl modification:30.64	K461	IRKEAEKTAVTKV	213.8684173	139.7967253	459.0289082	262.6922606	138.1852793	265.6384391	Quantified
A0A4X1U3M3	A0A4X1U3M3|A0A4X1U3M3_PIG:Q8MHY0|Q8MHY0_PIG:A1XQV9|A1XQV9_PIG	K	EAFTIMDQNRDGFIDK(+100.02)NDLR	16	20	Uncharacterized protein OS=Sus scrofa OX=9823 GN=MYL2 PE=4 SV=1	Uncharacterized protein	MYL2	62.76	2497.1543	-1.6	31	50		K46	RDGFIDKNDLRDT	239.4562789	488.4119867	2606.961474	376.4637638	428.9046407	378.0949648	Quantified
A0A5G2R327	A0A5G2R327|A0A5G2R327_PIG:A0A5G2RLS9|A0A5G2RLS9_PIG:A0A287A6F0|A0A287A6F0_PIG:A0A4X1TZM9|A0A4X1TZM9_PIG:A0A4X1TWJ0|A0A4X1TWJ0_PIG:A0A5G2QIC4|A0A5G2QIC4_PIG:Q19AA7|Q19AA7_PIG:A1XQT5|A1XQT5_PIG:Q5XLD2|Q5XLD2_PIG:A0A4X1TZC5|A0A4X1TZC5_PIG	K	EAFTVIDQNRDGIIDK(+100.02)EDLR	16	20	Myosin light chain, phosphorylatable, fast skeletal muscle OS=Sus scrofa OX=9823 GN=MYLPF PE=1 SV=1	Myosin light chain, phosphorylatable, fast skeletal muscle	MYLPF	75.61	2446.1975	-0.3	72	91		K87	RDGIIDKEDLRDT	11961.39901	14392.29966	10123.46538	13989.59658	21145.35848	23242.51899	Quantified
A0A286ZRV2	A0A286ZRV2|A0A286ZRV2_PIG:A0A288CFT0|A0A288CFT0_PIG:A0A4X1UWQ7|A0A4X1UWQ7_PIG:Q29371|TPIS_PIG:D0G7F6|D0G7F6_PIG:Q1W5B8|Q1W5B8_PIG:Q1PC32|Q1PC32_PIG	K	EAGITEK(+100.02)VVFEQTK	7	14	Triosephosphate isomerase OS=Sus scrofa OX=9823 GN=TPI1 PE=1 SV=2	Triosephosphate isomerase	TPI1	88.45	1677.8461	-0.9	173	186	K7:succinyl modification:51.17	K179	EAGITEKVVFEQT	7188.826159	9270.432163	4986.005514	12188.98788	16733.91252	13225.63317	Quantified
I3LCN1	I3LCN1|I3LCN1_PIG:A0A4X1UZ92|A0A4X1UZ92_PIG:A0A287AVF3|A0A287AVF3_PIG:A0A287ANH6|A0A287ANH6_PIG:A0A4X1UZP1|A0A4X1UZP1_PIG:A0A4X1V0M0|A0A4X1V0M0_PIG	K;K	EAIDK(+100.02)AGYTEK(+100.02)IVIGM(+15.99)DVAASEFYR	5	25	2-phospho-D-glycerate hydro-lyase OS=Sus scrofa OX=9823 GN=ENO2 PE=1 SV=2	2-phospho-D-glycerate hydro-lyase	ENO2	28.95	2991.4058	-18	229	253		K;K233	VKEAIDKAGYTEK	274.935888	485.6253948	340.5170424			715.1402264	Quantified
I3LCN1	I3LCN1|I3LCN1_PIG:A0A4X1UZ92|A0A4X1UZ92_PIG:A0A287AVF3|A0A287AVF3_PIG:A0A287ANH6|A0A287ANH6_PIG:A0A4X1UZP1|A0A4X1UZP1_PIG:A0A4X1V0M0|A0A4X1V0M0_PIG	K;K	EAIDK(+100.02)AGYTEK(+100.02)IVIGM(+15.99)DVAASEFYR	11	25	2-phospho-D-glycerate hydro-lyase OS=Sus scrofa OX=9823 GN=ENO2 PE=1 SV=2	2-phospho-D-glycerate hydro-lyase	ENO2	28.95	2991.4058	-18	229	253		K;K239	KAGYTEKIVIGMD	274.935888	485.6253948	340.5170424			715.1402264	Quantified
A0A287BRY0	A0A287BRY0|A0A287BRY0_PIG:A0A4X1TTA0|A0A4X1TTA0_PIG:F2Z5B6|F2Z5B6_PIG	K	EAK(+100.02)HIAEDADR	3	11	Tropomyosin alpha-1 chain OS=Sus scrofa OX=9823 GN=TPM1 PE=1 SV=2	Tropomyosin alpha-1 chain	TPM1	79.18	1353.6161	-0.5	114	124		K116	IQLKEAKHIAEDA	4606.044075	5973.692511	4329.43134	7326.051824	10525.84918	9373.526844	Quantified
A0A4X1V362	A0A4X1V362|A0A4X1V362_PIG:A0A4X1V1H9|A0A4X1V1H9_PIG:A0A287ARY3|A0A287ARY3_PIG:A0A4X1V1K4|A0A4X1V1K4_PIG:A0A5G2RBR3|A0A5G2RBR3_PIG:F1SHD7|F1SHD7_PIG:A0A4X1V0M5|A0A4X1V0M5_PIG:A0A287BLV7|A0A287BLV7_PIG	K	EAK(+100.02)KPM(+15.99)VVLGSSALQR	3	16	Uncharacterized protein OS=Sus scrofa OX=9823 GN=NDUFS1 PE=4 SV=1	Uncharacterized protein	NDUFS1	50.26	1828.9717	2.9	352	367	K3:succinyl modification:0.00;M6:Oxidation (M):1000.00	K354	QILKEAKKPMVVL	462.148311	307.8024991	489.2335046	129.7519974	486.9644742	690.9095571	Quantified
A0A4X1V362	A0A4X1V362|A0A4X1V362_PIG:A0A4X1V1H9|A0A4X1V1H9_PIG:A0A287ARY3|A0A287ARY3_PIG:A0A4X1V1K4|A0A4X1V1K4_PIG:A0A5G2RBR3|A0A5G2RBR3_PIG:F1SHD7|F1SHD7_PIG:A0A4X1V0M5|A0A4X1V0M5_PIG:A0A287BLV7|A0A287BLV7_PIG	K	EAK(+100.02)KPMVVLGSSALQR	3	16	Uncharacterized protein OS=Sus scrofa OX=9823 GN=NDUFS1 PE=4 SV=1	Uncharacterized protein	NDUFS1	80.18	1812.9767	0.3	352	367	K3:succinyl modification:10.11	K354	QILKEAKKPMVVL	5866.507029	7408.381197	6573.572364	6829.123452	9508.375639	8597.676579	Quantified
Q29568	Q29568|Q29568_PIG:A0A287A8S8|A0A287A8S8_PIG:A0A4X1W2Q8|A0A4X1W2Q8_PIG:A0A480R622|A0A480R622_PIG:A0A4X1W8R1|A0A4X1W8R1_PIG:A0A4X1W8G7|A0A4X1W8G7_PIG:A0A287B6S5|A0A287B6S5_PIG:I3LK59|I3LK59_PIG:A0A0B8RSY9|A0A0B8RSY9_PIG:A0A480WPU1|A0A480WPU1_PIG	K	EALELLK(+100.02)NAIGK	7	12	2-phospho-D-glycerate hydro-lyase (Fragment) OS=Sus scrofa OX=9823 PE=2 SV=1	2-phospho-D-glycerate hydro-lyase (Fragment)		60.98	1397.7766	1.9	34	45	K7:succinyl modification:23.70	K40	EALELLKNAIGKA	277.7867202	486.0310119	476.4552149	298.379662	667.175359	89.09264537	Quantified
A0A480KXA1	A0A480KXA1|A0A480KXA1_PIG:A0A5G2RCH7|A0A5G2RCH7_PIG:A0A5G2QUK3|A0A5G2QUK3_PIG:F1SM75|F1SM75_PIG:A0A4X1VSQ9|A0A4X1VSQ9_PIG:A0A480Q947|A0A480Q947_PIG:A0A5K1VE56|A0A5K1VE56_PIG	K	EANAK(+100.02)EDHWR	5	10	Myomesin 1 OS=Sus scrofa OX=9823 GN=MYOM1 PE=1 SV=1	Myomesin 1	MYOM1	47.91	1354.5902	0.6	1047	1056		K1051	MKEANAKEDHWRG	95.86719327	36.45532446	300.4963486	152.9636034	97.13078469	72.10115259	Quantified
A0A480KXA1	A0A480KXA1|A0A480KXA1_PIG:A0A5G2RCH7|A0A5G2RCH7_PIG:A0A5G2QUK3|A0A5G2QUK3_PIG:F1SM75|F1SM75_PIG:A0A4X1VSQ9|A0A4X1VSQ9_PIG:A0A5K1VE56|A0A5K1VE56_PIG	K	EANIK(+100.02)AISDEAYK	5	13	Myomesin 1 OS=Sus scrofa OX=9823 GN=MYOM1 PE=1 SV=1	Myomesin 1	MYOM1	53.83	1550.7463	-1.4	953	965	K5:succinyl modification:25.44	K957	WREANIKAISDEA	281.00869	349.9777395	716.5985784	244.438882	113.7774733	181.0292169	Quantified
A0A4X1UD45	A0A4X1UD45|A0A4X1UD45_PIG:A0A4X1U902|A0A4X1U902_PIG:A0A480SN35|A0A480SN35_PIG	K	EANVIWSK(+100.02)GPDIIK	8	14	Uncharacterized protein OS=Sus scrofa OX=9823 PE=3 SV=1	Uncharacterized protein		39.94	1668.8722	-2.1	5109	5122	K8:succinyl modification:22.09	K5116	ANVIWSKGPDIIK	246.075536	265.638704	230.3646697	93.98404829	92.67813472	166.3609052	Quantified
A0A4X1UD45	A0A4X1UD45|A0A4X1UD45_PIG:A0A4X1U902|A0A4X1U902_PIG:A0A480SN35|A0A480SN35_PIG	K	EASQTNWK(+100.02)MVC(+57.02)SSVAR	8	16	Uncharacterized protein OS=Sus scrofa OX=9823 PE=3 SV=1	Uncharacterized protein		71.51	1952.8721	-3.9	21295	21310	C11:Carbamidomethylation:1000.00	K21302	ASQTNWKMVCSSV	674.666244	343.5019209	285.492214	539.0919407	431.7863707	302.665601	Quantified
A0A287AFS2	A0A287AFS2|A0A287AFS2_PIG:P08835|ALBU_PIG:A0A4X1T5G4|A0A4X1T5G4_PIG:A0A287BAY9|A0A287BAY9_PIG:A0A286ZT13|A0A286ZT13_PIG:A0A4X1T4L3|A0A4X1T4L3_PIG:A0A481DC33|A0A481DC33_PIG:A0A287AMK0|A0A287AMK0_PIG:A2THZ2|A2THZ2_PIG:A0A4X1T5G0|A0A4X1T5G0_PIG	K	EC(+57.02)C(+57.02)DK(+100.02)PLLEK	5	10	Albumin OS=Sus scrofa OX=9823 GN=ALB PE=1 SV=2	Albumin	ALB	43.09	1390.6108	-0.2	186	195	C2:Carbamidomethylation:1000.00;C3:Carbamidomethylation:1000.00;K5:succinyl modification:4.75	K190	LKECCDKPLLEKS	232.3411753	123.2868779	206.0170798	301.4894941	260.0182991	319.2088933	Quantified
A0A287AFS2	A0A287AFS2|A0A287AFS2_PIG:P08835|ALBU_PIG:A0A4X1T5G4|A0A4X1T5G4_PIG:A0A287BAY9|A0A287BAY9_PIG:A0A286ZT13|A0A286ZT13_PIG:A0A4X1T4L3|A0A4X1T4L3_PIG:A0A481DC33|A0A481DC33_PIG:A0A287AMK0|A0A287AMK0_PIG:A2THZ2|A2THZ2_PIG:A0A4X1T5G0|A0A4X1T5G0_PIG	K	EC(+57.02)C(+57.02)DKPLLEK(+100.02)SHC(+57.02)IAEAK	10	18	Albumin OS=Sus scrofa OX=9823 GN=ALB PE=1 SV=2	Albumin	ALB	70.89	2287.0283	-0.1	186	203	C2:Carbamidomethylation:1000.00;C3:Carbamidomethylation:1000.00;K10:succinyl modification:23.70;C13:Carbamidomethylation:1000.00	K195	DKPLLEKSHCIAE	3112.800888	5376.1496	3508.674411	7600.523579	8932.277987	5352.142998	Quantified
A0A5G2QV68	A0A5G2QV68|A0A5G2QV68_PIG:A0A5G2R7U7|A0A5G2R7U7_PIG:F1RGE3|F1RGE3_PIG:A0A4X1SMI1|A0A4X1SMI1_PIG:A0A4X1SGR8|A0A4X1SGR8_PIG:A0A4X1SFR3|A0A4X1SFR3_PIG:A0A4X1SFP7|A0A4X1SFP7_PIG	K	EC(+57.02)SDVQPK(+100.02)LWAR	8	12	Complex I-B8 OS=Sus scrofa OX=9823 GN=NDUFA2 PE=1 SV=1	Complex I-B8	NDUFA2	80.8	1587.7351	0.2	57	68	C2:Carbamidomethylation:1000.00	K64	CSDVQPKLWARYD	170.2574422	339.8119978	381.7066532	597.3299511	687.1276859	418.0064969	Quantified
A0A480LCX7	A0A480LCX7|A0A480LCX7_PIG:Q0QF01|SDHA_PIG:A0A5G2QMG3|A0A5G2QMG3_PIG:A0A4X1TFA7|A0A4X1TFA7_PIG:A0A0B8RT86|A0A0B8RT86_PIG:A0A5G2Q7D7|A0A5G2Q7D7_PIG:Q29272|Q29272_PIG:A0A4X1TJN2|A0A4X1TJN2_PIG:A0A4X1TJ70|A0A4X1TJ70_PIG	K	EDFK(+100.02)ERVDEYDYSKPIQGQQK	4	21	Succinate dehydrogenase [ubiquinone] flavoprotein subunit, mitochondrial OS=Sus scrofa OX=9823 PE=3 SV=1	Succinate dehydrogenase [ubiquinone] flavoprotein subunit, mitochondrial		55.23	2701.2507	-0.1	595	615	K4:succinyl modification:29.98	K598	HAREDFKERVDEY	3056.199908	3567.215792	3879.687918	3802.50554	4942.247035	5940.374425	Quantified
A0A480LCX7	A0A480LCX7|A0A480LCX7_PIG:Q0QF01|SDHA_PIG:A0A5G2QMG3|A0A5G2QMG3_PIG:A0A4X1TFA7|A0A4X1TFA7_PIG:A0A0B8RT86|A0A0B8RT86_PIG:A0A5G2Q7D7|A0A5G2Q7D7_PIG:Q29272|Q29272_PIG:A0A4X1TJN2|A0A4X1TJN2_PIG:A0A4X1TJ70|A0A4X1TJ70_PIG	K	EDFKERVDEYDYSK(+100.02)PIQGQQK	14	21	Succinate dehydrogenase [ubiquinone] flavoprotein subunit, mitochondrial OS=Sus scrofa OX=9823 PE=3 SV=1	Succinate dehydrogenase [ubiquinone] flavoprotein subunit, mitochondrial		53.2	2701.2507	-3.6	595	615	K14:succinyl modification:21.51	K608	DEYDYSKPIQGQQ	348.9221545	148.4533737	100.2384383	183.8020134	204.3765646	145.0820459	Quantified
A0A4X1UD45	A0A4X1UD45|A0A4X1UD45_PIG:A0A4X1U902|A0A4X1U902_PIG:A0A480SN35|A0A480SN35_PIG	K	EDK(+100.02)GTYTVTASNR	3	13	Uncharacterized protein OS=Sus scrofa OX=9823 PE=3 SV=1	Uncharacterized protein		62.3	1540.7006	2.7	9067	9079		K9069	KATREDKGTYTVT	119.1821233	147.1769824	167.0760125	91.19836802	187.1003629	180.6740765	Quantified
A0A480J1L9	A0A480J1L9|A0A480J1L9_PIG:Q5S3G4|COX5B_PIG:P79319|P79319_PIG:P16960|RYR1_PIG:A0A4X1T4I4|A0A4X1T4I4_PIG:A0A480RGG3|A0A480RGG3_PIG:Q29104|Q29104_PIG:Q29105|Q29105_PIG	K	EDPNLVPSITNK(+100.02)R	12	13	Ryanodine receptor 1 OS=Sus scrofa OX=9823 PE=4 SV=1	Ryanodine receptor 1										723.6542626	397.7611147	749.7322574	336.0822976	370.9580674	533.7342263	Quantified
A0A287AFS2	A0A287AFS2|A0A287AFS2_PIG:P08835|ALBU_PIG:A0A287BAY9|A0A287BAY9_PIG:A0A286ZT13|A0A286ZT13_PIG:A0A287AMK0|A0A287AMK0_PIG:A2THZ2|A2THZ2_PIG	K	EDPPAC(+57.02)YATVFDK(+100.02)FQPLVDEPK	13	22	Albumin OS=Sus scrofa OX=9823 GN=ALB PE=1 SV=2	Albumin	ALB	57.51	2665.2258	-6.4	273	294	C6:Carbamidomethylation:1000.00;K13:succinyl modification:18.61	K285	YATVFDKFQPLVD		72.42370379	50.70694214	72.11376526	98.60986341	86.07853505	Quantified
A0A4X1SJS3	A0A4X1SJS3|A0A4X1SJS3_PIG:A0A4X1SL20|A0A4X1SL20_PIG:O46422|O46422_PIG:Q9TV62|MYH4_PIG:Q7JFR8|Q7JFR8_PIG:A0A4X1SL66|A0A4X1SL66_PIG:Q9TV63|MYH2_PIG:A0A5G2Q7D6|A0A5G2Q7D6_PIG:A0A287AZK1|A0A287AZK1_PIG:F1SS64|F1SS64_PIG	K	EDQVFPM(+15.99)NPPK(+100.02)FDK	11	14	Myosin-4 OS=Sus scrofa OX=9823 GN=MYH4 PE=3 SV=1	Myosin-4	MYH4	51.28	1806.8135	0.7	74	87	M7:Oxidation (M):1000.00;K11:succinyl modification:22.45	K84	FPMNPPKFDKIED	248.2730852	335.4523455	161.2881811	421.1101612	183.3991153	232.3908914	Quantified
A0A4X1SJS3	A0A4X1SJS3|A0A4X1SJS3_PIG:A0A4X1SL20|A0A4X1SL20_PIG:O46422|O46422_PIG:Q9TV62|MYH4_PIG:Q7JFR8|Q7JFR8_PIG:A0A4X1SL66|A0A4X1SL66_PIG:Q9TV63|MYH2_PIG:A0A5G2Q7D6|A0A5G2Q7D6_PIG:A0A287AZK1|A0A287AZK1_PIG:F1SS64|F1SS64_PIG	K	EDQVFPMNPPK(+100.02)FDK	11	14	Myosin-4 OS=Sus scrofa OX=9823 GN=MYH4 PE=3 SV=1	Myosin-4	MYH4	62.7	1790.8185	0.5	74	87	K11:succinyl modification:12.33	K84	FPMNPPKFDKIED	4140.253512	4995.098482	1691.651246	4206.732645	3101.142834	5116.458307	Quantified
A0A286ZXE3	A0A286ZXE3|A0A286ZXE3_PIG:A0A5G2R231|A0A5G2R231_PIG:K7GMH0|K7GMH0_PIG:A0A5G2QBQ2|A0A5G2QBQ2_PIG:A0A5G2R2R6|A0A5G2R2R6_PIG	K	EDQVLQQNPPK(+100.02)FDK	11	14	Uncharacterized protein OS=Sus scrofa OX=9823 GN=LOC100736765 PE=1 SV=2	Uncharacterized protein	LOC100736765	64.55	1784.858	4.8	73	86	K11:succinyl modification:22.45	K83	LQQNPPKFDKIED	673.2069412	508.0206514	2076.217957	184.5934763	81.80250634		Quantified
D0G0B3	D0G0B3|D0G0B3_PIG:A0A286ZXB9|A0A286ZXB9_PIG:F6PZX4|F6PZX4_PIG	K	EEC(+57.02)DK(+100.02)YALQSQQR	5	13	3-ketoacyl-CoA thiolase, mitochondrial OS=Sus scrofa OX=9823 GN=ACAA2 PE=1 SV=1	3-ketoacyl-CoA thiolase, mitochondrial	ACAA2	90.44	1753.7577	-1	177	189	C3:Carbamidomethylation:1000.00	K181	SREECDKYALQSQ	1456.649143	2121.698907	2090.8201	1548.619473	2161.817056	1417.035742	Quantified
A0A5G2QY62	A0A5G2QY62|A0A5G2QY62_PIG:A0A5G2QBW2|A0A5G2QBW2_PIG:A0A4X1VBJ5|A0A4X1VBJ5_PIG:I3L8T2|I3L8T2_PIG:A0A4X1VDP3|A0A4X1VDP3_PIG:A0A286ZQ07|A0A286ZQ07_PIG:A0A4X1V9B4|A0A4X1V9B4_PIG:A0A5G2QQF8|A0A5G2QQF8_PIG:F1S086|F1S086_PIG:A0A4X1VCD4|A0A4X1VCD4_PIG	K	EEGPSAFWK(+100.02)GTAAR	9	14	Solute carrier family 25 member 12 OS=Sus scrofa OX=9823 GN=SLC25A12 PE=1 SV=1	Solute carrier family 25 member 12	SLC25A12	70.75	1605.7423	-1.1	587	600		K595	GPSAFWKGTAARV	215.5659023	183.2881199	315.5292087	340.4971178	553.9137824	396.24625	Quantified
A0A4X1UK89	A0A4X1UK89|A0A4X1UK89_PIG:P41367|ACADM_PIG:A0A4X1UG84|A0A4X1UG84_PIG:A0A5G2R006|A0A5G2R006_PIG:A0A5G2RC01|A0A5G2RC01_PIG:A0A5S6HU82|A0A5S6HU82_PIG:A0A2C9F350|A0A2C9F350_PIG:A0A480VH36|A0A480VH36_PIG:A0A4X1UK62|A0A4X1UK62_PIG	K	EEIIPVAAEYDRTGEYPVPLLK(+100.02)R	22	23	Medium-chain specific acyl-CoA dehydrogenase, mitochondrial OS=Sus scrofa OX=9823 PE=3 SV=1	Medium-chain specific acyl-CoA dehydrogenase, mitochondrial		50.97	2757.4224	-1.9	22	44		K43	YPVPLLKRAWELG	1058.868832	1632.361224	316.0894712	724.7162778	565.1135953	1313.28798	Quantified
A0A4X1T2X5	A0A4X1T2X5|A0A4X1T2X5_PIG:A0A4X1SJY4|A0A4X1SJY4_PIG:A0A286ZSX6|A0A286ZSX6_PIG:A0A4X1TIU7|A0A4X1TIU7_PIG:A0A287BAB3|A0A287BAB3_PIG:A0A4X1VD93|A0A4X1VD93_PIG:A0A4X1SUC4|A0A4X1SUC4_PIG:A0A4X1TS10|A0A4X1TS10_PIG:A0A4X1VC89|A0A4X1VC89_PIG:A0A4X1TK99|A0A4X1TK99_PIG	K	EEK(+100.02)LVESGGGLVQPGGSLR	3	19	Ig-like domain-containing protein OS=Sus scrofa OX=9823 PE=4 SV=1	Ig-like domain-containing protein		77.17	2011.0221	-7.9	1	19		K3	____EEKLVESGG	245.1127036	450.6230507	254.1728413	654.1391241	821.6945268	311.6569559	Quantified
A0A4X1TEU6	A0A4X1TEU6|A0A4X1TEU6_PIG:A0A287ATJ4|A0A287ATJ4_PIG:A0A5S6I1M3|A0A5S6I1M3_PIG:A0A4X1TDZ5|A0A4X1TDZ5_PIG:Q7M2W6|CRYAB_PIG:B1Q039|B1Q039_PIG	K	EEKPAVTAAPK(+100.02)K	11	12	Alpha(B)-crystallin OS=Sus scrofa OX=9823 GN=CRYAB PE=3 SV=1	Alpha(B)-crystallin	CRYAB	74.47	1367.7296	-1.2	221	232	K11:succinyl modification:0.00	K231	AVTAAPKK_____	292.7544274	193.7881404	976.1631526	630.4373743	106.78722	125.1583571	Quantified
A0A4X1TEU6	A0A4X1TEU6|A0A4X1TEU6_PIG:A0A287ATJ4|A0A287ATJ4_PIG:A0A5S6I1M3|A0A5S6I1M3_PIG:A0A4X1TDZ5|A0A4X1TDZ5_PIG:Q7M2W6|CRYAB_PIG:B1Q039|B1Q039_PIG	K	EEKPAVTAAPKK(+100.02)	12	12	Alpha(B)-crystallin OS=Sus scrofa OX=9823 GN=CRYAB PE=3 SV=1	Alpha(B)-crystallin	CRYAB	34.25	1367.7296	-5.5	221	232	K12:succinyl modification:7.21	K232	VTAAPKK______	281.8229477	144.6125161	802.0305472	56.67528709	298.3681174	76.14300565	Quantified
F1RG85	F1RG85|F1RG85_PIG:A0A4X1SLL3|A0A4X1SLL3_PIG	K	EELEKVQSQLEQSEAKC(+57.02)EDALK(+100.02)	22	22	Myosin XVIIIB OS=Sus scrofa OX=9823 GN=MYO18B PE=3 SV=3	Myosin XVIIIB	MYO18B	29.96	2690.2593	2.5	1707	1728	C17:Carbamidomethylation:1000.00;K22:succinyl modification:4.12	K1728	KCEDALKTQKALT	3966.533225	6508.106386	10167.64447	52102.37805	5015.92062	12515.5758	Quantified
A0A4X1SJS3	A0A4X1SJS3|A0A4X1SJS3_PIG:Q9TV62|MYH4_PIG:A0A4X1SL66|A0A4X1SL66_PIG	K	EEQAEPDGTEVADK(+100.02)AAYLQGLNSADLLK	14	28	Myosin-4 OS=Sus scrofa OX=9823 GN=MYH4 PE=3 SV=1	Myosin-4	MYH4	92.23	3074.4568	-1.6	373	400	K14:succinyl modification:81.78	K386	GTEVADKAAYLQG	3857.0579	4547.793198	1348.795274	3924.542493	4488.39211	4936.511177	Quantified
A0A4X1SJS3	A0A4X1SJS3|A0A4X1SJS3_PIG:Q9TV62|MYH4_PIG:A0A4X1SL66|A0A4X1SL66_PIG	K	EFEMSNLQSK(+100.02)IEDEQALAMQLQKK	10	24	Myosin-4 OS=Sus scrofa OX=9823 GN=MYH4 PE=3 SV=1	Myosin-4	MYH4	48.39	2937.4099	3.4	1083	1106	K10:succinyl modification:15.57	K1092	MSNLQSKIEDEQA	125.7212055	102.0549642		161.032369	72.7329009	74.3072812	Quantified
A0A4X1SJS3	A0A4X1SJS3|A0A4X1SJS3_PIG:Q9TV62|MYH4_PIG:A0A4X1SL66|A0A4X1SL66_PIG	K	EFEMSNLQSKIEDEQALAMQLQK(+100.02)K	23	24	Myosin-4 OS=Sus scrofa OX=9823 GN=MYH4 PE=3 SV=1	Myosin-4	MYH4	69.47	2937.4099	-1.7	1083	1106	K23:succinyl modification:0.00	K1105	LAMQLQKKIKELQ	372.8237959	361.3673517	106.3102952	323.7524088	217.7480433	202.5859459	Quantified
A0A5G2R6F6	A0A5G2R6F6|A0A5G2R6F6_PIG:A0A4X1TCQ0|A0A4X1TCQ0_PIG:I3LJ05|I3LJ05_PIG:A0A287ANM8|A0A287ANM8_PIG	K	EFHGAGK(+100.02)PIGLC(+57.02)C(+57.02)IAPVLAAK	7	21	Uncharacterized protein OS=Sus scrofa OX=9823 GN=GATD3A PE=1 SV=1	Uncharacterized protein	GATD3A	75.09	2308.1707	-3.3	171	191	K7:succinyl modification:63.95;C12:Carbamidomethylation:1000.00;C13:Carbamidomethylation:1000.00	K177	EFHGAGKPIGLCC	614.3476362	375.7689446	564.1495563	164.5006943	716.3080033	241.9190053	Quantified
A0A4X1WB47	A0A4X1WB47|A0A4X1WB47_PIG:A0A5G2R8A9|A0A5G2R8A9_PIG:A0A4X1WAT7|A0A4X1WAT7_PIG:D5LIE7|D5LIE7_PIG:D2D0E2|D2D0E2_PIG:F1S764|F1S764_PIG:C3URJ6|C3URJ6_PIG	K	EFLK(+100.02)GQK	4	7	Carn_acyltransf domain-containing protein OS=Sus scrofa OX=9823 GN=CPT2 PE=3 SV=1	Carn_acyltransf domain-containing protein	CPT2	37.94	948.4916	-0.3	453	459	K4:succinyl modification:19.27	K456	GGKEFLKGQKVSP	1722.590256	4232.887916	3443.055235	3648.047453	5685.135658	2047.437352	Quantified
A0A287BH33	A0A287BH33|A0A287BH33_PIG:A0A5S6HCM2|A0A5S6HCM2_PIG:A0A4X1URE8|A0A4X1URE8_PIG:A0A480XZ96|A0A480XZ96_PIG:P00506|AATM_PIG:A0A5G2Q7P6|A0A5G2Q7P6_PIG:A0A5G2R2E7|A0A5G2R2E7_PIG:A0A4X1UT32|A0A4X1UT32_PIG:A0A4X1UV54|A0A4X1UV54_PIG	K	EFSIYM(+15.99)TK(+100.02)DGR	8	11	Aspartate aminotransferase OS=Sus scrofa OX=9823 GN=GOT2 PE=1 SV=1	Aspartate aminotransferase	GOT2	81.34	1461.6445	-1.4	409	419		K416	FSIYMTKDGRISV	77926.59749	100760.7303	49303.76011	98085.16618	110593.9498	80136.96838	Quantified
A0A287BH33	A0A287BH33|A0A287BH33_PIG:A0A5S6HCM2|A0A5S6HCM2_PIG:A0A4X1URE8|A0A4X1URE8_PIG:A0A480XZ96|A0A480XZ96_PIG:P00506|AATM_PIG:A0A5G2Q7P6|A0A5G2Q7P6_PIG:A0A5G2R2E7|A0A5G2R2E7_PIG:A0A4X1UT32|A0A4X1UT32_PIG:A0A4X1UV54|A0A4X1UV54_PIG	K	EFSIYMTK(+100.02)DGR	8	11	Aspartate aminotransferase OS=Sus scrofa OX=9823 GN=GOT2 PE=1 SV=1	Aspartate aminotransferase	GOT2	90.77	1445.6497	3.7	409	419		K416	FSIYMTKDGRISV	229792.0145	336034.4027	264965.7989	316669.8556	386915.6347	432795.1347	Quantified
I3LDJ6	I3LDJ6|I3LDJ6_PIG:A0A4X1VRN7|A0A4X1VRN7_PIG:A0A4X1VY80|A0A4X1VY80_PIG:Q9XS69|Q9XS69_PIG:A0A4X1VW40|A0A4X1VW40_PIG:A0A286ZIE8|A0A286ZIE8_PIG:A0A4X1VWJ5|A0A4X1VWJ5_PIG:A0A4X1VX99|A0A4X1VX99_PIG:F1RZQ6|F1RZQ6_PIG:A0A4X1VWJ0|A0A4X1VWJ0_PIG	K	EFTGLGNC(+57.02)LAK(+100.02)IFK	11	14	ADP/ATP translocase OS=Sus scrofa OX=9823 GN=SLC25A4 PE=1 SV=2	ADP/ATP translocase	SLC25A4	88.91	1696.8494	-2.9	153	166	C8:Carbamidomethylation:1000.00;K11:succinyl modification:16.66	K163	LGNCLAKIFKSDG	9302.286544	13695.85104	10915.6612	16845.42925	15688.18535	10353.87483	Quantified
I3LDJ6	I3LDJ6|I3LDJ6_PIG:A0A4X1VRN7|A0A4X1VRN7_PIG:A0A4X1VY80|A0A4X1VY80_PIG:Q9XS69|Q9XS69_PIG:A0A4X1VW40|A0A4X1VW40_PIG:A0A286ZIE8|A0A286ZIE8_PIG:A0A4X1VWJ5|A0A4X1VWJ5_PIG:A0A4X1VX99|A0A4X1VX99_PIG:F1RZQ6|F1RZQ6_PIG:A0A4X1VWJ0|A0A4X1VWJ0_PIG	K	EFTGLGNC(+57.02)LAK(+100.02)IFKSDGLR	11	19	ADP/ATP translocase OS=Sus scrofa OX=9823 GN=SLC25A4 PE=1 SV=2	ADP/ATP translocase	SLC25A4	52.88	2225.115	-2.5	153	171	C8:Carbamidomethylation:1000.00;K11:succinyl modification:32.97	K163	LGNCLAKIFKSDG	69.23569274			80.9799605			Identified
A0A5G2R3A2	A0A5G2R3A2|A0A5G2R3A2_PIG:P28839|AMPL_PIG:A0A5G2QA84|A0A5G2QA84_PIG:A0A480XC77|A0A480XC77_PIG	K	EFVTHPK(+100.02)WAHLDIAGVMTNKDEVPYLR	7	27	Cysteinylglycine-S-conjugate dipeptidase OS=Sus scrofa OX=9823 GN=LAP3 PE=1 SV=1	Cysteinylglycine-S-conjugate dipeptidase	LAP3	40.27	3265.623	-5.7	451	477	K7:succinyl modification:0.00	K457	EFVTHPKWAHLDI	1853.120172	4065.292249	565.7954942	222.873336	359.8761252	2282.586785	Quantified
A0A4X1UD45	A0A4X1UD45|A0A4X1UD45_PIG:A0A4X1U902|A0A4X1U902_PIG:A0A480SN35|A0A480SN35_PIG	K	EGADYK(+100.02)LR	6	8	Uncharacterized protein OS=Sus scrofa OX=9823 PE=3 SV=1	Uncharacterized protein		28.63	1050.4982	0.7	8665	8672		K8670	REGADYKLRVSAV	656.4039217	319.7058517	807.3385496	471.1903707	1734.356316	135.7885295	Quantified
A0A480V6Z4	A0A480V6Z4|A0A480V6Z4_PIG:A0A287BRD5|A0A287BRD5_PIG:A0A4X1USZ9|A0A4X1USZ9_PIG:A0A287AGU2|A0A287AGU2_PIG:A0A480RYH5|A0A480RYH5_PIG:F1RPT1|F1RPT1_PIG:P80021|ATPA_PIG:A0A5G2R5C5|A0A5G2R5C5_PIG:A0A4X1UQS5|A0A4X1UQS5_PIG:A0A287BBS4|A0A287BBS4_PIG:A0A4X1USY4|A0A4X1USY4_PIG:F1RPS8|F1RPS8_PIG:A0A4X1UT11|A0A4X1UT11_PIG:A0A5G2QY15|A0A5G2QY15_PIG:A0A287A874|A0A287A874_PIG	K	EGDIVK(+100.02)R	6	7	ATP synthase subunit alpha, mitochondrial isoform a OS=Sus scrofa OX=9823 PE=3 SV=1	ATP synthase subunit alpha, mitochondrial isoform a		42.72	915.4661	0.8	127	133		K132	KEGDIVKRTGAIV	11594.68172	17649.82978	11550.77098	12261.76559	24370.17867	17998.68407	Quantified
F1SMZ7	F1SMZ7|F1SMZ7_PIG:A0A4X1VDY5|A0A4X1VDY5_PIG:A0A4X1VEW0|A0A4X1VEW0_PIG:A0A287ATN8|A0A287ATN8_PIG:Q5UES3|Q5UES3_PIG:G9F6X6|G9F6X6_PIG	K	EGFEK(+100.02)ISK	5	8	60 kDa chaperonin OS=Sus scrofa OX=9823 PE=3 SV=3	60 kDa chaperonin		29.58	1036.5077	-0.7	126	133	K5:succinyl modification:0.00	K130	AKEGFEKISKGAN	2577.03641	3196.261869	2307.265808	2409.924601	5249.51626	3255.562007	Quantified
A0A5G2QRY9	A0A5G2QRY9|A0A5G2QRY9_PIG:O46422|O46422_PIG:Q7JFR8|Q7JFR8_PIG:A0A4X1SJD5|A0A4X1SJD5_PIG:A0A5G2Q7D6|A0A5G2Q7D6_PIG:A0A287AZK1|A0A287AZK1_PIG:A0A5G2R196|A0A5G2R196_PIG:F1SS64|F1SS64_PIG:A0A4X1SJS3|A0A4X1SJS3_PIG:A0A4X1SL20|A0A4X1SL20_PIG:A0A4X1SJ63|A0A4X1SJ63_PIG:A0A287AMA4|A0A287AMA4_PIG:A0A5G2QLY9|A0A5G2QLY9_PIG:Q9TV62|MYH4_PIG:A0A4X1SL66|A0A4X1SL66_PIG:Q9TV63|MYH2_PIG:F1SS62|F1SS62_PIG:A0A4X1SI0…	K	EGGK(+100.02)VTVK	4	8	Uncharacterized protein OS=Sus scrofa OX=9823 GN=MYH8 PE=3 SV=1	Uncharacterized protein	MYH8	46.88	916.4865	2.6	58	65	K4:succinyl modification:42.68	K61	QSKEGGKVTVKTE	26980.54711	33226.44096	21508.9491	46581.22063	52302.91139	41567.77778	Quantified
A0A4X1SJS3	A0A4X1SJS3|A0A4X1SJS3_PIG:A0A4X1SL20|A0A4X1SL20_PIG:O46422|O46422_PIG:Q9TV62|MYH4_PIG:Q9TV63|MYH2_PIG:A0A5G2Q7D6|A0A5G2Q7D6_PIG:A0A287AZK1|A0A287AZK1_PIG:F1SS64|F1SS64_PIG	K	EGGKVTVK(+100.02)TEAGATLTVK	8	18	Myosin-4 OS=Sus scrofa OX=9823 GN=MYH4 PE=3 SV=1	Myosin-4	MYH4	54.86	1888.0153	-5.4	56	73	K8:succinyl modification:19.86	K63	GGKVTVKTEAGAT	1881.679328	971.2364043	73.25094004	3515.774886	331.8243185	703.9006276	Quantified
A0A5G2QGB1	A0A5G2QGB1|A0A5G2QGB1_PIG:A0A5G2QPP5|A0A5G2QPP5_PIG:A0A5G2REA8|A0A5G2REA8_PIG:A0A287BPJ7|A0A287BPJ7_PIG:Q9TUF6|Q9TUF6_PIG:A0A4X1TVF4|A0A4X1TVF4_PIG:A0A4X1TQJ8|A0A4X1TQJ8_PIG:A0A4X1TSN2|A0A4X1TSN2_PIG:F1SDN2|F1SDN2_PIG:A0A5G2QL38|A0A5G2QL38_PIG:A0A4X1TVU0|A0A4X1TVU0_PIG	K	EGGQYGLVAAC(+57.02)AAGGQGHAM(+15.99)IVEAYPK(+100.02)	27	27	Uncharacterized protein OS=Sus scrofa OX=9823 GN=HADHB PE=1 SV=1	Uncharacterized protein	HADHB	53.59	2820.2847	0.1	432	458	C11:Carbamidomethylation:1000.00	K458	IVEAYPK______	628.8188333	659.896471	115.5172186	611.9204192	517.4408122	304.9316305	Quantified
A0A5G2QGB1	A0A5G2QGB1|A0A5G2QGB1_PIG:A0A5G2QPP5|A0A5G2QPP5_PIG:A0A5G2REA8|A0A5G2REA8_PIG:A0A287BPJ7|A0A287BPJ7_PIG:Q9TUF6|Q9TUF6_PIG:A0A4X1TVF4|A0A4X1TVF4_PIG:A0A4X1TQJ8|A0A4X1TQJ8_PIG:A0A4X1TSN2|A0A4X1TSN2_PIG:F1SDN2|F1SDN2_PIG:A0A5G2QL38|A0A5G2QL38_PIG:A0A4X1TVU0|A0A4X1TVU0_PIG	K	EGGQYGLVAAC(+57.02)AAGGQGHAMIVEAYPK(+100.02)	27	27	Uncharacterized protein OS=Sus scrofa OX=9823 GN=HADHB PE=1 SV=1	Uncharacterized protein	HADHB	80.94	2804.2898	-1.6	432	458	C11:Carbamidomethylation:1000.00	K458	IVEAYPK______	5034.070243	6345.548113	3438.968151	5970.536289	4652.255335	9526.499021	Quantified
A0A4X1VZK6	A0A4X1VZK6|A0A4X1VZK6_PIG:A0A4X1VSU9|A0A4X1VSU9_PIG:A0A287BSB6|A0A287BSB6_PIG:A0A287A887|A0A287A887_PIG:A0A4X1VXU3|A0A4X1VXU3_PIG:A0A286ZK06|A0A286ZK06_PIG:A0A4X1VSU4|A0A4X1VSU4_PIG:A0A5G2QZI7|A0A5G2QZI7_PIG:A0A4X1VXD5|A0A4X1VXD5_PIG:F1RVL5|F1RVL5_PIG	K	EGHHK(+100.02)NWHEVNSSPLKER	5	18	Uncharacterized protein OS=Sus scrofa OX=9823 PE=4 SV=1	Uncharacterized protein		59.32	2283.0781	-0.5	766	783	K5:succinyl modification:56.41	K770	KREGHHKNWHEVN	133.9929467	88.81545876				104.2430158	Quantified
A0A287BPT5	A0A287BPT5|A0A287BPT5_PIG:F1SKL2|F1SKL2_PIG:A0A480KFP8|A0A480KFP8_PIG:A0A4X1U9F0|A0A4X1U9F0_PIG	K	EGHPVTSEPSHPEPAIFK(+100.02)ATLDR	18	23	Sulfurtransferase OS=Sus scrofa OX=9823 GN=TST PE=1 SV=2	Sulfurtransferase	TST	80.71	2614.2664	4.5	190	212		K207	PEPAIFKATLDRS	1074.108588	2082.4813	1132.171289	1862.778679	2235.28302	1820.182054	Quantified
A0A481D232	A0A481D232|A0A481D232_PIG:A0A480JUN1|A0A480JUN1_PIG:K7GLT8|K7GLT8_PIG:A0A287BET3|A0A287BET3_PIG:A0A480JWP4|A0A480JWP4_PIG:F1SLA0|F1SLA0_PIG:A0A4X1W6Q6|A0A4X1W6Q6_PIG:A0A481D142|A0A481D142_PIG:Q0QEM6|Q0QEM6_PIG:A0A4X1W7K4|A0A4X1W7K4_PIG	K	EGNDLYHEMIESGVINLK(+100.02)DATSK	18	23	ATP synthase subunit beta OS=Sus scrofa OX=9823 PE=3 SV=1	ATP synthase subunit beta		82.34	2662.2432	-1.4	248	270	K18:succinyl modification:39.44	K265	SGVINLKDATSKV	929.4918679	1526.616049	999.113235	525.2319695	1228.615785	1684.863281	Quantified
A0A4X1UD45	A0A4X1UD45|A0A4X1UD45_PIG:A0A4X1U902|A0A4X1U902_PIG:A0A480SN35|A0A480SN35_PIG	K	EGQDISK(+100.02)R	7	8	Uncharacterized protein OS=Sus scrofa OX=9823 PE=3 SV=1	Uncharacterized protein		34.04	1031.4883	-2.4	23770	23777		K23776	EGQDISKRAMIAT	581.771885	320.0962106	708.4126341	380.278037	486.9469621	473.3825087	Quantified
A0A287BH33	A0A287BH33|A0A287BH33_PIG:A0A5S6HCM2|A0A5S6HCM2_PIG:A0A4X1URE8|A0A4X1URE8_PIG:A0A480XZ96|A0A480XZ96_PIG:P00506|AATM_PIG:A0A5G2Q7P6|A0A5G2Q7P6_PIG:A0A5G2R2E7|A0A5G2R2E7_PIG:A0A4X1UT32|A0A4X1UT32_PIG:A0A4X1UV54|A0A4X1UV54_PIG	K	EGSSHNWQHIVDQIGMFC(+57.02)FTGIK(+100.02)PEQVER	23	29	Aspartate aminotransferase OS=Sus scrofa OX=9823 GN=GOT2 PE=1 SV=1	Aspartate aminotransferase	GOT2	52.64	3528.6191	-2.7	377	405	C18:Carbamidomethylation:1000.00	K399	FCFTGIKPEQVER	6145.849914	4919.70496	1285.745999	520.7782101	341.0143537	1209.684534	Quantified
A0A4X1SS97	A0A4X1SS97|A0A4X1SS97_PIG:K9IW80|K9IW80_PIG:A0A4X1STM2|A0A4X1STM2_PIG:A0A4X1STF8|A0A4X1STF8_PIG:A0A4X1STS7|A0A4X1STS7_PIG:F1SMG3|F1SMG3_PIG:A0A287AQG1|A0A287AQG1_PIG:A0A286ZZT0|A0A286ZZT0_PIG:A0A287B1U9|A0A287B1U9_PIG	K	EGSVVVDLAAEAGGNFETTK(+100.02)PGELYVHK	20	28	Proton-translocating NAD(P)(+) transhydrogenase OS=Sus scrofa OX=9823 GN=NNT PE=3 SV=1	Proton-translocating NAD(P)(+) transhydrogenase	NNT	67.31	3016.4666	-5.7	208	235	K20:succinyl modification:5.59	K227	GNFETTKPGELYV	1407.058404	1790.297678	423.3460637	424.7422477	138.1058654	1358.653065	Quantified
D0G0B3	D0G0B3|D0G0B3_PIG:A0A286ZXB9|A0A286ZXB9_PIG:F6PZX4|F6PZX4_PIG	K	EGTVTAGNASGISDGAGAVIIASEDAVK(+100.02)K	28	29	3-ketoacyl-CoA thiolase, mitochondrial OS=Sus scrofa OX=9823 GN=ACAA2 PE=1 SV=1	3-ketoacyl-CoA thiolase, mitochondrial	ACAA2	63.12	2787.3774	-3.3	242	270	K28:succinyl modification:0.00	K269	ASEDAVKKHNFTP	270.2743328	426.5217725	351.8584054		289.1678292	342.0495682	Quantified
A0A4X1UD45	A0A4X1UD45|A0A4X1UD45_PIG:A0A4X1U902|A0A4X1U902_PIG:A0A480SN35|A0A480SN35_PIG	K	EGVK(+100.02)ITEKPSPPER	4	14	Uncharacterized protein OS=Sus scrofa OX=9823 PE=3 SV=1	Uncharacterized protein		55.56	1665.8573	-0.7	19964	19977	K4:succinyl modification:33.81	K19967	ETKEGVKITEKPS	2761.597199	2893.850484	2153.871521	3095.011971	2790.426392	1841.471556	Quantified
A0A4X1W9D7	A0A4X1W9D7|A0A4X1W9D7_PIG:A0A5G2QTA3|A0A5G2QTA3_PIG:A0A4X1W9N8|A0A4X1W9N8_PIG:A0A5G2R2C9|A0A5G2R2C9_PIG:A0A068CA64|A0A068CA64_PIG:A0A4X1W9D4|A0A4X1W9D4_PIG:A0A4X1W3S1|A0A4X1W3S1_PIG:A0A0B8RTX7|A0A0B8RTX7_PIG:A0A5G2QQE8|A0A5G2QQE8_PIG:A0A4X1WAT5|A0A4X1WAT5_PIG:F1RTH3|F1RTH3_PIG	K	EGVK(+100.02)VLPNAIVQSVGVSGGK	4	20	Uncharacterized protein OS=Sus scrofa OX=9823 GN=AIFM1 PE=3 SV=1	Uncharacterized protein	AIFM1	63.43	2037.1106	-2.9	310	329	K4:succinyl modification:47.94	K313	VRREGVKVLPNAI	281.5480767	195.3670501	422.6799733	272.0238034	732.7296334	811.5987953	Quantified
A0A480KJB8	A0A480KJB8|A0A480KJB8_PIG:A0A4X1UJD6|A0A4X1UJD6_PIG:A0A481D1R4|A0A481D1R4_PIG:I3LP41|I3LP41_PIG:Q0QF26|Q0QF26_PIG:A0A4X1ULP4|A0A4X1ULP4_PIG:A0A5G2RGL7|A0A5G2RGL7_PIG:P00346|MDHM_PIG	K	EGVVEC(+57.02)SFVK(+100.02)SQETDC(+57.02)PYFSTPLLLGK	10	27	Malate dehydrogenase OS=Sus scrofa OX=9823 PE=3 SV=1	Malate dehydrogenase		89.93	3189.4885	0	270	296	C6:Carbamidomethylation:1000.00;K10:succinyl modification:42.74;C16:Carbamidomethylation:1000.00	K279	VECSFVKSQETDC	1496.775966	1704.816362	260.0165622	777.3536136	1110.830136	1001.025461	Quantified
P08835	P08835|ALBU_PIG:A0A4X1T5G4|A0A4X1T5G4_PIG:A0A287BAY9|A0A287BAY9_PIG:A0A286ZT13|A0A286ZT13_PIG:A0A4X1T4L3|A0A4X1T4L3_PIG:A0A481DC33|A0A481DC33_PIG:A0A287AMK0|A0A287AMK0_PIG:A0A4X1T5G0|A0A4X1T5G0_PIG	K	EHYGDLADC(+57.02)C(+57.02)EK(+100.02)EEPERNEC(+57.02)FLQHK	12	25	Albumin OS=Sus scrofa OX=9823 GN=ALB PE=1 SV=2	Albumin	ALB	84.74	3292.3496	-3	106	130	C9:Carbamidomethylation:1000.00;C10:Carbamidomethylation:1000.00;K12:succinyl modification:18.31;C20:Carbamidomethylation:1000.00	K117	LADCCEKEEPERN	1183.366318	2577.311615	1831.439605	2689.468903	2321.095246	2457.856722	Quantified
A0A5G2RA17	A0A5G2RA17|A0A5G2RA17_PIG:A0A4X1TG89|A0A4X1TG89_PIG:F1S3H1|F1S3H1_PIG:A0A4X1TI23|A0A4X1TI23_PIG	K	EIAK(+100.02)LITLEQGK	4	12	Aldehyde dehydrogenase 6 family member A1 OS=Sus scrofa OX=9823 GN=ALDH6A1 PE=1 SV=1	Aldehyde dehydrogenase 6 family member A1	ALDH6A1	59.65	1441.8027	1.6	99	110	K4:succinyl modification:64.00	K102	NLKEIAKLITLEQ	2889.860322	4223.730445	3069.305941	5520.503406	6228.867502	7382.274351	Quantified
A0A4X1T2Y6	A0A4X1T2Y6|A0A4X1T2Y6_PIG:A0A4X1T308|A0A4X1T308_PIG:A0A287B5J2|A0A287B5J2_PIG:A0A4X1T339|A0A4X1T339_PIG:A0A4X1T214|A0A4X1T214_PIG:A0A287ATS2|A0A287ATS2_PIG:A0A4X1T2M9|A0A4X1T2M9_PIG:A0A287BGX8|A0A287BGX8_PIG	K	EIDK(+100.02)NQINIR	4	10	Uncharacterized protein OS=Sus scrofa OX=9823 PE=4 SV=1	Uncharacterized protein		56.68	1341.6888	1	931	940		K934	DGKEIDKNQINIR	1517.338755	1567.272788	2663.475505	834.6413979	1272.722279	1287.164632	Quantified
K9IW80	K9IW80|K9IW80_PIG:A0A4X1STM2|A0A4X1STM2_PIG:A0A4X1STF8|A0A4X1STF8_PIG:A0A4X1STS7|A0A4X1STS7_PIG:F1SMG3|F1SMG3_PIG:A0A287AQG1|A0A287AQG1_PIG:A0A286ZZT0|A0A286ZZT0_PIG:A0A287B1U9|A0A287B1U9_PIG	K	EIFQNEK(+100.02)R	7	8	Proton-translocating NAD(P)(+) transhydrogenase OS=Sus scrofa OX=9823 GN=NNT PE=2 SV=1	Proton-translocating NAD(P)(+) transhydrogenase	NNT	59.96	1162.5619	-1.9	64	71		K70	EIFQNEKRVALSP	115548.9098	181730.6905	177330.2418	178273.7729	206121.8756	163043.3811	Quantified
A0A4X1UD45	A0A4X1UD45|A0A4X1UD45_PIG:A0A4X1U902|A0A4X1U902_PIG:A0A480SN35|A0A480SN35_PIG	K	EIIADGLK(+100.02)YR	8	10	Uncharacterized protein OS=Sus scrofa OX=9823 PE=3 SV=1	Uncharacterized protein		33.17	1276.6663	1.2	24564	24573		K24571	IIADGLKYRIQEF	180.35855	106.3908577	561.0043078	110.7344912	242.343336	231.0254733	Quantified
A0A286ZYM6	A0A286ZYM6|A0A286ZYM6_PIG:A0A4X1TAY8|A0A4X1TAY8_PIG:A0A5G2R4S0|A0A5G2R4S0_PIG:A0A5G2R1V1|A0A5G2R1V1_PIG:A0A4X1TA12|A0A4X1TA12_PIG:A0A480VVB4|A0A480VVB4_PIG:A0A5G2RAC9|A0A5G2RAC9_PIG:A0A480VUX2|A0A480VUX2_PIG	K	EIK(+100.02)NRLDYHISVQNMMR	3	17	ATP synthase subunit b OS=Sus scrofa OX=9823 GN=ATP5PB PE=1 SV=1	ATP synthase subunit b	ATP5PB	55.39	2246.0935	-0.7	192	208		K194	RVYKEIKNRLDYH	2848.621062	2479.084926	2588.344908	2112.985658	3709.271923	1800.869507	Quantified
A0A480MH76	A0A480MH76|A0A480MH76_PIG:A0A480TSL1|A0A480TSL1_PIG:A0A4X1SZP7|A0A4X1SZP7_PIG:A0A480TCB1|A0A480TCB1_PIG:A0A480YGG5|A0A480YGG5_PIG:F1RVN1|F1RVN1_PIG	K	EILLK(+100.02)GPDWILGEVK	5	15	NADH dehydrogenase [ubiquinone] flavoprotein 1, mitochondrial (Fragment) OS=Sus scrofa OX=9823 PE=3 SV=1	NADH dehydrogenase [ubiquinone] flavoprotein 1, mitochondrial (Fragment)		62.09	1808.9923	0.4	67	81	K5:succinyl modification:43.70	K71	TKEILLKGPDWIL	117.676749	769.506205	402.7003613	207.6981889	214.5140852	503.4337358	Quantified
A0A480MH76	A0A480MH76|A0A480MH76_PIG:A0A480TSL1|A0A480TSL1_PIG:A0A4X1SZP7|A0A4X1SZP7_PIG:A0A480TCB1|A0A480TCB1_PIG:A0A480YGG5|A0A480YGG5_PIG:F1RVN1|F1RVN1_PIG	K	EILLKGPDWILGEVK(+100.02)TSGLR	15	20	NADH dehydrogenase [ubiquinone] flavoprotein 1, mitochondrial (Fragment) OS=Sus scrofa OX=9823 PE=3 SV=1	NADH dehydrogenase [ubiquinone] flavoprotein 1, mitochondrial (Fragment)		84.54	2323.2786	-2	67	86	K15:succinyl modification:58.80	K81	WILGEVKTSGLRG	5486.939678	8846.659065	3436.484824	4103.273616	4496.730201	6768.562101	Quantified
A0A5G2R3A2	A0A5G2R3A2|A0A5G2R3A2_PIG:P28839|AMPL_PIG:A0A480MHS5|A0A480MHS5_PIG:A0A5G2QA84|A0A5G2QA84_PIG:A0A480XC77|A0A480XC77_PIG:A0A480MDP4|A0A480MDP4_PIG	K	EILNISGPPLK(+100.02)AGK	11	14	Cysteinylglycine-S-conjugate dipeptidase OS=Sus scrofa OX=9823 GN=LAP3 PE=1 SV=1	Cysteinylglycine-S-conjugate dipeptidase	LAP3	60.94	1535.8558	1.3	69	82	K11:succinyl modification:3.64	K79	ISGPPLKAGKTRT	1283.75376	1408.188803	1600.530916	1436.279147	3187.191743	2263.689687	Quantified
B2ZFN7	B2ZFN7|B2ZFN7_PIG:A0A4X1W7T6|A0A4X1W7T6_PIG:Q6QAQ1|ACTB_PIG:A0A5G2QZ37|A0A5G2QZ37_PIG:A0A5S6I3N7|A0A5S6I3N7_PIG:A0A5S6G831|A0A5S6G831_PIG:A0A5G2QID5|A0A5G2QID5_PIG:A0A481CYB2|A0A481CYB2_PIG:A0A287BF33|A0A287BF33_PIG:A0A480K2S5|A0A480K2S5_PIG:A0A480QNI6|A0A480QNI6_PIG:A0A287AAR4|A0A287AAR4_PIG:A0A4X1U349|A0A4X1U349_PIG:A0A5G2R0X5|A0A5G2R0X5_PIG:A0A0B8RTY2|A0A0B8RTY2_PIG:A0A140H1A5|A0A140H1A5_PIG:A…	K	EITALAPSTM(+15.99)K(+100.02)	11	11	Actin (Fragment) OS=Sus scrofa OX=9823 PE=2 SV=1	Actin (Fragment)		52.19	1276.6221	3.4	228	238		K238	LAPSTMKIKIIAP	1144.465274	675.5674407	263.9034137	962.2605044	340.4692658	304.2894332	Quantified
B2ZFN7	B2ZFN7|B2ZFN7_PIG:A0A4X1W7T6|A0A4X1W7T6_PIG:Q6QAQ1|ACTB_PIG:A0A5G2QZ37|A0A5G2QZ37_PIG:A0A5S6I3N7|A0A5S6I3N7_PIG:A0A4X1W7V5|A0A4X1W7V5_PIG:A0A5S6G831|A0A5S6G831_PIG:A0A5G2QID5|A0A5G2QID5_PIG:A0A481CYB2|A0A481CYB2_PIG:A0A287BF33|A0A287BF33_PIG:A0A480K2S5|A0A480K2S5_PIG:A0A480QNI6|A0A480QNI6_PIG:A0A287AAR4|A0A287AAR4_PIG:A0A4X1U349|A0A4X1U349_PIG:A0A5G2R0X5|A0A5G2R0X5_PIG:A0A0B8RTY2|A0A0B8RTY2_PIG:A…	K	EITALAPSTM(+15.99)K(+100.02)IK	11	13	Actin (Fragment) OS=Sus scrofa OX=9823 PE=2 SV=1	Actin (Fragment)		59.7	1517.801	-0.4	228	240	M10:Oxidation (M):1000.00;K11:succinyl modification:5.99	K238	LAPSTMKIKIIAP	17951.09333	2720.923103	12997.42259	6467.765214	23593.6753	3447.148912	Quantified
B2ZFN7	B2ZFN7|B2ZFN7_PIG:A0A4X1W7T6|A0A4X1W7T6_PIG:Q6QAQ1|ACTB_PIG:A0A5G2QZ37|A0A5G2QZ37_PIG:A0A5S6I3N7|A0A5S6I3N7_PIG:A0A4X1W7V5|A0A4X1W7V5_PIG:A0A5S6G831|A0A5S6G831_PIG:A0A5G2QID5|A0A5G2QID5_PIG:A0A481CYB2|A0A481CYB2_PIG:A0A287BF33|A0A287BF33_PIG:A0A480K2S5|A0A480K2S5_PIG:A0A480QNI6|A0A480QNI6_PIG:A0A287AAR4|A0A287AAR4_PIG:A0A4X1U349|A0A4X1U349_PIG:A0A5G2R0X5|A0A5G2R0X5_PIG:A0A0B8RTY2|A0A0B8RTY2_PIG:A…	K	EITALAPSTM(+15.99)KIK(+100.02)	13	13	Actin (Fragment) OS=Sus scrofa OX=9823 PE=2 SV=1	Actin (Fragment)		61.31	1517.801	-2.1	228	240	M10:Oxidation (M):1000.00;K13:succinyl modification:0.00	K240	PSTMKIKIIAPPE	17951.09333	15705.64602	12997.42259	23603.53592	23593.6753	12653.44881	Quantified
B2ZFN7	B2ZFN7|B2ZFN7_PIG:A0A4X1W7T6|A0A4X1W7T6_PIG:Q6QAQ1|ACTB_PIG:A0A5G2QZ37|A0A5G2QZ37_PIG:A0A5S6I3N7|A0A5S6I3N7_PIG:A0A5S6G831|A0A5S6G831_PIG:A0A5G2QID5|A0A5G2QID5_PIG:A0A481CYB2|A0A481CYB2_PIG:A0A287BF33|A0A287BF33_PIG:A0A480K2S5|A0A480K2S5_PIG:A0A480QNI6|A0A480QNI6_PIG:A0A287AAR4|A0A287AAR4_PIG:A0A4X1U349|A0A4X1U349_PIG:A0A5G2R0X5|A0A5G2R0X5_PIG:A0A0B8RTY2|A0A0B8RTY2_PIG:A0A140H1A5|A0A140H1A5_PIG:A…	K	EITALAPSTMK(+100.02)	11	11	Actin (Fragment) OS=Sus scrofa OX=9823 PE=2 SV=1	Actin (Fragment)		59.74	1260.6271	0.5	228	238		K238	LAPSTMKIKIIAP	2971.663574	1986.43781	2155.299516	2765.225565	2081.282555	1683.221692	Quantified
B2ZFN7	B2ZFN7|B2ZFN7_PIG:A0A4X1W7T6|A0A4X1W7T6_PIG:Q6QAQ1|ACTB_PIG:A0A5G2QZ37|A0A5G2QZ37_PIG:A0A5S6I3N7|A0A5S6I3N7_PIG:A0A4X1W7V5|A0A4X1W7V5_PIG:A0A5S6G831|A0A5S6G831_PIG:A0A5G2QID5|A0A5G2QID5_PIG:A0A481CYB2|A0A481CYB2_PIG:A0A287BF33|A0A287BF33_PIG:A0A480K2S5|A0A480K2S5_PIG:A0A480QNI6|A0A480QNI6_PIG:A0A287AAR4|A0A287AAR4_PIG:A0A4X1U349|A0A4X1U349_PIG:A0A5G2R0X5|A0A5G2R0X5_PIG:A0A0B8RTY2|A0A0B8RTY2_PIG:A…	K	EITALAPSTMK(+100.02)IK	11	13	Actin (Fragment) OS=Sus scrofa OX=9823 PE=2 SV=1	Actin (Fragment)		77.93	1501.8062	2.7	228	240	K11:succinyl modification:15.73	K238	LAPSTMKIKIIAP	89715.91873	20107.25762	113394.5728	102174.1937	113326.6715	114192.3278	Quantified
B2ZFN7	B2ZFN7|B2ZFN7_PIG:A0A4X1W7T6|A0A4X1W7T6_PIG:Q6QAQ1|ACTB_PIG:A0A5G2QZ37|A0A5G2QZ37_PIG:A0A5S6I3N7|A0A5S6I3N7_PIG:A0A4X1W7V5|A0A4X1W7V5_PIG:A0A5S6G831|A0A5S6G831_PIG:A0A5G2QID5|A0A5G2QID5_PIG:A0A481CYB2|A0A481CYB2_PIG:A0A287BF33|A0A287BF33_PIG:A0A480K2S5|A0A480K2S5_PIG:A0A480QNI6|A0A480QNI6_PIG:A0A287AAR4|A0A287AAR4_PIG:A0A4X1U349|A0A4X1U349_PIG:A0A5G2R0X5|A0A5G2R0X5_PIG:A0A0B8RTY2|A0A0B8RTY2_PIG:A…	K	EITALAPSTMKIK(+100.02)	13	13	Actin (Fragment) OS=Sus scrofa OX=9823 PE=2 SV=1	Actin (Fragment)		57.17	1501.8062	2.7	228	240	K13:succinyl modification:0.00	K240	PSTMKIKIIAPPE	89759.65891	70465.10295	113574.3201	102255.2403	113596.8216	114414.6469	Quantified
A0A4X1VUZ8	A0A4X1VUZ8|A0A4X1VUZ8_PIG:A0A4X1VWP2|A0A4X1VWP2_PIG	K	EIVEQPK(+100.02)IR	7	9	Uncharacterized protein OS=Sus scrofa OX=9823 PE=4 SV=1	Uncharacterized protein		41.17	1210.6558	-1.2	832	840		K838	EIVEQPKIRLPRH	553.003813	569.2279563	536.303589	800.1240827	1033.564664	665.4689565	Quantified
B2ZFN7	B2ZFN7|B2ZFN7_PIG:A0A4X1W7T6|A0A4X1W7T6_PIG:Q6QAQ1|ACTB_PIG:A0A480U0E1|A0A480U0E1_PIG:A0A5G2QZ37|A0A5G2QZ37_PIG:A0A5S6I3N7|A0A5S6I3N7_PIG:A0A5S6G831|A0A5S6G831_PIG:A0A5G2QID5|A0A5G2QID5_PIG:A0A481CYB2|A0A481CYB2_PIG:A0A287BF33|A0A287BF33_PIG:A0A480K2S5|A0A480K2S5_PIG:A0A480QNI6|A0A480QNI6_PIG:A0A287AAR4|A0A287AAR4_PIG:A0A4X1U349|A0A4X1U349_PIG:A0A5G2R0X5|A0A5G2R0X5_PIG:A0A0B8RTY2|A0A0B8RTY2_PIG:A…	K	EIVRDIK(+100.02)EK	7	9	Actin (Fragment) OS=Sus scrofa OX=9823 PE=2 SV=1	Actin (Fragment)		37.79	1228.6663	3.3	119	127	K7:succinyl modification:22.85	K125	EIVRDIKEKLCYV	12569.3086	8680.048288	12990.00876	13143.0814	12278.12355	10666.73084	Quantified
A0A4X1UD45	A0A4X1UD45|A0A4X1UD45_PIG:A0A4X1U902|A0A4X1U902_PIG	K	EIYESDK(+100.02)C(+57.02)SIR	7	11	Uncharacterized protein OS=Sus scrofa OX=9823 PE=3 SV=1	Uncharacterized protein		49.64	1498.661	1.6	4469	4479	C8:Carbamidomethylation:1000.00	K4475	EIYESDKCSIRSA	335.2094286	252.3381085	694.6419728	226.0916241	345.8835584	223.6720391	Quantified
A0A5G2QPD2	A0A5G2QPD2|A0A5G2QPD2_PIG:A0A5G2R611|A0A5G2R611_PIG:I3LER5|I3LER5_PIG:A0A5G2QNW4|A0A5G2QNW4_PIG:Q95283|COX41_PIG:A0A4X1T8J9|A0A4X1T8J9_PIG	K	EK(+100.02)ASWSSLSM(+15.99)DEK	2	13	Cytochrome c oxidase subunit 4 OS=Sus scrofa OX=9823 GN=COX4I1 PE=1 SV=1	Cytochrome c oxidase subunit 4	COX4I1	71.31	1612.6926	-3.4	100	112	K2:succinyl modification:56.41;M10:Oxidation (M):1000.00	K101	ALKEKEKASWSSL	807.9593282	619.4691762	1024.708223	412.4006363	686.7284123	380.1383087	Quantified
A0A5G2QPD2	A0A5G2QPD2|A0A5G2QPD2_PIG:A0A5G2R611|A0A5G2R611_PIG:I3LER5|I3LER5_PIG:A0A5G2QNW4|A0A5G2QNW4_PIG:Q95283|COX41_PIG:A0A4X1T8J9|A0A4X1T8J9_PIG	K	EK(+100.02)ASWSSLSMDEK	2	13	Cytochrome c oxidase subunit 4 OS=Sus scrofa OX=9823 GN=COX4I1 PE=1 SV=1	Cytochrome c oxidase subunit 4	COX4I1	72.68	1596.6978	-0.5	100	112	K2:succinyl modification:76.82	K101	ALKEKEKASWSSL	1777.086817	2585.00904	6309.079407	1972.162669	4224.355177	3788.123124	Quantified
A0A5G2QPD2	A0A5G2QPD2|A0A5G2QPD2_PIG:A0A5G2R611|A0A5G2R611_PIG:I3LER5|I3LER5_PIG:A0A5G2QNW4|A0A5G2QNW4_PIG:Q95283|COX41_PIG:A0A4X1T8J9|A0A4X1T8J9_PIG	K	EK(+100.02)ASWSSLSMDEKVELYR	2	18	Cytochrome c oxidase subunit 4 OS=Sus scrofa OX=9823 GN=COX4I1 PE=1 SV=1	Cytochrome c oxidase subunit 4	COX4I1	56.95	2257.0571	3.5	100	117	K2:succinyl modification:67.73	K101	ALKEKEKASWSSL	2302.22241	2981.894039	2397.611411	1550.352262	1567.623143	2796.997187	Quantified
A0A5G2QPD2	A0A5G2QPD2|A0A5G2QPD2_PIG:A0A5G2R611|A0A5G2R611_PIG:I3LER5|I3LER5_PIG:A0A5G2QNW4|A0A5G2QNW4_PIG:Q95283|COX41_PIG:A0A4X1T8J9|A0A4X1T8J9_PIG	K	EK(+100.02)EKASWSSLSMDEK	2	15	Cytochrome c oxidase subunit 4 OS=Sus scrofa OX=9823 GN=COX4I1 PE=1 SV=1	Cytochrome c oxidase subunit 4	COX4I1	54.61	1853.8353	-0.1	98	112	K2:succinyl modification:7.32	K99	QKALKEKEKASWS	597.1994153	836.258063	2597.379381	710.3791232	1748.138093	1269.350617	Quantified
A0A5G2REF2	A0A5G2REF2|A0A5G2REF2_PIG:A0A4X1V4I1|A0A4X1V4I1_PIG	K	EK(+100.02)EKLESR	2	8	Aspartate beta-hydroxylase OS=Sus scrofa OX=9823 GN=ASPH PE=1 SV=1	Aspartate beta-hydroxylase	ASPH	28.53	1117.5615	4.8	117	124	K2:succinyl modification:48.87	K118	EELKKEKEKLESR	81.82217632	98.89245519	101.2269886	78.33634731	161.4778043	93.23517547	Quantified
A0A5G2QSR2	A0A5G2QSR2|A0A5G2QSR2_PIG:K7GP28|K7GP28_PIG	K	EK(+100.02)FGRVDVAVNC(+57.02)AGIGVASK	2	20	Hydroxysteroid 17-beta dehydrogenase 10 OS=Sus scrofa OX=9823 GN=HSD17B10 PE=1 SV=1	Hydroxysteroid 17-beta dehydrogenase 10	HSD17B10	81.33	2176.0945	2.8	80	99	K2:succinyl modification:74.24;C12:Carbamidomethylation:1000.00	K81	LTLAKEKFGRVDV	1495.611959	1507.771814	895.5911608	1702.473548	1502.453806	1994.418408	Quantified
Q5S1S4	Q5S1S4|CAH3_PIG:A0A5S6I8A2|A0A5S6I8A2_PIG:B6A7R3|B6A7R3_PIG:A0A5S6G0V8|A0A5S6G0V8_PIG:A0A4X1UEH4|A0A4X1UEH4_PIG:A7E1S8|A7E1S8_PIG	K	EK(+100.02)GEFQLVLDALDKIK	2	16	Carbonic anhydrase 3 OS=Sus scrofa OX=9823 GN=CA3 PE=2 SV=3	Carbonic anhydrase 3	CA3	67.73	1945.0408	-1.2	152	167	K2:succinyl modification:85.14	K153	LKIGREKGEFQLV	2406.219894	3749.955946	1630.040881	199.9561337	467.1758071	563.1027868	Quantified
A0A287BGP7	A0A287BGP7|A0A287BGP7_PIG:C8C420|C8C420_PIG:A0A4X1SQI8|A0A4X1SQI8_PIG:A0A4X1SQC1|A0A4X1SQC1_PIG:A0A4X1SQ83|A0A4X1SQ83_PIG:A0A480RHT6|A0A480RHT6_PIG:A0A4X1SNN9|A0A4X1SNN9_PIG:A0A287AB71|A0A287AB71_PIG:A0A5G2Q9K8|A0A5G2Q9K8_PIG	K	EK(+100.02)GSSASQVLR	2	11	Phosphate carrier protein, mitochondrial OS=Sus scrofa OX=9823 GN=SLC25A3 PE=1 SV=2	Phosphate carrier protein, mitochondrial	SLC25A3	32.81	1260.631	1.1	339	349		K340	SVLNKEKGSSASQ	168.3987623	399.2329188	197.9279754	152.1910959	248.3688697	341.2012191	Quantified
A0A5G2R231	A0A5G2R231|A0A5G2R231_PIG:K7GMH0|K7GMH0_PIG:A0A1Y0DDA1|A0A1Y0DDA1_PIG:A0A4X1SJD5|A0A4X1SJD5_PIG:A0A5G2Q7D6|A0A5G2Q7D6_PIG:A0A287AZK1|A0A287AZK1_PIG:A0A480VHZ0|A0A480VHZ0_PIG:A0A4X1SJS3|A0A4X1SJS3_PIG:A0A4X1SL20|A0A4X1SL20_PIG:A0A4X1SGN4|A0A4X1SGN4_PIG:A0A5G2QLY9|A0A5G2QLY9_PIG:A0A4X1SL66|A0A4X1SL66_PIG:Q9TV63|MYH2_PIG:F1SS62|F1SS62_PIG:A0A4X1SI01|A0A4X1SI01_PIG:A0A5G2R2R6|A0A5G2R2R6_PIG:A0A286ZXE…	K	EK(+100.02)HATENKVK	2	10	Uncharacterized protein OS=Sus scrofa OX=9823 GN=LOC100736765 PE=1 SV=1	Uncharacterized protein	LOC100736765	57.1	1282.6517	1.9	964	973	K2:succinyl modification:81.82	K965	AKVEKEKHATENK	11157.33848	8091.783341	10573.19759	7422.188045	7641.887292	9282.116445	Quantified
A0A287BI36	A0A287BI36|A0A287BI36_PIG:A0A4X1UCF4|A0A4X1UCF4_PIG	K	EK(+100.02)IPLHVFSPK	2	11	PDZ and LIM domain 5 OS=Sus scrofa OX=9823 GN=PDLIM5 PE=1 SV=1	PDZ and LIM domain 5	PDLIM5	58.54	1393.7605	0.6	185	195	K2:succinyl modification:52.93	K186	TKKAKEKIPLHVF	556.26615	947.281772	1167.292472	308.556171	836.0702933	948.80453	Quantified
A0A0B8RTA8	A0A0B8RTA8|A0A0B8RTA8_PIG:A0A5G2R3E4|A0A5G2R3E4_PIG:F1ST43|F1ST43_PIG:A0A480K129|A0A480K129_PIG:A0A4X1V0V7|A0A4X1V0V7_PIG:A0A4X1V0U7|A0A4X1V0U7_PIG	K	EK(+100.02)ITAFLVER	2	10	Acyl-CoA dehydrogenase, very long chain OS=Sus scrofa domesticus OX=9825 GN=ACADVL PE=3 SV=1	Acyl-CoA dehydrogenase, very long chain	ACADVL	67.92	1304.6976	1.8	274	283		K275	TGAVKEKITAFLV	3240.082235	7688.977129	8318.101021	9972.182635	14409.89242	6442.768888	Quantified
A0A4X1TYC2	A0A4X1TYC2|A0A4X1TYC2_PIG:P33198|IDHP_PIG:A0A287BL23|A0A287BL23_PIG:A0A286ZYE6|A0A286ZYE6_PIG:A0A4X1U136|A0A4X1U136_PIG:A0A480NDL8|A0A480NDL8_PIG	K	EK(+100.02)LILPHVDVQLK	2	13	Isocitrate dehydrogenase [NADP] OS=Sus scrofa OX=9823 GN=IDH2 PE=3 SV=1	Isocitrate dehydrogenase [NADP]	IDH2	80.5	1630.9293	1.3	38	50	K2:succinyl modification:62.51	K39	WQFIKEKLILPHV	11369.70221	19706.29238	18293.18735	17593.73553	21293.73398	15885.4328	Quantified
A0A4X1SJS3	A0A4X1SJS3|A0A4X1SJS3_PIG:A0A4X1SL20|A0A4X1SL20_PIG:Q9TV62|MYH4_PIG:A0A4X1SL66|A0A4X1SL66_PIG:Q9TV63|MYH2_PIG:A0A5G2Q7D6|A0A5G2Q7D6_PIG:A0A4X1TNA4|A0A4X1TNA4_PIG:A0A287AZK1|A0A287AZK1_PIG:A0A286ZVQ0|A0A286ZVQ0_PIG:F1SS64|F1SS64_PIG	K	EK(+100.02)PQIIC(+57.02)YPR	2	10	Myosin-4 OS=Sus scrofa OX=9823 GN=MYH4 PE=3 SV=1	Myosin-4	MYH4									2597.74452	3857.765488	4771.591853	2698.954247	1889.214438	5570.086649	Quantified
A0A5G2Q8A7	A0A5G2Q8A7|A0A5G2Q8A7_PIG:Q5PXT2|LMCD1_PIG:A0A5G2R4Z6|A0A5G2R4Z6_PIG:A0A4X1V335|A0A4X1V335_PIG:A0A4X1V1H5|A0A4X1V1H5_PIG:A0A5G2QFD7|A0A5G2QFD7_PIG:A0A480XWA6|A0A480XWA6_PIG:A0A5G2QTN0|A0A5G2QTN0_PIG:A0A5G2QVX1|A0A5G2QVX1_PIG	K	EK(+100.02)QPVTGTEGAYYR	2	14	LIM and cysteine-rich domains protein 1 OS=Sus scrofa OX=9823 GN=LMCD1 PE=1 SV=1	LIM and cysteine-rich domains protein 1	LMCD1	40.94	1697.7897	3.7	170	183		K171	ELIPKEKQPVTGT			120.8667964				Identified
A0A4X1SJS3	A0A4X1SJS3|A0A4X1SJS3_PIG:A0A4X1SGN4|A0A4X1SGN4_PIG:Q9TV62|MYH4_PIG:A0A4X1SL66|A0A4X1SL66_PIG:F1SS66|F1SS66_PIG	K	EK(+100.02)SELKMEIDDLASNMETVSK	2	21	Myosin-4 OS=Sus scrofa OX=9823 GN=MYH4 PE=3 SV=1	Myosin-4	MYH4	72.68	2496.1611	-2.6	1219	1239	K2:succinyl modification:16.51	K1220	QKLEKEKSELKME	715.3266753	2723.715744	626.7725614	5320.229297	3598.231623	2155.947268	Quantified
A0A4X1SL20	A0A4X1SL20|A0A4X1SL20_PIG:Q9TV63|MYH2_PIG:A0A5G2Q7D6|A0A5G2Q7D6_PIG:A0A287AZK1|A0A287AZK1_PIG:F1SS64|F1SS64_PIG	K	EK(+100.02)SEMKMEIDDLASNMETVSK	2	21	Myosin-2 OS=Sus scrofa OX=9823 GN=MYH2 PE=3 SV=1	Myosin-2	MYH2	76.34	2514.1174	-1	1224	1244	K2:succinyl modification:6.65	K1225	QKLEKEKSEMKME	2463.635523	1931.866119	2438.302101	912.6694871	649.021025	2480.34636	Quantified
Q6UAQ8	Q6UAQ8|ETFB_PIG:A0A480F228|A0A480F228_PIG:A0A5G2QX18|A0A5G2QX18_PIG:A0A5G2R9W5|A0A5G2R9W5_PIG:A0A5G2R0H0|A0A5G2R0H0_PIG:A0A4X1VMN9|A0A4X1VMN9_PIG:A0A480Q0N7|A0A480Q0N7_PIG	K	EK(+100.02)VDLVLLGK	2	10	Electron transfer flavoprotein subunit beta OS=Sus scrofa OX=9823 GN=ETFB PE=1 SV=3	Electron transfer flavoprotein subunit beta	ETFB	51.01	1212.6965	-1.6	115	124	K2:succinyl modification:101.72	K116	KLAQKEKVDLVLL	435.6281964	1983.44586	2848.846478	1422.239908	3501.033256	4217.555132	Quantified
A0A287AFS2	A0A287AFS2|A0A287AFS2_PIG:P08835|ALBU_PIG:A0A4X1T5G4|A0A4X1T5G4_PIG:A0A287BAY9|A0A287BAY9_PIG:A0A286ZT13|A0A286ZT13_PIG:A0A4X1T4L3|A0A4X1T4L3_PIG:A0A481DC33|A0A481DC33_PIG:A0A287AMK0|A0A287AMK0_PIG:A2THZ2|A2THZ2_PIG:A0A4X1T5G0|A0A4X1T5G0_PIG	K	EK(+100.02)VLTSAAK	2	9	Albumin OS=Sus scrofa OX=9823 GN=ALB PE=1 SV=2	Albumin	ALB	64.73	1045.5656	1.4	96	104	K2:succinyl modification:110.43	K97	IEHLREKVLTSAA	9486.131441	15314.78491	9464.771889	25145.57119	29980.03359	16068.5951	Quantified
K7GPJ4	K7GPJ4|K7GPJ4_PIG:F1SQ00|F1SQ00_PIG:A0A4X1VD32|A0A4X1VD32_PIG:A0A5G2R7V1|A0A5G2R7V1_PIG:A0A4X1VD36|A0A4X1VD36_PIG:A0A5G2R1W1|A0A5G2R1W1_PIG:A0A4X1VFM1|A0A4X1VFM1_PIG:A0A4X1SGN4|A0A4X1SGN4_PIG:A0A480V3W7|A0A480V3W7_PIG:F1SS66|F1SS66_PIG:A0A5G2QHL2|A0A5G2QHL2_PIG:A0A4X1VFM6|A0A4X1VFM6_PIG	K	EK(+100.02)YLTVQNTVR	2	11	Acyl-CoA thioesterase 9 OS=Sus scrofa OX=9823 GN=ACOT9 PE=1 SV=3	Acyl-CoA thioesterase 9	ACOT9	71.55	1449.7463	-0.1	109	119		K110	QPELREKYLTVQN	7846.566136	6267.5684	9789.871878	9166.630655	6611.115264	5387.576478	Quantified
A0A4X1SDM9	A0A4X1SDM9|A0A4X1SDM9_PIG:A0A287B9H3|A0A287B9H3_PIG:A0A287AZ96|A0A287AZ96_PIG:A0A4X1SDH0|A0A4X1SDH0_PIG	K	EK(+100.02)YVLELQSPR	2	11	PDZ domain-containing protein OS=Sus scrofa OX=9823 GN=PDLIM7 PE=4 SV=1	PDZ domain-containing protein	PDLIM7	52	1460.7511	0.7	199	209		K200	LKKSREKYVLELQ	465.1922877	150.0418161	245.5385992	728.902926	653.2093873	784.9317619	Quantified
A0A4X1UD45	A0A4X1UD45|A0A4X1UD45_PIG:A0A4X1U902|A0A4X1U902_PIG:A0A480SN35|A0A480SN35_PIG	K	EK(+100.02)YYGAVGSTLR	2	12	Uncharacterized protein OS=Sus scrofa OX=9823 PE=3 SV=1	Uncharacterized protein		29.74	1442.7041	3.3	24233	24244		K24234	GYPLKEKYYGAVG	119.8893182	174.5168276	348.7008292	200.0020017	205.0861057	150.7023427	Quantified
A0A4X1UD45	A0A4X1UD45|A0A4X1UD45_PIG:A0A480J3J1|A0A480J3J1_PIG:A0A480HZT1|A0A480HZT1_PIG:A0A480RYN6|A0A480RYN6_PIG:A0A4X1U902|A0A4X1U902_PIG:A0A480SPW8|A0A480SPW8_PIG	K	EKDTMATFEC(+57.02)ETSEPFVKVK(+100.02)	20	20	Uncharacterized protein OS=Sus scrofa OX=9823 PE=3 SV=1	Uncharacterized protein		48.72	2475.1184	-1.7	2126	2145	C10:Carbamidomethylation:1000.00;K20:succinyl modification:0.00	K2145	EPFVKVKWYKDGV	58.69054943	82.66208362	169.3064822	85.99162537	122.6059828	124.9311188	Quantified
A0A5G2R3A2	A0A5G2R3A2|A0A5G2R3A2_PIG:P28839|AMPL_PIG:A0A480MHS5|A0A480MHS5_PIG:A0A5G2QA84|A0A5G2QA84_PIG:A0A480XC77|A0A480XC77_PIG:A0A480MDP4|A0A480MDP4_PIG	K	EKEDDAPQFTSAGENFDK(+100.02)LVSGK	18	23	Cysteinylglycine-S-conjugate dipeptidase OS=Sus scrofa OX=9823 GN=LAP3 PE=1 SV=1	Cysteinylglycine-S-conjugate dipeptidase	LAP3	54.32	2611.1926	-4.9	44	66	K18:succinyl modification:10.19	K61	AGENFDKLVSGKL	232315.0206	637442.5418	623221.8962	401519.1048	320801.6294	842201.7813	Quantified
A0A5G2QPD2	A0A5G2QPD2|A0A5G2QPD2_PIG:A0A5G2R611|A0A5G2R611_PIG:I3LER5|I3LER5_PIG:A0A5G2QNW4|A0A5G2QNW4_PIG:Q95283|COX41_PIG:A0A4X1T8J9|A0A4X1T8J9_PIG	K	EKEK(+100.02)ASWSSLSMDEK	4	15	Cytochrome c oxidase subunit 4 OS=Sus scrofa OX=9823 GN=COX4I1 PE=1 SV=1	Cytochrome c oxidase subunit 4	COX4I1	58.16	1853.8353	3.5	98	112	K4:succinyl modification:0.00	K101	ALKEKEKASWSSL	425.4250048	393.35916	2597.379381	710.3791232	1082.30757	561.506547	Quantified
Q5S1S4	Q5S1S4|CAH3_PIG:A0A5S6I8A2|A0A5S6I8A2_PIG:B6A7R3|B6A7R3_PIG:A0A5S6G0V8|A0A5S6G0V8_PIG:A0A4X1UEH4|A0A4X1UEH4_PIG:A7E1S8|A7E1S8_PIG	K	EKGEFQLVLDALDK(+100.02)IK	14	16	Carbonic anhydrase 3 OS=Sus scrofa OX=9823 GN=CA3 PE=2 SV=3	Carbonic anhydrase 3	CA3	67.19	1945.0408	1.2	152	167	K14:succinyl modification:0.00	K165	VLDALDKIKTKGK	2106.502572	3043.482117	467.7491823	602.8663375	303.6044651	216.6766014	Quantified
Q5S1S4	Q5S1S4|CAH3_PIG:A0A5S6I8A2|A0A5S6I8A2_PIG:B6A7R3|B6A7R3_PIG:A0A5S6G0V8|A0A5S6G0V8_PIG:A0A4X1UEH4|A0A4X1UEH4_PIG:A7E1S8|A7E1S8_PIG	K	EKGEFQLVLDALDKIK(+100.02)	16	16	Carbonic anhydrase 3 OS=Sus scrofa OX=9823 GN=CA3 PE=2 SV=3	Carbonic anhydrase 3	CA3	67.75	1945.0408	0	152	167	K16:succinyl modification:14.04	K167	DALDKIKTKGKEA	1611.030992	2090.198426	528.4585406	408.7386503	285.0549507	121.6885557	Quantified
A0A480W2P7	A0A480W2P7|A0A480W2P7_PIG:A0A5G2R391|A0A5G2R391_PIG:A0A0B8RVP0|A0A0B8RVP0_PIG:A0A4X1TH88|A0A4X1TH88_PIG:A0A4X1TI67|A0A4X1TI67_PIG:A0A5G2RHQ2|A0A5G2RHQ2_PIG:A0A287AI66|A0A287AI66_PIG:F1RR06|F1RR06_PIG:A0A4X1TFQ4|A0A4X1TFQ4_PIG	K	EKGSETDSAQDQPVK(+100.02)	15	15	Glycylpeptide N-tetradecanoyltransferase OS=Sus scrofa OX=9823 PE=3 SV=1	Glycylpeptide N-tetradecanoyltransferase		28.16	1717.7643	-1.1	66	80	K15:succinyl modification:26.60	K80	AQDQPVKMNSLPA	25126.41185	40219.7445	27199.8281	56169.79688	91981.14459	60468.0404	Quantified
A0A5G2R231	A0A5G2R231|A0A5G2R231_PIG:K7GMH0|K7GMH0_PIG:A0A1Y0DDA1|A0A1Y0DDA1_PIG:A0A4X1SJD5|A0A4X1SJD5_PIG:A0A5G2Q7D6|A0A5G2Q7D6_PIG:A0A287AZK1|A0A287AZK1_PIG:A0A480VHZ0|A0A480VHZ0_PIG:A0A4X1SJS3|A0A4X1SJS3_PIG:A0A4X1SL20|A0A4X1SL20_PIG:A0A4X1SGN4|A0A4X1SGN4_PIG:A0A5G2QLY9|A0A5G2QLY9_PIG:A0A4X1SL66|A0A4X1SL66_PIG:Q9TV63|MYH2_PIG:F1SS62|F1SS62_PIG:A0A4X1SI01|A0A4X1SI01_PIG:A0A5G2R2R6|A0A5G2R2R6_PIG:A0A286ZXE…	K	EKHATENK(+100.02)VK	8	10	Uncharacterized protein OS=Sus scrofa OX=9823 GN=LOC100736765 PE=1 SV=1	Uncharacterized protein	LOC100736765	71.07	1282.6517	-0.4	964	973	K8:succinyl modification:22.85	K971	KHATENKVKNLTE	11157.33848	7619.282508	5004.6234	10997.15482	10515.31447	2487.230606	Quantified
A0A287BI36	A0A287BI36|A0A287BI36_PIG:A0A4X1UCF4|A0A4X1UCF4_PIG	K	EKIPLHVFSPKYTK(+100.02)	14	14	PDZ and LIM domain 5 OS=Sus scrofa OX=9823 GN=PDLIM5 PE=1 SV=1	PDZ and LIM domain 5	PDLIM5	34.01	1785.9664	-2.1	185	198	K14:succinyl modification:6.63	K198	FSPKYTKLRDWHH	625.732076	418.5394256	1713.712481	156.0921482	315.0698825	207.1121961	Quantified
A0A4X1SJS3	A0A4X1SJS3|A0A4X1SJS3_PIG:A0A4X1SGN4|A0A4X1SGN4_PIG:Q9TV62|MYH4_PIG:A0A4X1SL66|A0A4X1SL66_PIG:F1SS66|F1SS66_PIG	K	EKSELK(+100.02)MEIDDLASNM(+15.99)ETVSK	6	21	Myosin-4 OS=Sus scrofa OX=9823 GN=MYH4 PE=3 SV=1	Myosin-4	MYH4	57.35	2512.156	2.5	1219	1239	K6:succinyl modification:9.85;M16:Oxidation (M):12.36	K1224	KEKSELKMEIDDL	79.27106064	106.5598982		147.194279	194.178522	113.462982	Quantified
A0A4X1SJS3	A0A4X1SJS3|A0A4X1SJS3_PIG:A0A4X1SGN4|A0A4X1SGN4_PIG:Q9TV62|MYH4_PIG:A0A4X1SL66|A0A4X1SL66_PIG:F1SS66|F1SS66_PIG	K	EKSELK(+100.02)MEIDDLASNMETVSK	6	21	Myosin-4 OS=Sus scrofa OX=9823 GN=MYH4 PE=3 SV=1	Myosin-4	MYH4	85.63	2496.1611	-0.4	1219	1239	K6:succinyl modification:14.19	K1224	KEKSELKMEIDDL	1177.988846	1796.381133	419.8991177	6285.956798	3896.893032	3453.207929	Quantified
A0A4X1SL20	A0A4X1SL20|A0A4X1SL20_PIG:Q9TV63|MYH2_PIG:A0A5G2Q7D6|A0A5G2Q7D6_PIG:A0A287AZK1|A0A287AZK1_PIG:F1SS64|F1SS64_PIG	K	EKSEMK(+100.02)MEIDDLASNMETVSK	6	21	Myosin-2 OS=Sus scrofa OX=9823 GN=MYH2 PE=3 SV=1	Myosin-2	MYH2	83.7	2514.1174	1.1	1224	1244	K6:succinyl modification:25.11	K1229	KEKSEMKMEIDDL	7145.816576	5724.457074	6168.283559	2626.712131	2316.392957	7057.622923	Quantified
A0A287AFS2	A0A287AFS2|A0A287AFS2_PIG:P08835|ALBU_PIG:A0A4X1T5G4|A0A4X1T5G4_PIG:A0A287BAY9|A0A287BAY9_PIG:A0A286ZT13|A0A286ZT13_PIG:A0A4X1T4L3|A0A4X1T4L3_PIG:A0A481DC33|A0A481DC33_PIG:A0A287AMK0|A0A287AMK0_PIG:A2THZ2|A2THZ2_PIG:A0A4X1T5G0|A0A4X1T5G0_PIG	K	EKVLTSAAK(+100.02)QR	9	11	Albumin OS=Sus scrofa OX=9823 GN=ALB PE=1 SV=2	Albumin	ALB	69.52	1329.7252	-0.5	96	106	K9:succinyl modification:146.43	K104	VLTSAAKQRLKCA	3887.325725	6235.881151	3405.92411	10920.42607	13427.72002	7223.459854	Quantified
Q29568	Q29568|Q29568_PIG:A0A287A8S8|A0A287A8S8_PIG:A0A4X1W2Q8|A0A4X1W2Q8_PIG:A0A480R622|A0A480R622_PIG:A0A4X1W8R1|A0A4X1W8R1_PIG:A0A4X1W8G7|A0A4X1W8G7_PIG:A0A287B6S5|A0A287B6S5_PIG:I3LK59|I3LK59_PIG:A0A0B8RSY9|A0A0B8RSY9_PIG:A0A480WPU1|A0A480WPU1_PIG	K	EKYGK(+100.02)DATNVGDEGGFAPNILENK	5	24	2-phospho-D-glycerate hydro-lyase (Fragment) OS=Sus scrofa OX=9823 PE=2 SV=1	2-phospho-D-glycerate hydro-lyase (Fragment)		35.52	2665.2507	0.6	10	33	K5:succinyl modification:7.77	K14	IKEKYGKDATNVG	93.77872786	166.2393853	108.1016717	201.8934729	238.5493396	219.2702034	Quantified
A0A4X1TLY4	A0A4X1TLY4|A0A4X1TLY4_PIG:A0A480TRX8|A0A480TRX8_PIG:A0A5G2QKU9|A0A5G2QKU9_PIG:A0A4X1TN98|A0A4X1TN98_PIG:I3LUZ8|I3LUZ8_PIG:A0A5G2QR28|A0A5G2QR28_PIG:A0A4X1TPH9|A0A4X1TPH9_PIG:F1SHU0|F1SHU0_PIG:A0A5G2R7T4|A0A5G2R7T4_PIG:A0A4X1TQV2|A0A4X1TQV2_PIG:A0A0B8S072|A0A0B8S072_PIG	K	ELAK(+100.02)EVEK	4	8	NAD_binding_2 domain-containing protein OS=Sus scrofa OX=9823 PE=4 SV=1	NAD_binding_2 domain-containing protein		27.78	1044.5338	-0.9	142	149	K4:succinyl modification:25.70	K145	ISKELAKEVEKMG	1148.48484	3663.109045	2980.816138	1655.230418	3726.791819	185.1018585	Quantified
A0A288CFT0	A0A288CFT0|A0A288CFT0_PIG:A0A4X1UWQ7|A0A4X1UWQ7_PIG:D0G7F6|D0G7F6_PIG:Q1W5B8|Q1W5B8_PIG	K	ELASQPDVDGFLVGGASLK(+100.02)PEFVDIINAK	19	29	Triosephosphate isomerase OS=Sus scrofa OX=9823 GN=TPI1 PE=1 SV=1	Triosephosphate isomerase	TPI1	62.69	3128.5916	-5.3	257	285	K19:succinyl modification:25.74	K275	VGGASLKPEFVDI	306.8949465	152.8664409	145.8649656	535.4902153	244.8342611	930.3861702	Quantified
B3VI70	B3VI70|B3VI70_PIG:Q4JH15|Q4JH15_PIG:A0A4X1UEM0|A0A4X1UEM0_PIG:A0A287AGJ6|A0A287AGJ6_PIG:A0A4X1U968|A0A4X1U968_PIG:A0A287AVB7|A0A287AVB7_PIG	K	ELEDMNQK(+100.02)LFDLR	8	13	Troponin I OS=Sus scrofa OX=9823 GN=TnI-F4 PE=2 SV=1	Troponin I	TnI-F4	74.24	1749.8243	0.1	92	104		K99	LEDMNQKLFDLRG	2887.334228	2306.832974	2567.292656	3437.783165	4450.518434	3061.392195	Quantified
A0A4X1SJS3	A0A4X1SJS3|A0A4X1SJS3_PIG:Q9TV62|MYH4_PIG:A0A4X1SL66|A0A4X1SL66_PIG	K	ELEEK(+100.02)M(+15.99)VALM(+15.99)QEK	5	13	Myosin-4 OS=Sus scrofa OX=9823 GN=MYH4 PE=3 SV=1	Myosin-4	MYH4	67.69	1708.7899	0.3	871	883	K5:succinyl modification:63.64;M6:Oxidation (M):1000.00;M10:Oxidation (M):1000.00	K875	RKELEEKMVALMQ	82.24435232	141.0929273	251.1675621	138.3174784	274.1542413	144.3022765	Quantified
A0A4X1SJS3	A0A4X1SJS3|A0A4X1SJS3_PIG:Q9TV62|MYH4_PIG:A0A4X1SL66|A0A4X1SL66_PIG	K	ELEEK(+100.02)M(+15.99)VALMQEK	5	13	Myosin-4 OS=Sus scrofa OX=9823 GN=MYH4 PE=3 SV=1	Myosin-4	MYH4	66.41	1692.795	1	871	883	K5:succinyl modification:47.82;M6:Oxidation (M):42.68	K875	RKELEEKMVALMQ	519.9128529	657.9536445	260.3531477	1233.170708	893.5043613	247.1593058	Quantified
A0A286ZXE3	A0A286ZXE3|A0A286ZXE3_PIG:A0A5G2R231|A0A5G2R231_PIG:K7GMH0|K7GMH0_PIG:A0A5G2QBQ2|A0A5G2QBQ2_PIG:A0A480VHZ0|A0A480VHZ0_PIG:A0A5G2R2R6|A0A5G2R2R6_PIG	K	ELEEK(+100.02)M(+15.99)VSLLQEK	5	13	Uncharacterized protein OS=Sus scrofa OX=9823 GN=LOC100736765 PE=1 SV=2	Uncharacterized protein	LOC100736765	39.39	1690.8335	-2.2	874	886	K5:succinyl modification:49.04;M6:Oxidation (M):1000.00	K878	RKELEEKMVSLLQ	84.89580151	101.7436238	285.2121618	522.3466763	66.74107023		Quantified
A0A4X1SJS3	A0A4X1SJS3|A0A4X1SJS3_PIG:Q9TV62|MYH4_PIG:A0A4X1SL66|A0A4X1SL66_PIG	K	ELEEK(+100.02)MVALM(+15.99)QEK	5	13	Myosin-4 OS=Sus scrofa OX=9823 GN=MYH4 PE=3 SV=1	Myosin-4	MYH4	57.92	1692.795	0.9	871	883	K5:succinyl modification:64.00;M10:Oxidation (M):61.69	K875	RKELEEKMVALMQ	185.9215869	183.1412403	794.3560911	1451.057213	1015.758508	152.7777284	Quantified
A0A4X1SJS3	A0A4X1SJS3|A0A4X1SJS3_PIG:Q9TV62|MYH4_PIG:A0A4X1SL66|A0A4X1SL66_PIG	K	ELEEK(+100.02)MVALMQEK	5	13	Myosin-4 OS=Sus scrofa OX=9823 GN=MYH4 PE=3 SV=1	Myosin-4	MYH4	76.59	1676.8	1.7	871	883	K5:succinyl modification:92.28	K875	RKELEEKMVALMQ	8552.809612	9026.371392	5735.906515	19140.36843	19848.31917	10803.36776	Quantified
A0A286ZXE3	A0A286ZXE3|A0A286ZXE3_PIG:A0A5G2R231|A0A5G2R231_PIG:K7GMH0|K7GMH0_PIG:A0A5G2QBQ2|A0A5G2QBQ2_PIG:A0A480VHZ0|A0A480VHZ0_PIG:A0A5G2R2R6|A0A5G2R2R6_PIG	K	ELEEK(+100.02)MVSLLQEK	5	13	Uncharacterized protein OS=Sus scrofa OX=9823 GN=LOC100736765 PE=1 SV=2	Uncharacterized protein	LOC100736765	66.44	1674.8386	-0.5	874	886	K5:succinyl modification:89.48	K878	RKELEEKMVSLLQ	2226.403702	5126.071931	10350.01039	393.8842101	591.2765345	1062.423013	Quantified
A0A5G2QRY9	A0A5G2QRY9|A0A5G2QRY9_PIG:A0A4X1SJD5|A0A4X1SJD5_PIG:A0A5G2Q7D6|A0A5G2Q7D6_PIG:A0A287AZK1|A0A287AZK1_PIG:A0A5G2R196|A0A5G2R196_PIG:F1SS64|F1SS64_PIG:A0A4X1SL20|A0A4X1SL20_PIG:A0A4X1SJ63|A0A4X1SJ63_PIG:A0A287AMA4|A0A287AMA4_PIG:A0A5G2QLY9|A0A5G2QLY9_PIG:Q9TV63|MYH2_PIG:F1SS62|F1SS62_PIG:A0A4X1SI01|A0A4X1SI01_PIG	K	ELEEK(+100.02)MVTLLK	5	11	Uncharacterized protein OS=Sus scrofa OX=9823 GN=MYH8 PE=3 SV=1	Uncharacterized protein	MYH8	61.13	1431.7531	-0.9	877	887	K5:succinyl modification:49.54	K881	RKELEEKMVTLLK	3883.210237	3713.290707	3595.49661	2752.095964	4433.984318	2438.260603	Quantified
A0A4X1SL20	A0A4X1SL20|A0A4X1SL20_PIG:A0A5G2QRY9|A0A5G2QRY9_PIG:A0A4X1SJ63|A0A4X1SJ63_PIG:A0A287AMA4|A0A287AMA4_PIG:A0A5G2QLY9|A0A5G2QLY9_PIG:Q9TV63|MYH2_PIG:F1SS62|F1SS62_PIG:A0A4X1SJD5|A0A4X1SJD5_PIG:A0A5G2Q7D6|A0A5G2Q7D6_PIG:A0A4X1SI01|A0A4X1SI01_PIG:A0A287AZK1|A0A287AZK1_PIG:A0A5G2R196|A0A5G2R196_PIG:F1SS64|F1SS64_PIG	K	ELEEK(+100.02)MVTLLKEK	5	13	Myosin-2 OS=Sus scrofa OX=9823 GN=MYH2 PE=3 SV=1	Myosin-2	MYH2	28.61	1688.8906	-0.8	876	888	K5:succinyl modification:28.13	K880	RKELEEKMVTLLK	249.104897	161.1681681	148.1818277	260.9102305	205.6058146	91.69622782	Quantified
A0A5G2QRY9	A0A5G2QRY9|A0A5G2QRY9_PIG:A0A4X1SJD5|A0A4X1SJD5_PIG:A0A5G2Q7D6|A0A5G2Q7D6_PIG:A0A287AZK1|A0A287AZK1_PIG:A0A5G2R196|A0A5G2R196_PIG:F1SS64|F1SS64_PIG:A0A4X1SL20|A0A4X1SL20_PIG:A0A4X1SJ63|A0A4X1SJ63_PIG:A0A287AMA4|A0A287AMA4_PIG:A0A5G2QLY9|A0A5G2QLY9_PIG:Q9TV63|MYH2_PIG:F1SS62|F1SS62_PIG:A0A4X1SI01|A0A4X1SI01_PIG	K	ELEGEVESEQK(+100.02)R	11	12	Uncharacterized protein OS=Sus scrofa OX=9823 GN=MYH8 PE=3 SV=1	Uncharacterized protein	MYH8	77.94	1531.7002	0.9	1826	1837		K1836	EVESEQKRNAEAV	13235.14119	12941.63679	12844.00615	6793.733945	9403.592454	13144.65331	Quantified
A0A286ZPN4	A0A286ZPN4|A0A286ZPN4_PIG:A0A4X1VLJ5|A0A4X1VLJ5_PIG:A0A4X1VES8|A0A4X1VES8_PIG:A0A480ECX1|A0A480ECX1_PIG:A0A4X1VJ17|A0A4X1VJ17_PIG:A0A287APM9|A0A287APM9_PIG:F1S9Q1|F1S9Q1_PIG:A0A4X1VK34|A0A4X1VK34_PIG:A0A286ZWK2|A0A286ZWK2_PIG:A0A4X1VES0|A0A4X1VES0_PIG:F1S9Q3|F1S9Q3_PIG:A0A480NYG9|A0A480NYG9_PIG	K	ELEK(+100.02)VC(+57.02)NPIITK	4	12	Uncharacterized protein OS=Sus scrofa OX=9823 GN=HSPA8 PE=1 SV=1	Uncharacterized protein	HSPA8	36.64	1542.7963	-2.8	570	581	K4:succinyl modification:29.57;C6:Carbamidomethylation:1000.00	K573	QQKELEKVCNPII	112.3470267	83.74809803	542.1920801	629.1878828	2327.250962	90.82600687	Quantified
A0A286ZXE3	A0A286ZXE3|A0A286ZXE3_PIG:A0A5G2R231|A0A5G2R231_PIG:K7GMH0|K7GMH0_PIG:A0A5G2QBQ2|A0A5G2QBQ2_PIG:A0A480VHZ0|A0A480VHZ0_PIG:A0A5G2R2R6|A0A5G2R2R6_PIG	K	ELENELEAEQK(+100.02)R	11	12	Uncharacterized protein OS=Sus scrofa OX=9823 GN=LOC100736765 PE=1 SV=2	Uncharacterized protein	LOC100736765	71.08	1586.7423	-1.4	1823	1834		K1833	ELEAEQKRNAESV	1659.019847	2179.684462	6596.459685	308.7059015	432.4908724	804.0982622	Quantified
A0A4X1SJS3	A0A4X1SJS3|A0A4X1SJS3_PIG:Q9TV62|MYH4_PIG:A0A4X1SL66|A0A4X1SL66_PIG:Q95249|Q95249_PIG	K	ELENEVENEQK(+100.02)R	11	12	Myosin-4 OS=Sus scrofa OX=9823 GN=MYH4 PE=3 SV=1	Myosin-4	MYH4	81.45	1615.7325	-0.6	1820	1831		K1830	EVENEQKRNVEAV	3235.12989	4436.241699	350.5399014	16269.56946	16178.88975	6605.207644	Quantified
A0A5G2QFC4	A0A5G2QFC4|A0A5G2QFC4_PIG:A0A5G2QLQ1|A0A5G2QLQ1_PIG:A0A5G2R3I6|A0A5G2R3I6_PIG:A0A5G2R750|A0A5G2R750_PIG:Q95N04|Q95N04_PIG:F1SMB2|F1SMB2_PIG:A0A5G2QK83|A0A5G2QK83_PIG:K9IW70|K9IW70_PIG:A0A4X1TBD2|A0A4X1TBD2_PIG:A0A5G2QIE6|A0A5G2QIE6_PIG	K	ELNK(+100.02)M(+15.99)LEGR	4	9	Acetyltransferase component of pyruvate dehydrogenase complex OS=Sus scrofa OX=9823 GN=DLAT PE=1 SV=1	Acetyltransferase component of pyruvate dehydrogenase complex	DLAT	51.75	1204.5758	-0.6	336	344		K339	VRKELNKMLEGRS	10634.95959	5150.112999	2602.023027	4788.75338	13092.42018	4178.918024	Quantified
A0A5G2QFC4	A0A5G2QFC4|A0A5G2QFC4_PIG:A0A5G2QLQ1|A0A5G2QLQ1_PIG:A0A5G2R3I6|A0A5G2R3I6_PIG:A0A5G2R750|A0A5G2R750_PIG:Q95N04|Q95N04_PIG:F1SMB2|F1SMB2_PIG:A0A5G2QK83|A0A5G2QK83_PIG:K9IW70|K9IW70_PIG:A0A4X1TBD2|A0A4X1TBD2_PIG:A0A5G2QIE6|A0A5G2QIE6_PIG	K	ELNK(+100.02)MLEGR	4	9	Acetyltransferase component of pyruvate dehydrogenase complex OS=Sus scrofa OX=9823 GN=DLAT PE=1 SV=1	Acetyltransferase component of pyruvate dehydrogenase complex	DLAT	61.01	1188.5808	1.5	336	344		K339	VRKELNKMLEGRS	50235.99072	62220.64228	48756.64058	59098.94297	82847.96137	76459.96398	Quantified
A0A480UK19	A0A480UK19|A0A480UK19_PIG:A0A5G2RB02|A0A5G2RB02_PIG:A0A480HRF3|A0A480HRF3_PIG:A0A5G2QKZ7|A0A5G2QKZ7_PIG:Q9XSD9|PGS2_PIG:A0A4X1SGJ1|A0A4X1SGJ1_PIG:F1SQ10|F1SQ10_PIG:A4H2I7|A4H2I7_PIG	K	ELPEKMPK(+100.02)TLQELR	8	14	Decorin OS=Sus scrofa OX=9823 PE=3 SV=1	Decorin		44.44	1810.9498	1	144	157	K8:succinyl modification:0.00	K151	LPEKMPKTLQELR	152.4767858	247.2397189	154.7599292	387.2587068	303.0048019	274.02172	Quantified
A0A4X1VUZ8	A0A4X1VUZ8|A0A4X1VUZ8_PIG:A0A4X1VWP2|A0A4X1VWP2_PIG	K	ELPGK(+100.02)PEIK	5	9	Uncharacterized protein OS=Sus scrofa OX=9823 PE=4 SV=1	Uncharacterized protein		51.25	1109.5968	-2.3	79	87	K5:succinyl modification:12.42	K83	GKELPGKPEIKWF	675.9531769	745.9049415	394.7852691	1519.521415	441.6807852	1057.616134	Quantified
A0A4X1UNV2	A0A4X1UNV2|A0A4X1UNV2_PIG:A0A5G2QN32|A0A5G2QN32_PIG:A0A4X1UMI7|A0A4X1UMI7_PIG:F1RHL9|F1RHL9_PIG:A0A287BIH3|A0A287BIH3_PIG:A0A5G2QP94|A0A5G2QP94_PIG:A0A287AU97|A0A287AU97_PIG	K	ELPPDQAQYC(+57.02)IK(+100.02)R	12	13	Uncharacterized protein OS=Sus scrofa OX=9823 GN=ACTN2 PE=3 SV=1	Uncharacterized protein	ACTN2	44.27	1716.8141	-1.9	852	864	C10:Carbamidomethylation:1000.00	K863	QAQYCIKRMPAYS	459.5020561	62.43664765	453.0074172	337.0682602	428.9452893	316.3099382	Quantified
P08059	P08059|G6PI_PIG:F1RNV1|F1RNV1_PIG:A0A480S836|A0A480S836_PIG	K	ELQAAGK(+100.02)SPEDFEK	7	14	Glucose-6-phosphate isomerase OS=Sus scrofa OX=9823 GN=GPI PE=1 SV=3	Glucose-6-phosphate isomerase	GPI	63.03	1647.7627	-1.8	448	461	K7:succinyl modification:38.64	K454	ELQAAGKSPEDFE	423.3574892	204.402293	510.7822245	448.7324703	183.7036426	421.1715668	Quantified
A0A4X1UD45	A0A4X1UD45|A0A4X1UD45_PIG:A0A480J3J1|A0A480J3J1_PIG:A0A480HZT1|A0A480HZT1_PIG:A0A480RYN6|A0A480RYN6_PIG:A0A4X1U902|A0A4X1U902_PIG:A0A480SPW8|A0A480SPW8_PIG	K	ELSATPSAQK(+100.02)VTK	10	13	Uncharacterized protein OS=Sus scrofa OX=9823 PE=3 SV=1	Uncharacterized protein		54.25	1458.7566	-0.1	789	801	K10:succinyl modification:13.38	K798	ATPSAQKVTKSVK	777.6081752	251.4510605	1294.750701	651.65103	395.1304647	1246.98205	Quantified
A0A4X1UD45	A0A4X1UD45|A0A4X1UD45_PIG:A0A480J3J1|A0A480J3J1_PIG:A0A480HZT1|A0A480HZT1_PIG:A0A480RYN6|A0A480RYN6_PIG:A0A4X1U902|A0A4X1U902_PIG:A0A480SPW8|A0A480SPW8_PIG	K	ELSATPSAQKVTK(+100.02)	13	13	Uncharacterized protein OS=Sus scrofa OX=9823 PE=3 SV=1	Uncharacterized protein		33.54	1458.7566	-1.4	789	801	K13:succinyl modification:0.00	K801	SAQKVTKSVKAPT	777.6081752	251.4510605	1294.750701	651.65103	395.1304647	583.2113425	Quantified
A0A5G2QKD9	A0A5G2QKD9|A0A5G2QKD9_PIG:F1S418|F1S418_PIG:A0A4X1SUW3|A0A4X1SUW3_PIG	K	ELSLDDYK(+100.02)GK	8	10	Peroxiredoxin 3 OS=Sus scrofa OX=9823 GN=PRDX3 PE=1 SV=1	Peroxiredoxin 3	PRDX3	49.65	1266.5979	1.5	88	97	K8:succinyl modification:0.00	K95	LSLDDYKGKYLVL	6395.04836	8780.582899	7907.383037	6274.451721	10141.42662	9433.718184	Quantified
A0A5G2QKD9	A0A5G2QKD9|A0A5G2QKD9_PIG:F1S418|F1S418_PIG:A0A4X1SUW3|A0A4X1SUW3_PIG	K	ELSLDDYKGK(+100.02)	10	10	Peroxiredoxin 3 OS=Sus scrofa OX=9823 GN=PRDX3 PE=1 SV=1	Peroxiredoxin 3	PRDX3	50.6	1266.5979	1.5	88	97	K10:succinyl modification:0.00	K97	LDDYKGKYLVLFF	6395.04836	8780.582899	7907.383037	6274.451721	10141.42662	9433.718184	Quantified
A0A4X1TN76	A0A4X1TN76|A0A4X1TN76_PIG:A0A0B8RZH4|A0A0B8RZH4_PIG:F1S9K1|F1S9K1_PIG:A0A4X1TR21|A0A4X1TR21_PIG:A0A4X1TNB1|A0A4X1TNB1_PIG:A0A5G2QEN4|A0A5G2QEN4_PIG:A0A480QG80|A0A480QG80_PIG	K	ELSTFYFSIIK(+100.02)DR	11	13	Isoleucyl-tRNA synthetase OS=Sus scrofa OX=9823 PE=3 SV=1	Isoleucyl-tRNA synthetase		53.83	1717.8563	0.9	721	733		K731	FYFSIIKDRLYCE	524.8471369	218.7472998	160.3451249	101.8672264	119.3603862	191.1166226	Quantified
A0A286ZXE3	A0A286ZXE3|A0A286ZXE3_PIG:A0A5G2QRY9|A0A5G2QRY9_PIG:A0A5G2R231|A0A5G2R231_PIG:K7GMH0|K7GMH0_PIG:A0A4X1SJD5|A0A4X1SJD5_PIG:A0A5G2Q7D6|A0A5G2Q7D6_PIG:A0A287AZK1|A0A287AZK1_PIG:A0A5G2R196|A0A5G2R196_PIG:A0A480VHZ0|A0A480VHZ0_PIG:F1SS64|F1SS64_PIG:A0A4X1SJS3|A0A4X1SJS3_PIG:A0A4X1SL20|A0A4X1SL20_PIG:A0A4X1SJ63|A0A4X1SJ63_PIG:A0A287AMA4|A0A287AMA4_PIG:A0A5G2QLY9|A0A5G2QLY9_PIG:Q9TV62|MYH4_PIG:A0A4X1SL6…	K	ELTYQTEEDRK(+100.02)	11	11	Uncharacterized protein OS=Sus scrofa OX=9823 GN=LOC100736765 PE=1 SV=2	Uncharacterized protein	LOC100736765	51.73	1510.6787	5	1851	1861		K1861	QTEEDRKNLLRLQ	814.8792679	885.4701846	803.8903747	629.3890586	575.115073	567.3340066	Quantified
A0A5G2QRY9	A0A5G2QRY9|A0A5G2QRY9_PIG:A0A4X1SJD5|A0A4X1SJD5_PIG:A0A5G2Q7D6|A0A5G2Q7D6_PIG:A0A287AZK1|A0A287AZK1_PIG:A0A5G2R196|A0A5G2R196_PIG:F1SS64|F1SS64_PIG:A0A4X1SL20|A0A4X1SL20_PIG:A0A4X1SJ63|A0A4X1SJ63_PIG:A0A287AMA4|A0A287AMA4_PIG:A0A5G2QLY9|A0A5G2QLY9_PIG:Q9TV63|MYH2_PIG:F1SS62|F1SS62_PIG:A0A4X1SI01|A0A4X1SI01_PIG	K	ELTYQTEEDRK(+100.02)NILR	11	15	Uncharacterized protein OS=Sus scrofa OX=9823 GN=MYH8 PE=3 SV=1	Uncharacterized protein	MYH8	68.32	2006.9908	0.9	1854	1868		K1864	QTEEDRKNILRLQ	24097.60273	22719.71721	20439.0864	15101.61329	18953.15284	25858.03643	Quantified
A0A4X1SJS3	A0A4X1SJS3|A0A4X1SJS3_PIG:Q9TV62|MYH4_PIG:A0A4X1SL66|A0A4X1SL66_PIG:Q95249|Q95249_PIG	K	ELTYQTEEDRK(+100.02)NVLR	11	15	Myosin-4 OS=Sus scrofa OX=9823 GN=MYH4 PE=3 SV=1	Myosin-4	MYH4	65.5	1992.9752	0.5	1848	1862		K1858	QTEEDRKNVLRLQ	6013.500306	8276.471559	651.8655604	37252.00182	36201.20701	15415.04369	Quantified
A0A4X1U311	A0A4X1U311|A0A4X1U311_PIG:A0A287B6E3|A0A287B6E3_PIG:A0A4X1U3H9|A0A4X1U3H9_PIG:A0A286ZXI8|A0A286ZXI8_PIG:A0A4X1U3H1|A0A4X1U3H1_PIG:A0A287BPI1|A0A287BPI1_PIG:A0A5G2QM65|A0A5G2QM65_PIG:P55931|ETFD_PIG:A0A4X1U3J0|A0A4X1U3J0_PIG:A0A4X1TY52|A0A4X1TY52_PIG	K	ELWVIDEK(+100.02)K	8	9	Electron transfer flavoprotein-ubiquinone oxidoreductase OS=Sus scrofa OX=9823 GN=ETFDH PE=4 SV=1	Electron transfer flavoprotein-ubiquinone oxidoreductase	ETFDH	48.68	1258.6445	0.8	251	259	K8:succinyl modification:0.00	K258	LWVIDEKKWKPGR	1860.519639	2299.592707	2241.394465	3374.304653	4482.897813	3167.229299	Quantified
A0A4X1U311	A0A4X1U311|A0A4X1U311_PIG:A0A287B6E3|A0A287B6E3_PIG:A0A4X1U3H9|A0A4X1U3H9_PIG:A0A286ZXI8|A0A286ZXI8_PIG:A0A4X1U3H1|A0A4X1U3H1_PIG:A0A287BPI1|A0A287BPI1_PIG:A0A5G2QM65|A0A5G2QM65_PIG:P55931|ETFD_PIG:A0A4X1U3J0|A0A4X1U3J0_PIG:A0A4X1TY52|A0A4X1TY52_PIG	K	ELWVIDEKK(+100.02)	9	9	Electron transfer flavoprotein-ubiquinone oxidoreductase OS=Sus scrofa OX=9823 GN=ETFDH PE=4 SV=1	Electron transfer flavoprotein-ubiquinone oxidoreductase	ETFDH	33.64	1258.6445	1	251	259	K9:succinyl modification:0.00	K259	WVIDEKKWKPGRV	2173.395683	2800.019396	2241.394465	3374.304653	4482.897813	3575.726383	Quantified
A0A480JGU8	A0A480JGU8|A0A480JGU8_PIG:A0A287BH33|A0A287BH33_PIG:A0A5S6HCM2|A0A5S6HCM2_PIG:A0A4X1URE8|A0A4X1URE8_PIG:A0A480XZ96|A0A480XZ96_PIG:P00506|AATM_PIG:A0A5G2Q7P6|A0A5G2Q7P6_PIG:A0A5G2R2E7|A0A5G2R2E7_PIG:A0A4X1UT32|A0A4X1UT32_PIG:A0A4X1UV54|A0A4X1UV54_PIG	K	EM(+15.99)ATLVK(+100.02)K	7	8	Aspartate aminotransferase OS=Sus scrofa OX=9823 PE=3 SV=1	Aspartate aminotransferase		43.52	1034.5317	4.2	228	235	M2:Oxidation (M):1000.00;K7:succinyl modification:0.00	K234	EMATLVKKNNLFA	5200.332922	7755.211981	3608.297673	4155.312097	6256.302176	4639.630419	Quantified
A0A480JGU8	A0A480JGU8|A0A480JGU8_PIG:A0A287BH33|A0A287BH33_PIG:A0A5S6HCM2|A0A5S6HCM2_PIG:A0A4X1URE8|A0A4X1URE8_PIG:A0A480XZ96|A0A480XZ96_PIG:P00506|AATM_PIG:A0A5G2Q7P6|A0A5G2Q7P6_PIG:A0A5G2R2E7|A0A5G2R2E7_PIG:A0A4X1UT32|A0A4X1UT32_PIG:A0A4X1UV54|A0A4X1UV54_PIG	K	EM(+15.99)ATLVKK(+100.02)	8	8	Aspartate aminotransferase OS=Sus scrofa OX=9823 PE=3 SV=1	Aspartate aminotransferase		51.39	1034.5317	1.8	228	235	M2:Oxidation (M):1000.00;K8:succinyl modification:0.00	K235	MATLVKKNNLFAF	5200.332922	7755.211981	3608.297673	4155.312097	6256.302176	4639.630419	Quantified
A0A480JGU8	A0A480JGU8|A0A480JGU8_PIG:A0A287BH33|A0A287BH33_PIG:A0A5S6HCM2|A0A5S6HCM2_PIG:A0A4X1URE8|A0A4X1URE8_PIG:A0A480XZ96|A0A480XZ96_PIG:P00506|AATM_PIG:A0A5G2Q7P6|A0A5G2Q7P6_PIG:A0A5G2R2E7|A0A5G2R2E7_PIG:A0A4X1UT32|A0A4X1UT32_PIG:A0A4X1UV54|A0A4X1UV54_PIG	K	EMATLVK(+100.02)K	7	8	Aspartate aminotransferase OS=Sus scrofa OX=9823 PE=3 SV=1	Aspartate aminotransferase		57.44	1018.5369	1.4	228	235	K7:succinyl modification:0.00	K234	EMATLVKKNNLFA	35582.42884	48851.38421	38155.93303	45414.49242	62005.48283	56718.4994	Quantified
A0A480JGU8	A0A480JGU8|A0A480JGU8_PIG:A0A287BH33|A0A287BH33_PIG:A0A5S6HCM2|A0A5S6HCM2_PIG:A0A4X1URE8|A0A4X1URE8_PIG:A0A480XZ96|A0A480XZ96_PIG:P00506|AATM_PIG:A0A5G2Q7P6|A0A5G2Q7P6_PIG:A0A5G2R2E7|A0A5G2R2E7_PIG:A0A4X1UT32|A0A4X1UT32_PIG:A0A4X1UV54|A0A4X1UV54_PIG	K	EMATLVKK(+100.02)	8	8	Aspartate aminotransferase OS=Sus scrofa OX=9823 PE=3 SV=1	Aspartate aminotransferase		52.42	1018.5369	0.8	228	235	K8:succinyl modification:7.21	K235	MATLVKKNNLFAF	35582.42884	48851.38421	38155.93303	45414.49242	62005.48283	56718.4994	Quantified
A0A4X1T2E5	A0A4X1T2E5|A0A4X1T2E5_PIG:A0A4X1T2D3|A0A4X1T2D3_PIG:I3LJJ4|I3LJJ4_PIG:A0A287AE42|A0A287AE42_PIG:Q1HL08|Q1HL08_PIG:A7YB26|A7YB26_PIG:Q3Y5G5|Q3Y5G5_PIG	K	EMVVC(+57.02)FNK(+100.02)IAQDPDC(+57.02)R	8	16	Uncharacterized protein OS=Sus scrofa OX=9823 GN=ECH1 PE=3 SV=1	Uncharacterized protein	ECH1	73.86	2080.9016	-1.1	55	70	C5:Carbamidomethylation:1000.00;C15:Carbamidomethylation:1000.00	K62	MVVCFNKIAQDPD	1264.498151	2204.831449	3446.899186	636.4623097	876.9655542	1910.281172	Quantified
A0A5G2QRY9	A0A5G2QRY9|A0A5G2QRY9_PIG:A0A4X1SJD5|A0A4X1SJD5_PIG:A0A5G2Q7D6|A0A5G2Q7D6_PIG:A0A287AZK1|A0A287AZK1_PIG:A0A5G2R196|A0A5G2R196_PIG:F1SS64|F1SS64_PIG:A0A4X1SJS3|A0A4X1SJS3_PIG:A0A4X1SL20|A0A4X1SL20_PIG:A0A4X1SJ63|A0A4X1SJ63_PIG:A0A287AMA4|A0A287AMA4_PIG:A0A5G2QLY9|A0A5G2QLY9_PIG:Q9TV62|MYH4_PIG:A0A4X1SL66|A0A4X1SL66_PIG:Q9TV63|MYH2_PIG:F1SS62|F1SS62_PIG:A0A4X1SI01|A0A4X1SI01_PIG	K	ENK(+100.02)NLQQEISDLTEQIAEGGK	3	21	Uncharacterized protein OS=Sus scrofa OX=9823 GN=MYH8 PE=3 SV=1	Uncharacterized protein	MYH8	80.51	2443.1714	-0.8	1506	1526	K3:succinyl modification:129.03	K1508	TLKRENKNLQQEI	1801.813846	3333.598053	361.0558533	7478.182296	10746.9867	5644.576617	Quantified
[truncated: 3,400 more rows]
