# Supplementary material for: Succinylation proteomic analysis identified differentially expressed succinylation sites affecting porcine muscle fiber type function
Source: Food Chem X. 2023 Oct 27;20:100962. doi: 10.1016/j.fochx.2023.100962 (PMC10740141; doi:10.1016/j.fochx.2023.100962)
Supplement: Supplementary data 2 [file mmc2.csv]

Protein_ID	Domain_id	Name	Start_location	Stop_location
A0A4X1SL12	PF00092	von Willebrand factor type A domain	253	418
A0A4X1SL12	PF08473	Neuronal voltage-dependent calcium channel alpha 2acd	652	1079
A0A4X1SL12	PF08399	VWA N-terminal	104	223
A0A0B8RT73	PF00153	Mitochondrial carrier protein	118	211
A0A0B8RT73	PF00153	Mitochondrial carrier protein	218	308
A0A0B8RT73	PF00153	Mitochondrial carrier protein	23	107
A9X4P2	PF00337	Galactoside-binding lectin	10	133
Q5S1S4	PF00194	Eukaryotic-type carbonic anhydrase	4	258
B1A3A0	PF03952	Enolase, N-terminal domain	4	134
B1A3A0	PF00113	Enolase, C-terminal TIM barrel domain	143	430
A0A4X1U2M7	PF02271	Ubiquinol-cytochrome C reductase complex 14kD subunit	10	106
A0A385JGP0	PF02866	lactate/malate dehydrogenase, alpha/beta C-terminal domain	164	324
A0A385JGP0	PF00056	lactate/malate dehydrogenase, NAD binding domain	22	160
A0A4X1TXH1	PF02937	Cytochrome c oxidase subunit VIc	6	74
A0A287AVV2	PF01459	Eukaryotic porin	4	234
A0A480Q1V4	PF10415	Fumarase C C-terminus	416	468
A0A480Q1V4	PF00206	Lyase	19	350
A0A4X1VXU3	PF07679	Immunoglobulin I-set domain	1371	1457
A0A4X1VXU3	PF07679	Immunoglobulin I-set domain	311	394
A0A4X1VXU3	PF07679	Immunoglobulin I-set domain	176	268
A0A4X1VXU3	PF00041	Fibronectin type III domain	535	619
A0A4X1VXU3	PF00041	Fibronectin type III domain	735	819
A0A4X1VXU3	PF00041	Fibronectin type III domain	839	921
A0A4X1VXU3	PF00041	Fibronectin type III domain	407	491
A0A4X1VXU3	PF00041	Fibronectin type III domain	635	718
D3GGC5	PF00412	LIM domain	295	345
D3GGC5	PF00595	PDZ domain (Also known as DHR or GLGF)	9	80
D3GGC5	PF15936	Domain of unknown function (DUF4749)	184	264
A0A287AFS2	PF00273	Serum albumin family	299	477
A0A287AFS2	PF00273	Serum albumin family	40	87
A0A287AFS2	PF00273	Serum albumin family	108	279
A0A287BRY0	PF00261	Tropomyosin	12	247
K9IW80	PF05222	Alanine dehydrogenase/PNT, N-terminal domain	60	199
K9IW80	PF02233	NAD(P) transhydrogenase beta subunit	621	1078
K9IW80	PF12769	4TM region of pyridine nucleotide transhydrogenase, mitoch	501	587
K9IW80	PF01262	Alanine dehydrogenase/PNT, C-terminal domain	203	435
A0A287B5G8	PF00880	Nebulin repeat	1101	1129
A0A287B5G8	PF00880	Nebulin repeat	2733	2760
A0A287B5G8	PF00880	Nebulin repeat	6225	6246
A0A287B5G8	PF00880	Nebulin repeat	3913	3941
A0A287B5G8	PF00880	Nebulin repeat	2321	2349
A0A287B5G8	PF00880	Nebulin repeat	3293	3320
A0A287B5G8	PF00880	Nebulin repeat	3536	3564
A0A287B5G8	PF00880	Nebulin repeat	1589	1617
A0A287B5G8	PF00880	Nebulin repeat	3050	3078
A0A287B5G8	PF00880	Nebulin repeat	1309	1335
A0A287B5G8	PF00880	Nebulin repeat	1833	1861
A0A287B5G8	PF00880	Nebulin repeat	5952	5977
A0A287B5G8	PF00880	Nebulin repeat	3605	3630
A0A287B5G8	PF00880	Nebulin repeat	4855	4876
A0A287B5G8	PF00880	Nebulin repeat	3848	3873
A0A287B5G8	PF00880	Nebulin repeat	784	812
A0A287B5G8	PF00880	Nebulin repeat	3462	3489
A0A287B5G8	PF00880	Nebulin repeat	5313	5341
A0A287B5G8	PF00880	Nebulin repeat	5881	5907
A0A287B5G8	PF00880	Nebulin repeat	5420	5445
A0A287B5G8	PF00880	Nebulin repeat	3948	3975
A0A287B5G8	PF00880	Nebulin repeat	573	601
A0A287B5G8	PF00880	Nebulin repeat	858	886
A0A287B5G8	PF00880	Nebulin repeat	4399	4428
A0A287B5G8	PF00880	Nebulin repeat	3705	3732
A0A287B5G8	PF00880	Nebulin repeat	4332	4357
A0A287B5G8	PF00880	Nebulin repeat	1236	1263
A0A287B5G8	PF00880	Nebulin repeat	6318	6339
A0A287B5G8	PF00880	Nebulin repeat	5243	5271
A0A287B5G8	PF00880	Nebulin repeat	820	848
A0A287B5G8	PF00880	Nebulin repeat	325	352
A0A287B5G8	PF00880	Nebulin repeat	5453	5480
A0A287B5G8	PF00880	Nebulin repeat	77	105
A0A287B5G8	PF00880	Nebulin repeat	1798	1823
A0A287B5G8	PF00880	Nebulin repeat	5848	5872
A0A287B5G8	PF00880	Nebulin repeat	3219	3246
A0A287B5G8	PF00880	Nebulin repeat	537	565
A0A287B5G8	PF00880	Nebulin repeat	1345	1373
A0A287B5G8	PF00880	Nebulin repeat	6131	6153
A0A287B5G8	PF00880	Nebulin repeat	6349	6373
A0A287B5G8	PF00880	Nebulin repeat	2807	2835
A0A287B5G8	PF00880	Nebulin repeat	5348	5375
A0A287B5G8	PF00880	Nebulin repeat	365	391
A0A287B5G8	PF00880	Nebulin repeat	1968	1995
A0A287B5G8	PF00880	Nebulin repeat	749	773
A0A287B5G8	PF00880	Nebulin repeat	502	529
A0A287B5G8	PF00880	Nebulin repeat	3362	3387
A0A287B5G8	PF00880	Nebulin repeat	2455	2483
A0A287B5G8	PF00880	Nebulin repeat	5915	5943
A0A287B5G8	PF00880	Nebulin repeat	1551	1579
A0A287B5G8	PF00880	Nebulin repeat	4645	4672
A0A287B5G8	PF00880	Nebulin repeat	3779	3807
A0A287B5G8	PF00880	Nebulin repeat	4610	4636
A0A287B5G8	PF00880	Nebulin repeat	2077	2105
A0A287B5G8	PF00880	Nebulin repeat	6026	6054
A0A287B5G8	PF00880	Nebulin repeat	5774	5800
A0A287B5G8	PF00880	Nebulin repeat	6061	6086
A0A287B5G8	PF00880	Nebulin repeat	6256	6277
A0A287B5G8	PF00880	Nebulin repeat	1063	1091
A0A287B5G8	PF00880	Nebulin repeat	253	278
A0A287B5G8	PF00880	Nebulin repeat	3748	3769
A0A287B5G8	PF00880	Nebulin repeat	1759	1786
A0A287B5G8	PF00880	Nebulin repeat	2247	2273
A0A287B5G8	PF00880	Nebulin repeat	6380	6404
A0A287B5G8	PF00880	Nebulin repeat	151	175
A0A287B5G8	PF00880	Nebulin repeat	6415	6443
A0A287B5G8	PF00880	Nebulin repeat	5489	5516
A0A287B5G8	PF00880	Nebulin repeat	924	952
A0A287B5G8	PF00880	Nebulin repeat	6287	6307
A0A287B5G8	PF00880	Nebulin repeat	2634	2658
A0A287B5G8	PF00880	Nebulin repeat	3983	4011
A0A287B5G8	PF00880	Nebulin repeat	1516	1541
A0A287B5G8	PF00880	Nebulin repeat	611	639
A0A287B5G8	PF00880	Nebulin repeat	5988	6014
A0A287B5G8	PF00880	Nebulin repeat	2564	2592
A0A287B5G8	PF14604	Variant SH3 domain	6613	6663
A0A286ZQ47	PF00365	Phosphofructokinase	430	713
A0A286ZQ47	PF00365	Phosphofructokinase	45	350
A0A5G2QI32	PF00406	Adenylate kinase	51	151
A0A5G2QI32	PF00406	Adenylate kinase	12	50
A0A5G2QI32	PF05191	Adenylate kinase, active site lid	88	123
D0G784	PF00162	Phosphoglycerate kinase	1	329
A0A5G2R0Z8	PF02036	SCP-2 sterol transfer family	319	411
A0A5G2R0Z8	PF00106	short chain dehydrogenase	12	198
A0A5G2QH97	PF01459	Eukaryotic porin	3	277
A0A0B8RTY5	PF02771	Acyl-CoA dehydrogenase, N-terminal domain	36	147
A0A0B8RTY5	PF02770	Acyl-CoA dehydrogenase, middle domain	151	246
A0A0B8RTY5	PF00441	Acyl-CoA dehydrogenase, C-terminal domain	258	406
A0A4X1V5I8	PF00343	Carbohydrate phosphorylase	114	809
D0G6S3	PF07992	Pyridine nucleotide-disulphide oxidoreductase	43	313
A0A4X1V1F0	PF01145	SPFH domain / Band 7 family	42	217
A0A4X1TN76	PF08264	Anticodon-binding domain of tRNA	684	803
A0A4X1TN76	PF00133	tRNA synthetases class I (I, L, M and V)	26	639
P63317	PF13833	EF-hand domain pair	32	84
P63317	PF13499	EF-hand domain pair	95	158
F1RFH9	PF00689	Cation transporting ATPase, C-terminus	783	986
F1RFH9	PF00690	Cation transporter/ATPase, N-terminus	5	72
F1RFH9	PF13246	Cation transport ATPase (P-type)	418	527
F1RFH9	PF00122	E1-E2 ATPase	123	329
F1RFH9	PF08282	haloacid dehalogenase-like hydrolase	685	742
A0A5G2QL25	PF13561	Enoyl-(Acyl carrier protein) reductase	202	259
A0A5G2QL25	PF00106	short chain dehydrogenase	4	189
A5YV76	PF14765	Polyketide synthase dehydratase	873	1063
A5YV76	PF00975	Thioesterase domain	2243	2501
A5YV76	PF00109	Beta-ketoacyl synthase, N-terminal domain	1	238
A5YV76	PF00550	Phosphopantetheine attachment site	2127	2187
A5YV76	PF08659	KR domain	1886	2064
A5YV76	PF00698	Acyl transferase domain	493	809
A5YV76	PF02801	Beta-ketoacyl synthase, C-terminal domain	243	359
A5YV76	PF00107	Zinc-binding dehydrogenase	1679	1809
A5YV76	PF08242	Methyltransferase domain	1246	1344
A5YV76	PF16197	Ketoacyl-synthetase C-terminal extension	362	472
F1RFY2	PF00113	Enolase, C-terminal TIM barrel domain	149	393
F1RFY2	PF03952	Enolase, N-terminal domain	10	140
I3LP02	PF02803	Thiolase, C-terminal domain	306	425
I3LP02	PF00108	Thiolase, N-terminal domain	41	297
F1RGX4	PF00042	Globin	7	107
I3LDJ6	PF00153	Mitochondrial carrier protein	7	100
I3LDJ6	PF00153	Mitochondrial carrier protein	209	283
I3LDJ6	PF00153	Mitochondrial carrier protein	111	203
Q6QRN9	PF00153	Mitochondrial carrier protein	111	203
Q6QRN9	PF00153	Mitochondrial carrier protein	210	297
Q6QRN9	PF00153	Mitochondrial carrier protein	5	100
A0A4X1SJS3	PF00063	Myosin head (motor domain)	89	765
A0A4X1SJS3	PF02736	Myosin N-terminal SH3-like domain	35	74
A0A4X1SJS3	PF01576	Myosin tail	845	1922
A0A4X1SL20	PF00063	Myosin head (motor domain)	89	770
A0A4X1SL20	PF02736	Myosin N-terminal SH3-like domain	35	74
A0A4X1SL20	PF01576	Myosin tail	850	1927
A0A480LCX7	PF02910	Fumarate reductase flavoprotein C-term	512	664
A0A480LCX7	PF00890	FAD binding domain	63	457
A0A4X1UD45	PF07679	Immunoglobulin I-set domain	8711	8790
A0A4X1UD45	PF07679	Immunoglobulin I-set domain	1780	1868
A0A4X1UD45	PF07679	Immunoglobulin I-set domain	2473	2546
A0A4X1UD45	PF07679	Immunoglobulin I-set domain	23342	23425
A0A4X1UD45	PF07679	Immunoglobulin I-set domain	11515	11595
A0A4X1UD45	PF07679	Immunoglobulin I-set domain	9723	9810
A0A4X1UD45	PF07679	Immunoglobulin I-set domain	5615	5687
A0A4X1UD45	PF07679	Immunoglobulin I-set domain	104	193
A0A4X1UD45	PF07679	Immunoglobulin I-set domain	26733	26822
A0A4X1UD45	PF07679	Immunoglobulin I-set domain	6239	6326
A0A4X1UD45	PF07679	Immunoglobulin I-set domain	21168	21239
A0A4X1UD45	PF07679	Immunoglobulin I-set domain	6	97
A0A4X1UD45	PF07679	Immunoglobulin I-set domain	5260	5339
A0A4X1UD45	PF07679	Immunoglobulin I-set domain	3681	3771
A0A4X1UD45	PF07679	Immunoglobulin I-set domain	23051	23131
A0A4X1UD45	PF07679	Immunoglobulin I-set domain	25971	26060
A0A4X1UD45	PF07679	Immunoglobulin I-set domain	2822	2902
A0A4X1UD45	PF07679	Immunoglobulin I-set domain	22654	22734
A0A4X1UD45	PF07679	Immunoglobulin I-set domain	2910	2989
A0A4X1UD45	PF07679	Immunoglobulin I-set domain	12212	12292
A0A4X1UD45	PF07679	Immunoglobulin I-set domain	17629	17709
A0A4X1UD45	PF07679	Immunoglobulin I-set domain	20080	20163
A0A4X1UD45	PF07679	Immunoglobulin I-set domain	26928	27020
A0A4X1UD45	PF07679	Immunoglobulin I-set domain	13300	13380
A0A4X1UD45	PF07679	Immunoglobulin I-set domain	1026	1115
A0A4X1UD45	PF07679	Immunoglobulin I-set domain	7296	7377
A0A4X1UD45	PF07679	Immunoglobulin I-set domain	14381	14460
A0A4X1UD45	PF07679	Immunoglobulin I-set domain	13985	14066
A0A4X1UD45	PF07679	Immunoglobulin I-set domain	3178	3267
A0A4X1UD45	PF07679	Immunoglobulin I-set domain	16549	16627
A0A4X1UD45	PF07679	Immunoglobulin I-set domain	26451	26540
A0A4X1UD45	PF07679	Immunoglobulin I-set domain	5883	5956
A0A4X1UD45	PF07679	Immunoglobulin I-set domain	2386	2467
A0A4X1UD45	PF07679	Immunoglobulin I-set domain	6597	6683
A0A4X1UD45	PF07679	Immunoglobulin I-set domain	23743	23821
A0A4X1UD45	PF07679	Immunoglobulin I-set domain	24525	24616
A0A4X1UD45	PF07679	Immunoglobulin I-set domain	12502	12585
A0A4X1UD45	PF07679	Immunoglobulin I-set domain	18995	19081
A0A4X1UD45	PF07679	Immunoglobulin I-set domain	4336	4424
A0A4X1UD45	PF07679	Immunoglobulin I-set domain	25171	25255
A0A4X1UD45	PF07679	Immunoglobulin I-set domain	19395	19476
A0A4X1UD45	PF07679	Immunoglobulin I-set domain	2297	2367
A0A4X1UD45	PF07679	Immunoglobulin I-set domain	888	976
A0A4X1UD45	PF07679	Immunoglobulin I-set domain	2735	2816
A0A4X1UD45	PF07679	Immunoglobulin I-set domain	26160	26247
A0A4X1UD45	PF07679	Immunoglobulin I-set domain	6061	6134
A0A4X1UD45	PF07679	Immunoglobulin I-set domain	4430	4519
A0A4X1UD45	PF07679	Immunoglobulin I-set domain	9004	9091
A0A4X1UD45	PF07679	Immunoglobulin I-set domain	22253	22334
A0A4X1UD45	PF07679	Immunoglobulin I-set domain	1495	1586
A0A4X1UD45	PF07679	Immunoglobulin I-set domain	21964	22042
A0A4X1UD45	PF07679	Immunoglobulin I-set domain	5527	5605
A0A4X1UD45	PF07679	Immunoglobulin I-set domain	6511	6586
A0A4X1UD45	PF07679	Immunoglobulin I-set domain	17230	17312
A0A4X1UD45	PF07679	Immunoglobulin I-set domain	26331	26404
A0A4X1UD45	PF07679	Immunoglobulin I-set domain	21564	21645
A0A4X1UD45	PF07679	Immunoglobulin I-set domain	10424	10505
A0A4X1UD45	PF07679	Immunoglobulin I-set domain	2207	2282
A0A4X1UD45	PF07679	Immunoglobulin I-set domain	12902	12982
A0A4X1UD45	PF07679	Immunoglobulin I-set domain	15474	15545
A0A4X1UD45	PF07679	Immunoglobulin I-set domain	20877	20959
A0A4X1UD45	PF07679	Immunoglobulin I-set domain	16149	16230
A0A4X1UD45	PF07679	Immunoglobulin I-set domain	25392	25482
A0A4X1UD45	PF07679	Immunoglobulin I-set domain	8285	8395
A0A4X1UD45	PF07679	Immunoglobulin I-set domain	5085	5158
A0A4X1UD45	PF07679	Immunoglobulin I-set domain	3404	3495
A0A4X1UD45	PF07679	Immunoglobulin I-set domain	3566	3654
A0A4X1UD45	PF07679	Immunoglobulin I-set domain	11807	11890
A0A4X1UD45	PF07679	Immunoglobulin I-set domain	5972	6046
A0A4X1UD45	PF07679	Immunoglobulin I-set domain	16835	16914
A0A4X1UD45	PF07679	Immunoglobulin I-set domain	15747	15834
A0A4X1UD45	PF07679	Immunoglobulin I-set domain	24132	24217
A0A4X1UD45	PF07679	Immunoglobulin I-set domain	25287	25379
A0A4X1UD45	PF07679	Immunoglobulin I-set domain	20478	20559
A0A4X1UD45	PF07679	Immunoglobulin I-set domain	2647	2718
A0A4X1UD45	PF07679	Immunoglobulin I-set domain	10823	10903
A0A4X1UD45	PF07679	Immunoglobulin I-set domain	7984	8073
A0A4X1UD45	PF07679	Immunoglobulin I-set domain	10129	10209
A0A4X1UD45	PF07679	Immunoglobulin I-set domain	4728	4804
A0A4X1UD45	PF07679	Immunoglobulin I-set domain	26640	26724
A0A4X1UD45	PF07679	Immunoglobulin I-set domain	2017	2107
A0A4X1UD45	PF07679	Immunoglobulin I-set domain	2561	2642
A0A4X1UD45	PF07679	Immunoglobulin I-set domain	9417	9505
A0A4X1UD45	PF07679	Immunoglobulin I-set domain	19791	19871
A0A4X1UD45	PF07679	Immunoglobulin I-set domain	3284	3371
A0A4X1UD45	PF07679	Immunoglobulin I-set domain	6150	6222
A0A4X1UD45	PF07679	Immunoglobulin I-set domain	1237	1324
A0A4X1UD45	PF07679	Immunoglobulin I-set domain	7013	7080
A0A4X1UD45	PF07679	Immunoglobulin I-set domain	6332	6405
A0A4X1UD45	PF07679	Immunoglobulin I-set domain	24238	24316
A0A4X1UD45	PF07679	Immunoglobulin I-set domain	24633	24715
A0A4X1UD45	PF07679	Immunoglobulin I-set domain	1644	1733
A0A4X1UD45	PF07679	Immunoglobulin I-set domain	5172	5247
A0A4X1UD45	PF07679	Immunoglobulin I-set domain	5795	5867
A0A4X1UD45	PF07679	Immunoglobulin I-set domain	6421	6495
A0A4X1UD45	PF07679	Immunoglobulin I-set domain	11115	11197
A0A4X1UD45	PF07679	Immunoglobulin I-set domain	2998	3073
A0A4X1UD45	PF07679	Immunoglobulin I-set domain	15068	15148
A0A4X1UD45	PF07679	Immunoglobulin I-set domain	14672	14752
A0A4X1UD45	PF07679	Immunoglobulin I-set domain	13591	13669
A0A4X1UD45	PF07679	Immunoglobulin I-set domain	18314	18395
A0A4X1UD45	PF07679	Immunoglobulin I-set domain	18715	18792
A0A4X1UD45	PF07679	Immunoglobulin I-set domain	17909	17998
A0A4X1UD45	PF07679	Immunoglobulin I-set domain	3088	3162
A0A4X1UD45	PF07679	Immunoglobulin I-set domain	1396	1486
A0A4X1UD45	PF07679	Immunoglobulin I-set domain	5439	5513
A0A4X1UD45	PF07679	Immunoglobulin I-set domain	2114	2201
A0A4X1UD45	PF09042	Titin Z	542	583
A0A4X1UD45	PF09042	Titin Z	372	441
A0A4X1UD45	PF09042	Titin Z	588	629
A0A4X1UD45	PF09042	Titin Z	498	537
A0A4X1UD45	PF09042	Titin Z	452	493
A0A4X1UD45	PF09042	Titin Z	640	661
A0A4X1UD45	PF00041	Fibronectin type III domain	11700	11783
A0A4X1UD45	PF00041	Fibronectin type III domain	10610	10695
A0A4X1UD45	PF00041	Fibronectin type III domain	18797	18878
A0A4X1UD45	PF00041	Fibronectin type III domain	10316	10400
A0A4X1UD45	PF00041	Fibronectin type III domain	19186	19268
A0A4X1UD45	PF00041	Fibronectin type III domain	20766	20850
A0A4X1UD45	PF00041	Fibronectin type III domain	11009	11086
A0A4X1UD45	PF00041	Fibronectin type III domain	13092	13171
A0A4X1UD45	PF00041	Fibronectin type III domain	21853	21935
A0A4X1UD45	PF00041	Fibronectin type III domain	22848	22924
A0A4X1UD45	PF00041	Fibronectin type III domain	18895	18976
A0A4X1UD45	PF00041	Fibronectin type III domain	6890	6975
A0A4X1UD45	PF00041	Fibronectin type III domain	11204	11286
A0A4X1UD45	PF00041	Fibronectin type III domain	9611	9700
A0A4X1UD45	PF00041	Fibronectin type III domain	19877	19957
A0A4X1UD45	PF00041	Fibronectin type III domain	14858	14942
A0A4X1UD45	PF00041	Fibronectin type III domain	19087	19170
A0A4X1UD45	PF00041	Fibronectin type III domain	23832	23908
A0A4X1UD45	PF00041	Fibronectin type III domain	17318	17401
A0A4X1UD45	PF00041	Fibronectin type III domain	12788	12875
A0A4X1UD45	PF00041	Fibronectin type III domain	8178	8263
A0A4X1UD45	PF00041	Fibronectin type III domain	22439	22524
A0A4X1UD45	PF00041	Fibronectin type III domain	20967	21047
A0A4X1UD45	PF00041	Fibronectin type III domain	8080	8160
A0A4X1UD45	PF00041	Fibronectin type III domain	18602	18686
A0A4X1UD45	PF00041	Fibronectin type III domain	23931	24013
A0A4X1UD45	PF00041	Fibronectin type III domain	15840	15921
A0A4X1UD45	PF00041	Fibronectin type III domain	18004	18085
A0A4X1UD45	PF00041	Fibronectin type III domain	22537	22622
A0A4X1UD45	PF00041	Fibronectin type III domain	24029	24112
A0A4X1UD45	PF00041	Fibronectin type III domain	20665	20749
A0A4X1UD45	PF00041	Fibronectin type III domain	8894	8978
A0A4X1UD45	PF00041	Fibronectin type III domain	12690	12775
A0A4X1UD45	PF00041	Fibronectin type III domain	19483	19565
A0A4X1UD45	PF00041	Fibronectin type III domain	6790	6874
A0A4X1UD45	PF00041	Fibronectin type III domain	8401	8485
A0A4X1UD45	PF00041	Fibronectin type III domain	21257	21338
A0A4X1UD45	PF00041	Fibronectin type III domain	21750	21836
A0A4X1UD45	PF00041	Fibronectin type III domain	7086	7169
A0A4X1UD45	PF00041	Fibronectin type III domain	17418	17502
A0A4X1UD45	PF00041	Fibronectin type III domain	7883	7969
A0A4X1UD45	PF00041	Fibronectin type III domain	16038	16123
A0A4X1UD45	PF00041	Fibronectin type III domain	10909	10990
A0A4X1UD45	PF00041	Fibronectin type III domain	7383	7464
A0A4X1UD45	PF00041	Fibronectin type III domain	24720	24803
A0A4X1UD45	PF00041	Fibronectin type III domain	22345	22421
A0A4X1UD45	PF00041	Fibronectin type III domain	10511	10591
A0A4X1UD45	PF00041	Fibronectin type III domain	18501	18585
A0A4X1UD45	PF00041	Fibronectin type III domain	11403	11487
A0A4X1UD45	PF00041	Fibronectin type III domain	11896	11978
A0A4X1UD45	PF00041	Fibronectin type III domain	12595	12673
A0A4X1UD45	PF00041	Fibronectin type III domain	22941	23026
A0A4X1UD45	PF00041	Fibronectin type III domain	7482	7566
A0A4X1UD45	PF00041	Fibronectin type III domain	24424	24508
A0A4X1UD45	PF00041	Fibronectin type III domain	21356	21440
A0A4X1UD45	PF00041	Fibronectin type III domain	13872	13958
A0A4X1UD45	PF00041	Fibronectin type III domain	11302	11386
A0A4X1UD45	PF00041	Fibronectin type III domain	11601	11681
A0A4X1UD45	PF00041	Fibronectin type III domain	12096	12185
A0A4X1UD45	PF00041	Fibronectin type III domain	13386	13468
A0A4X1UD45	PF00041	Fibronectin type III domain	9816	9899
A0A4X1UD45	PF00041	Fibronectin type III domain	19973	20054
A0A4X1UD45	PF00041	Fibronectin type III domain	9916	10004
A0A4X1UD45	PF00041	Fibronectin type III domain	19581	19666
A0A4X1UD45	PF00041	Fibronectin type III domain	17022	17106
A0A4X1UD45	PF00041	Fibronectin type III domain	21453	21538
A0A4X1UD45	PF00041	Fibronectin type III domain	14171	14255
A0A4X1UD45	PF00041	Fibronectin type III domain	16922	17003
A0A4X1UD45	PF00041	Fibronectin type III domain	7186	7270
A0A4X1UD45	PF00041	Fibronectin type III domain	23632	23715
A0A4X1UD45	PF00041	Fibronectin type III domain	8501	8585
A0A4X1UD45	PF00041	Fibronectin type III domain	6689	6772
A0A4X1UD45	PF00041	Fibronectin type III domain	9096	9179
A0A4X1UD45	PF00041	Fibronectin type III domain	12988	13069
A0A4X1UD45	PF00041	Fibronectin type III domain	23432	23512
A0A4X1UD45	PF00041	Fibronectin type III domain	16237	16319
A0A4X1UD45	PF00041	Fibronectin type III domain	17519	17603
A0A4X1UD45	PF00041	Fibronectin type III domain	13774	13859
A0A4X1UD45	PF00041	Fibronectin type III domain	12298	12378
A0A4X1UD45	PF00041	Fibronectin type III domain	15355	15439
A0A4X1UD45	PF00041	Fibronectin type III domain	14956	15041
A0A4X1UD45	PF00041	Fibronectin type III domain	23140	23218
A0A4X1UD45	PF00041	Fibronectin type III domain	13188	13273
A0A4X1UD45	PF00041	Fibronectin type III domain	13679	13757
A0A4X1UD45	PF00041	Fibronectin type III domain	7682	7763
A0A4X1UD45	PF00041	Fibronectin type III domain	16632	16713
A0A4X1UD45	PF00041	Fibronectin type III domain	16730	16810
A0A4X1UD45	PF00041	Fibronectin type III domain	23235	23317
A0A4X1UD45	PF00041	Fibronectin type III domain	13483	13564
A0A4X1UD45	PF00041	Fibronectin type III domain	16335	16420
A0A4X1UD45	PF00041	Fibronectin type III domain	7783	7867
A0A4X1UD45	PF00041	Fibronectin type III domain	14072	14153
A0A4X1UD45	PF00041	Fibronectin type III domain	21652	21733
A0A4X1UD45	PF00041	Fibronectin type III domain	15253	15338
A0A4X1UD45	PF00041	Fibronectin type III domain	10021	10103
A0A4X1UD45	PF00041	Fibronectin type III domain	22145	22226
A0A4X1UD45	PF00041	Fibronectin type III domain	11995	12079
A0A4X1UD45	PF00041	Fibronectin type III domain	24322	24404
A0A4X1UD45	PF00041	Fibronectin type III domain	14467	14549
A0A4X1UD45	PF00041	Fibronectin type III domain	19682	19766
A0A4X1UD45	PF00041	Fibronectin type III domain	14563	14644
A0A4X1UD45	PF00041	Fibronectin type III domain	14272	14356
A0A4X1UD45	PF00041	Fibronectin type III domain	17715	17795
A0A4X1UD45	PF00041	Fibronectin type III domain	18201	18287
A0A4X1UD45	PF00041	Fibronectin type III domain	16437	16520
A0A4X1UD45	PF00041	Fibronectin type III domain	8602	8684
A0A4X1UD45	PF00041	Fibronectin type III domain	15154	15237
A0A4X1UD45	PF00041	Fibronectin type III domain	7583	7666
A0A4X1UD45	PF00041	Fibronectin type III domain	14759	14840
A0A4X1UD45	PF00041	Fibronectin type III domain	23531	23615
A0A4X1UD45	PF00041	Fibronectin type III domain	19283	19362
A0A4X1UD45	PF00041	Fibronectin type III domain	10711	10796
A0A4X1UD45	PF00041	Fibronectin type III domain	15551	15631
A0A4X1UD45	PF00041	Fibronectin type III domain	8809	8877
A0A4X1UD45	PF00041	Fibronectin type III domain	20566	20646
A0A4X1UD45	PF00041	Fibronectin type III domain	22742	22820
A0A4X1UD45	PF00041	Fibronectin type III domain	9198	9287
A0A4X1UD45	PF00041	Fibronectin type III domain	21061	21141
A0A4X1UD45	PF00041	Fibronectin type III domain	18104	18188
A0A4X1UD45	PF00041	Fibronectin type III domain	15648	15729
A0A4X1UD45	PF00041	Fibronectin type III domain	17811	17892
A0A4X1UD45	PF00041	Fibronectin type III domain	17119	17205
A0A4X1UD45	PF00041	Fibronectin type III domain	22048	22130
A0A4X1UD45	PF00041	Fibronectin type III domain	9511	9593
A0A4X1UD45	PF00041	Fibronectin type III domain	20269	20353
A0A4X1UD45	PF00041	Fibronectin type III domain	15940	16024
A0A4X1UD45	PF00041	Fibronectin type III domain	9304	9390
A0A4X1UD45	PF00041	Fibronectin type III domain	12397	12479
A0A4X1UD45	PF00041	Fibronectin type III domain	20367	20452
A0A4X1UD45	PF00041	Fibronectin type III domain	10224	10297
A0A4X1UD45	PF00041	Fibronectin type III domain	18401	18484
A0A4X1UD45	PF00041	Fibronectin type III domain	20169	20248
A0A4X1UD45	PF00069	Protein kinase domain	24848	25102
A0A286ZV66	PF07679	Immunoglobulin I-set domain	175	264
A0A286ZV66	PF07679	Immunoglobulin I-set domain	2	72
A0A286ZV66	PF07679	Immunoglobulin I-set domain	79	166
A0A286ZV66	PF07679	Immunoglobulin I-set domain	362	451
A0A286ZV66	PF07679	Immunoglobulin I-set domain	271	358
A0A286ZV66	PF07679	Immunoglobulin I-set domain	454	531
A0A481BBQ7	PF14604	Variant SH3 domain	6652	6702
A0A481BBQ7	PF00880	Nebulin repeat	5858	5884
A0A481BBQ7	PF00880	Nebulin repeat	4832	4853
A0A481BBQ7	PF00880	Nebulin repeat	3960	3988
A0A481BBQ7	PF00880	Nebulin repeat	502	529
A0A481BBQ7	PF00880	Nebulin repeat	3239	3260
A0A481BBQ7	PF00880	Nebulin repeat	2298	2326
A0A481BBQ7	PF00880	Nebulin repeat	3890	3918
A0A481BBQ7	PF00880	Nebulin repeat	253	278
A0A481BBQ7	PF00880	Nebulin repeat	3270	3298
A0A481BBQ7	PF00880	Nebulin repeat	1736	1763
A0A481BBQ7	PF00880	Nebulin repeat	573	601
A0A481BBQ7	PF00880	Nebulin repeat	6357	6377
A0A481BBQ7	PF00880	Nebulin repeat	1810	1838
A0A481BBQ7	PF00880	Nebulin repeat	2541	2569
A0A481BBQ7	PF00880	Nebulin repeat	3925	3952
A0A481BBQ7	PF00880	Nebulin repeat	784	812
A0A481BBQ7	PF00880	Nebulin repeat	5397	5422
A0A481BBQ7	PF00880	Nebulin repeat	5290	5318
A0A481BBQ7	PF00880	Nebulin repeat	5929	5954
A0A481BBQ7	PF00880	Nebulin repeat	5892	5920
A0A481BBQ7	PF00880	Nebulin repeat	1566	1594
A0A481BBQ7	PF00880	Nebulin repeat	3475	3501
A0A481BBQ7	PF00880	Nebulin repeat	5466	5493
A0A481BBQ7	PF00880	Nebulin repeat	2432	2460
A0A481BBQ7	PF00880	Nebulin repeat	6454	6482
A0A481BBQ7	PF00880	Nebulin repeat	6419	6443
A0A481BBQ7	PF00880	Nebulin repeat	6233	6254
A0A481BBQ7	PF00880	Nebulin repeat	6294	6316
A0A481BBQ7	PF00880	Nebulin repeat	1493	1518
A0A481BBQ7	PF00880	Nebulin repeat	5965	5991
A0A481BBQ7	PF00880	Nebulin repeat	3647	3675
A0A481BBQ7	PF00880	Nebulin repeat	325	352
A0A481BBQ7	PF00880	Nebulin repeat	2054	2082
A0A481BBQ7	PF00880	Nebulin repeat	3721	3746
A0A481BBQ7	PF00880	Nebulin repeat	77	105
A0A481BBQ7	PF00880	Nebulin repeat	3825	3850
A0A481BBQ7	PF00880	Nebulin repeat	1775	1800
A0A481BBQ7	PF00880	Nebulin repeat	2853	2878
A0A481BBQ7	PF00880	Nebulin repeat	537	565
A0A481BBQ7	PF00880	Nebulin repeat	2710	2737
A0A481BBQ7	PF00880	Nebulin repeat	6388	6412
A0A481BBQ7	PF00880	Nebulin repeat	365	391
A0A481BBQ7	PF00880	Nebulin repeat	6326	6347
A0A481BBQ7	PF00880	Nebulin repeat	749	773
A0A481BBQ7	PF00880	Nebulin repeat	4309	4334
A0A481BBQ7	PF00880	Nebulin repeat	4376	4405
A0A481BBQ7	PF00880	Nebulin repeat	151	175
A0A481BBQ7	PF00880	Nebulin repeat	6038	6063
A0A481BBQ7	PF00880	Nebulin repeat	3096	3121
A0A481BBQ7	PF00880	Nebulin repeat	834	862
A0A481BBQ7	PF00880	Nebulin repeat	2784	2811
A0A481BBQ7	PF00880	Nebulin repeat	6003	6031
A0A481BBQ7	PF00880	Nebulin repeat	5751	5777
A0A481BBQ7	PF00880	Nebulin repeat	3027	3055
A0A481BBQ7	PF00880	Nebulin repeat	3582	3607
A0A481BBQ7	PF00880	Nebulin repeat	5220	5248
A0A481BBQ7	PF00880	Nebulin repeat	6264	6285
A0A481BBQ7	PF00880	Nebulin repeat	900	928
A0A481BBQ7	PF00880	Nebulin repeat	1528	1556
A0A481BBQ7	PF00880	Nebulin repeat	1945	1972
A0A481BBQ7	PF00880	Nebulin repeat	1078	1106
A0A481BBQ7	PF00880	Nebulin repeat	2953	2980
A0A481BBQ7	PF00880	Nebulin repeat	1286	1312
A0A481BBQ7	PF00880	Nebulin repeat	2224	2252
A0A481BBQ7	PF00880	Nebulin repeat	5325	5352
A0A481BBQ7	PF00880	Nebulin repeat	3196	3223
A0A481BBQ7	PF00880	Nebulin repeat	4587	4613
A0A481BBQ7	PF00880	Nebulin repeat	6202	6223
A0A481BBQ7	PF00880	Nebulin repeat	3404	3432
A0A481BBQ7	PF00880	Nebulin repeat	1213	1240
A0A481BBQ7	PF00880	Nebulin repeat	1040	1068
A0A481BBQ7	PF00880	Nebulin repeat	6108	6130
A0A481BBQ7	PF00880	Nebulin repeat	4622	4649
A0A481BBQ7	PF00880	Nebulin repeat	1322	1350
A0A481BBQ7	PF00880	Nebulin repeat	5825	5849
A0A481BBQ7	PF00880	Nebulin repeat	5430	5457
A0A481BBQ7	PF00880	Nebulin repeat	611	639
A0A481BBQ7	PF00880	Nebulin repeat	3513	3541
P80021	PF00006	ATP synthase alpha/beta family, nucleotide-binding domain	192	415
P80021	PF02874	ATP synthase alpha/beta family, beta-barrel domain	69	135
P80021	PF00306	ATP synthase alpha/beta chain, C terminal domain	422	547
A0A286ZXE3	PF00063	Myosin head (motor domain)	88	768
A0A286ZXE3	PF02736	Myosin N-terminal SH3-like domain	35	73
A0A286ZXE3	PF01576	Myosin tail	848	1925
A0A5G2QMA8	PF00465	Iron-containing alcohol dehydrogenase	75	478
A0A4X1T2Y6	PF00041	Fibronectin type III domain	673	758
A0A4X1T2Y6	PF00041	Fibronectin type III domain	771	873
A0A4X1T2Y6	PF00041	Fibronectin type III domain	986	1064
A0A4X1T2Y6	PF07679	Immunoglobulin I-set domain	396	481
A0A4X1T2Y6	PF07679	Immunoglobulin I-set domain	1099	1188
A0A4X1T2Y6	PF07679	Immunoglobulin I-set domain	486	554
A0A4X1T2Y6	PF07679	Immunoglobulin I-set domain	903	980
A0A4X1T2Y6	PF07679	Immunoglobulin I-set domain	307	380
A0A4X1T2Y6	PF07679	Immunoglobulin I-set domain	586	668
A0A4X1T2Y6	PF07679	Immunoglobulin I-set domain	112	211
A0A4X1SZL6	PF00675	Insulinase (Peptidase family M16)	76	212
A0A4X1SZL6	PF05193	Peptidase M16 inactive domain	218	403
P29804	PF00676	Dehydrogenase E1 component	66	360
A0A4X1U3M3	PF13405	EF-hand domain	28	57
A0A480JGU8	PF00155	Aminotransferase class I and II	58	389
A0A4X1U8T2	PF00992	Troponin	48	183
A0A5G2QRY9	PF01576	Myosin tail	851	1928
A0A5G2QRY9	PF00063	Myosin head (motor domain)	91	771
A0A5G2QRY9	PF02736	Myosin N-terminal SH3-like domain	37	76
Q5XLD3	PF02807	ATP:guanido phosphotransferase, N-terminal domain	24	94
Q5XLD3	PF00217	ATP:guanido phosphotransferase, C-terminal catalytic domain	154	367
A0A4X1UK89	PF02771	Acyl-CoA dehydrogenase, N-terminal domain	6	114
A0A4X1UK89	PF00441	Acyl-CoA dehydrogenase, C-terminal domain	231	378
A0A4X1UK89	PF02770	Acyl-CoA dehydrogenase, middle domain	121	219
A0A2C9F381	PF05556	Calcineurin-binding protein (Calsarcin)	1	297
A0A4X1TTA0	PF00261	Tropomyosin	12	247
A0A5G2RA17	PF00171	Aldehyde dehydrogenase family	29	493
A0A287BG23	PF02800	Glyceraldehyde 3-phosphate dehydrogenase, C-terminal domain	215	372
A0A287BG23	PF00044	Glyceraldehyde 3-phosphate dehydrogenase, NAD binding domain	69	162
A0A4X1UFT3	PF07679	Immunoglobulin I-set domain	455	545
A0A4X1UFT3	PF07679	Immunoglobulin I-set domain	268	358
A0A4X1UFT3	PF07679	Immunoglobulin I-set domain	84	172
A0A4X1UFT3	PF07679	Immunoglobulin I-set domain	1	73
A0A4X1UFT3	PF07679	Immunoglobulin I-set domain	362	450
A0A4X1UFT3	PF07679	Immunoglobulin I-set domain	175	264
A0A480SN35	PF00041	Fibronectin type III domain	22239	22319
A0A480SN35	PF00041	Fibronectin type III domain	18200	18284
A0A480SN35	PF00041	Fibronectin type III domain	11094	11182
A0A480SN35	PF00041	Fibronectin type III domain	11494	11578
A0A480SN35	PF00041	Fibronectin type III domain	16729	16809
A0A480SN35	PF00041	Fibronectin type III domain	16332	16415
A0A480SN35	PF00041	Fibronectin type III domain	24119	24204
A0A480SN35	PF00041	Fibronectin type III domain	22631	22716
A0A480SN35	PF00041	Fibronectin type III domain	20364	20446
A0A480SN35	PF00041	Fibronectin type III domain	24413	24495
A0A480SN35	PF00041	Fibronectin type III domain	15450	15534
A0A480SN35	PF00041	Fibronectin type III domain	20073	20154
A0A480SN35	PF00041	Fibronectin type III domain	10376	10465
A0A480SN35	PF00041	Fibronectin type III domain	15741	15822
A0A480SN35	PF00041	Fibronectin type III domain	12878	12961
A0A480SN35	PF00041	Fibronectin type III domain	14366	14451
A0A480SN35	PF00041	Fibronectin type III domain	24610	24690
A0A480SN35	PF00041	Fibronectin type III domain	21843	21927
A0A480SN35	PF00041	Fibronectin type III domain	9061	9147
A0A480SN35	PF00041	Fibronectin type III domain	22830	22911
A0A480SN35	PF00041	Fibronectin type III domain	15645	15727
A0A480SN35	PF00041	Fibronectin type III domain	20759	20844
A0A480SN35	PF00041	Fibronectin type III domain	12480	12564
A0A480SN35	PF00041	Fibronectin type III domain	22435	22516
A0A480SN35	PF00041	Fibronectin type III domain	14564	14646
A0A480SN35	PF00041	Fibronectin type III domain	12382	12464
A0A480SN35	PF00041	Fibronectin type III domain	16134	16219
A0A480SN35	PF00041	Fibronectin type III domain	20860	20944
A0A480SN35	PF00041	Fibronectin type III domain	25500	25582
A0A480SN35	PF00041	Fibronectin type III domain	21151	21232
A0A480SN35	PF00041	Fibronectin type III domain	16431	16516
A0A480SN35	PF00041	Fibronectin type III domain	8961	9045
A0A480SN35	PF00041	Fibronectin type III domain	18100	18181
A0A480SN35	PF00041	Fibronectin type III domain	8860	8941
A0A480SN35	PF00041	Fibronectin type III domain	15050	15136
A0A480SN35	PF00041	Fibronectin type III domain	25207	25290
A0A480SN35	PF00041	Fibronectin type III domain	19975	20056
A0A480SN35	PF00041	Fibronectin type III domain	19780	19864
A0A480SN35	PF00041	Fibronectin type III domain	13868	13953
A0A480SN35	PF00041	Fibronectin type III domain	11402	11475
A0A480SN35	PF00041	Fibronectin type III domain	12087	12168
A0A480SN35	PF00041	Fibronectin type III domain	13966	14053
A0A480SN35	PF00041	Fibronectin type III domain	17810	17891
A0A480SN35	PF00041	Fibronectin type III domain	9258	9338
A0A480SN35	PF00041	Fibronectin type III domain	23920	23998
A0A480SN35	PF00041	Fibronectin type III domain	13274	13363
A0A480SN35	PF00041	Fibronectin type III domain	24810	24893
A0A480SN35	PF00041	Fibronectin type III domain	18596	18680
A0A480SN35	PF00041	Fibronectin type III domain	10482	10568
A0A480SN35	PF00041	Fibronectin type III domain	23031	23113
A0A480SN35	PF00041	Fibronectin type III domain	16533	16617
A0A480SN35	PF00041	Fibronectin type III domain	25602	25686
A0A480SN35	PF00041	Fibronectin type III domain	8364	8448
A0A480SN35	PF00041	Fibronectin type III domain	11199	11281
A0A480SN35	PF00041	Fibronectin type III domain	17118	17202
A0A480SN35	PF00041	Fibronectin type III domain	10994	11077
A0A480SN35	PF00041	Fibronectin type III domain	20661	20743
A0A480SN35	PF00041	Fibronectin type III domain	11689	11769
A0A480SN35	PF00041	Fibronectin type III domain	20461	20540
A0A480SN35	PF00041	Fibronectin type III domain	19379	19465
A0A480SN35	PF00041	Fibronectin type III domain	9780	9862
A0A480SN35	PF00041	Fibronectin type III domain	14270	14349
A0A480SN35	PF00041	Fibronectin type III domain	13173	13257
A0A480SN35	PF00041	Fibronectin type III domain	23323	23404
A0A480SN35	PF00041	Fibronectin type III domain	18697	18781
A0A480SN35	PF00041	Fibronectin type III domain	14166	14247
A0A480SN35	PF00041	Fibronectin type III domain	25010	25086
A0A480SN35	PF00041	Fibronectin type III domain	25898	25981
A0A480SN35	PF00041	Fibronectin type III domain	17018	17099
A0A480SN35	PF00041	Fibronectin type III domain	18893	18973
A0A480SN35	PF00041	Fibronectin type III domain	10789	10878
A0A480SN35	PF00041	Fibronectin type III domain	8660	8744
A0A480SN35	PF00041	Fibronectin type III domain	12187	12264
A0A480SN35	PF00041	Fibronectin type III domain	13575	13657
A0A480SN35	PF00041	Fibronectin type III domain	23523	23599
A0A480SN35	PF00041	Fibronectin type III domain	18989	19070
A0A480SN35	PF00041	Fibronectin type III domain	24709	24793
A0A480SN35	PF00041	Fibronectin type III domain	23226	23308
A0A480SN35	PF00041	Fibronectin type III domain	13476	13556
A0A480SN35	PF00041	Fibronectin type III domain	22928	23014
A0A480SN35	PF00041	Fibronectin type III domain	15937	16018
A0A480SN35	PF00041	Fibronectin type III domain	19282	19366
A0A480SN35	PF00041	Fibronectin type III domain	21944	22028
A0A480SN35	PF00041	Fibronectin type III domain	14952	15037
A0A480SN35	PF00041	Fibronectin type III domain	7968	8052
A0A480SN35	PF00041	Fibronectin type III domain	9987	10055
A0A480SN35	PF00041	Fibronectin type III domain	13773	13851
A0A480SN35	PF00041	Fibronectin type III domain	10274	10357
A0A480SN35	PF00041	Fibronectin type III domain	20265	20348
A0A480SN35	PF00041	Fibronectin type III domain	8068	8153
A0A480SN35	PF00041	Fibronectin type III domain	21545	21630
A0A480SN35	PF00041	Fibronectin type III domain	10689	10771
A0A480SN35	PF00041	Fibronectin type III domain	25109	25191
A0A480SN35	PF00041	Fibronectin type III domain	12779	12859
A0A480SN35	PF00041	Fibronectin type III domain	9679	9763
A0A480SN35	PF00041	Fibronectin type III domain	18496	18579
A0A480SN35	PF00041	Fibronectin type III domain	15349	15433
A0A480SN35	PF00041	Fibronectin type III domain	24318	24396
A0A480SN35	PF00041	Fibronectin type III domain	12581	12665
A0A480SN35	PF00041	Fibronectin type III domain	23715	23800
A0A480SN35	PF00041	Fibronectin type III domain	16826	16907
A0A480SN35	PF00041	Fibronectin type III domain	14857	14935
A0A480SN35	PF00041	Fibronectin type III domain	22534	22618
A0A480SN35	PF00041	Fibronectin type III domain	21744	21824
A0A480SN35	PF00041	Fibronectin type III domain	19182	19263
A0A480SN35	PF00041	Fibronectin type III domain	18297	18383
A0A480SN35	PF00041	Fibronectin type III domain	23617	23702
A0A480SN35	PF00041	Fibronectin type III domain	17615	17698
A0A480SN35	PF00041	Fibronectin type III domain	16036	16120
A0A480SN35	PF00041	Fibronectin type III domain	19679	19763
A0A480SN35	PF00041	Fibronectin type III domain	24026	24102
A0A480SN35	PF00041	Fibronectin type III domain	15250	15331
A0A480SN35	PF00041	Fibronectin type III domain	14661	14742
A0A480SN35	PF00041	Fibronectin type III domain	9579	9663
A0A480SN35	PF00041	Fibronectin type III domain	11889	11974
A0A480SN35	PF00041	Fibronectin type III domain	17513	17598
A0A480SN35	PF00041	Fibronectin type III domain	8561	8642
A0A480SN35	PF00041	Fibronectin type III domain	11788	11873
A0A480SN35	PF00041	Fibronectin type III domain	8264	8347
A0A480SN35	PF00041	Fibronectin type III domain	21347	21426
A0A480SN35	PF00041	Fibronectin type III domain	22145	22225
A0A480SN35	PF00041	Fibronectin type III domain	17215	17301
A0A480SN35	PF00041	Fibronectin type III domain	10072	10156
A0A480SN35	PF00041	Fibronectin type III domain	17415	17497
A0A480SN35	PF00041	Fibronectin type III domain	9356	9441
A0A480SN35	PF00041	Fibronectin type III domain	17908	17988
A0A480SN35	PF00041	Fibronectin type III domain	7867	7950
A0A480SN35	PF00041	Fibronectin type III domain	21447	21531
A0A480SN35	PF00041	Fibronectin type III domain	8761	8844
A0A480SN35	PF00041	Fibronectin type III domain	19579	19662
A0A480SN35	PF00041	Fibronectin type III domain	21055	21135
A0A480SN35	PF00041	Fibronectin type III domain	13074	13156
A0A480SN35	PF00069	Protein kinase domain	26026	26280
A0A480SN35	PF02818	PPAK motif	5175	5201
A0A480SN35	PF02818	PPAK motif	4836	4861
A0A480SN35	PF02818	PPAK motif	5203	5229
A0A480SN35	PF02818	PPAK motif	4940	4966
A0A480SN35	PF07679	Immunoglobulin I-set domain	25416	25494
A0A480SN35	PF07679	Immunoglobulin I-set domain	2866	2950
A0A480SN35	PF07679	Immunoglobulin I-set domain	8191	8258
A0A480SN35	PF07679	Immunoglobulin I-set domain	23431	23512
A0A480SN35	PF07679	Immunoglobulin I-set domain	19087	19176
A0A480SN35	PF07679	Immunoglobulin I-set domain	3336	3422
A0A480SN35	PF07679	Immunoglobulin I-set domain	15559	15638
A0A480SN35	PF07679	Immunoglobulin I-set domain	1546	1631
A0A480SN35	PF07679	Immunoglobulin I-set domain	2208	2297
A0A480SN35	PF07679	Immunoglobulin I-set domain	7510	7583
A0A480SN35	PF07679	Immunoglobulin I-set domain	1360	1449
A0A480SN35	PF07679	Immunoglobulin I-set domain	5906	5982
A0A480SN35	PF07679	Immunoglobulin I-set domain	24921	24999
A0A480SN35	PF07679	Immunoglobulin I-set domain	18408	18490
A0A480SN35	PF07679	Immunoglobulin I-set domain	11602	11683
A0A480SN35	PF07679	Immunoglobulin I-set domain	14478	14558
A0A480SN35	PF07679	Immunoglobulin I-set domain	6617	6691
A0A480SN35	PF07679	Immunoglobulin I-set domain	15850	15930
A0A480SN35	PF07679	Immunoglobulin I-set domain	3428	3517
A0A480SN35	PF07679	Immunoglobulin I-set domain	10595	10683
A0A480SN35	PF07679	Immunoglobulin I-set domain	2583	2670
A0A480SN35	PF07679	Immunoglobulin I-set domain	16652	16723
A0A480SN35	PF07679	Immunoglobulin I-set domain	3242	3331
A0A480SN35	PF07679	Immunoglobulin I-set domain	2487	2575
A0A480SN35	PF07679	Immunoglobulin I-set domain	2301	2390
A0A480SN35	PF07679	Immunoglobulin I-set domain	12985	13068
A0A480SN35	PF07679	Immunoglobulin I-set domain	142	231
A0A480SN35	PF07679	Immunoglobulin I-set domain	609	697
A0A480SN35	PF07679	Immunoglobulin I-set domain	3524	3611
A0A480SN35	PF07679	Immunoglobulin I-set domain	3716	3804
A0A480SN35	PF07679	Immunoglobulin I-set domain	3055	3142
A0A480SN35	PF07679	Immunoglobulin I-set domain	6793	6865
A0A480SN35	PF07679	Immunoglobulin I-set domain	3149	3238
A0A480SN35	PF07679	Immunoglobulin I-set domain	7417	7504
A0A480SN35	PF07679	Immunoglobulin I-set domain	27149	27238
A0A480SN35	PF07679	Immunoglobulin I-set domain	1925	2013
A0A480SN35	PF07679	Immunoglobulin I-set domain	21258	21341
A0A480SN35	PF07679	Immunoglobulin I-set domain	984	1072
A0A480SN35	PF07679	Immunoglobulin I-set domain	22346	22417
A0A480SN35	PF07679	Immunoglobulin I-set domain	13390	13470
A0A480SN35	PF07679	Immunoglobulin I-set domain	18807	18887
A0A480SN35	PF07679	Immunoglobulin I-set domain	27642	27731
A0A480SN35	PF07679	Immunoglobulin I-set domain	27509	27582
A0A480SN35	PF07679	Immunoglobulin I-set domain	6438	6517
A0A480SN35	PF07679	Immunoglobulin I-set domain	3813	3902
A0A480SN35	PF07679	Immunoglobulin I-set domain	7328	7400
A0A480SN35	PF07679	Immunoglobulin I-set domain	12693	12773
A0A480SN35	PF07679	Immunoglobulin I-set domain	13680	13763
A0A480SN35	PF07679	Immunoglobulin I-set domain	12001	12081
A0A480SN35	PF07679	Immunoglobulin I-set domain	1831	1921
A0A480SN35	PF07679	Immunoglobulin I-set domain	2679	2768
A0A480SN35	PF07679	Immunoglobulin I-set domain	27924	28013
A0A480SN35	PF07679	Immunoglobulin I-set domain	22055	22137
A0A480SN35	PF07679	Immunoglobulin I-set domain	16925	17012
A0A480SN35	PF07679	Immunoglobulin I-set domain	25811	25893
A0A480SN35	PF07679	Immunoglobulin I-set domain	1267	1356
A0A480SN35	PF07679	Immunoglobulin I-set domain	9162	9251
A0A480SN35	PF07679	Immunoglobulin I-set domain	26349	26433
A0A480SN35	PF07679	Immunoglobulin I-set domain	15163	15244
A0A480SN35	PF07679	Immunoglobulin I-set domain	26570	26660
A0A480SN35	PF07679	Immunoglobulin I-set domain	20969	21049
A0A480SN35	PF07679	Immunoglobulin I-set domain	20573	20654
A0A480SN35	PF07679	Immunoglobulin I-set domain	7599	7673
A0A480SN35	PF07679	Immunoglobulin I-set domain	7775	7861
A0A480SN35	PF07679	Immunoglobulin I-set domain	24520	24603
A0A480SN35	PF07679	Immunoglobulin I-set domain	4302	4388
A0A480SN35	PF07679	Immunoglobulin I-set domain	20173	20259
A0A480SN35	PF07679	Immunoglobulin I-set domain	24229	24309
A0A480SN35	PF07679	Immunoglobulin I-set domain	27338	27425
A0A480SN35	PF07679	Immunoglobulin I-set domain	235	324
A0A480SN35	PF07679	Immunoglobulin I-set domain	25310	25395
A0A480SN35	PF07679	Immunoglobulin I-set domain	422	510
A0A480SN35	PF07679	Immunoglobulin I-set domain	8474	8555
A0A480SN35	PF07679	Immunoglobulin I-set domain	18013	18092
A0A480SN35	PF07679	Immunoglobulin I-set domain	2018	2108
A0A480SN35	PF07679	Immunoglobulin I-set domain	7150	7224
A0A480SN35	PF07679	Immunoglobulin I-set domain	22742	22823
A0A480SN35	PF07679	Immunoglobulin I-set domain	14080	14160
A0A480SN35	PF07679	Immunoglobulin I-set domain	12293	12375
A0A480SN35	PF07679	Immunoglobulin I-set domain	890	980
A0A480SN35	PF07679	Immunoglobulin I-set domain	1077	1167
A0A480SN35	PF07679	Immunoglobulin I-set domain	9463	9573
A0A480SN35	PF07679	Immunoglobulin I-set domain	50	135
A0A480SN35	PF07679	Immunoglobulin I-set domain	23142	23220
A0A480SN35	PF07679	Immunoglobulin I-set domain	21656	21737
A0A480SN35	PF07679	Immunoglobulin I-set domain	11307	11387
A0A480SN35	PF07679	Immunoglobulin I-set domain	2959	3049
A0A480SN35	PF07679	Immunoglobulin I-set domain	1642	1730
A0A480SN35	PF07679	Immunoglobulin I-set domain	3923	4011
A0A480SN35	PF07679	Immunoglobulin I-set domain	4127	4197
A0A480SN35	PF07679	Immunoglobulin I-set domain	19893	19970
A0A480SN35	PF07679	Immunoglobulin I-set domain	6263	6336
A0A480SN35	PF07679	Immunoglobulin I-set domain	2395	2483
A0A480SN35	PF07679	Immunoglobulin I-set domain	19492	19573
A0A480SN35	PF07679	Immunoglobulin I-set domain	797	886
A0A480SN35	PF07679	Immunoglobulin I-set domain	27831	27915
A0A480SN35	PF07679	Immunoglobulin I-set domain	4215	4285
A0A480SN35	PF07679	Immunoglobulin I-set domain	6350	6425
A0A480SN35	PF07679	Immunoglobulin I-set domain	16246	16326
A0A480SN35	PF07679	Immunoglobulin I-set domain	23832	23912
A0A480SN35	PF07679	Immunoglobulin I-set domain	2113	2201
A0A480SN35	PF07679	Immunoglobulin I-set domain	17327	17408
A0A480SN35	PF07679	Immunoglobulin I-set domain	6705	6783
A0A480SN35	PF07679	Immunoglobulin I-set domain	26465	26557
A0A480SN35	PF07679	Immunoglobulin I-set domain	515	604
A0A480SN35	PF07679	Immunoglobulin I-set domain	9889	9968
A0A480SN35	PF07679	Immunoglobulin I-set domain	28018	28110
A0A480SN35	PF07679	Immunoglobulin I-set domain	704	793
A0A480SN35	PF07679	Immunoglobulin I-set domain	10901	10988
A0A480SN35	PF07679	Immunoglobulin I-set domain	17727	17805
A0A480SN35	PF07679	Immunoglobulin I-set domain	7689	7764
A0A480SN35	PF07679	Immunoglobulin I-set domain	1454	1539
A0A480SN35	PF07679	Immunoglobulin I-set domain	7239	7312
A0A480SN35	PF07679	Immunoglobulin I-set domain	14769	14847
A0A480SN35	PF07679	Immunoglobulin I-set domain	3620	3709
A0A480SN35	PF07679	Immunoglobulin I-set domain	1173	1260
A0A480SN35	PF07679	Immunoglobulin I-set domain	10182	10269
A0A480SN35	PF07679	Immunoglobulin I-set domain	328	418
A0A480SN35	PF07679	Immunoglobulin I-set domain	2772	2862
A0A480SN35	PF07679	Immunoglobulin I-set domain	25703	25794
A0A480SN35	PF07679	Immunoglobulin I-set domain	1738	1827
A0A480SN35	PF07679	Immunoglobulin I-set domain	6973	7045
A0A480SN35	PF07679	Immunoglobulin I-set domain	7061	7134
K9IVI1	PF00676	Dehydrogenase E1 component	257	581
K9IVI1	PF16078	2-oxoglutarate dehydrogenase N-terminus	48	86
K9IVI1	PF02779	Transketolase, pyrimidine binding domain	650	866
K9IVI1	PF16870	2-oxoglutarate dehydrogenase C-terminal	870	1014
A0A4X1T8N4	PF00231	ATP synthase	27	297
A0A4X1U986	PF00300	Histidine phosphatase superfamily (branch 1)	6	124
A0A4X1U986	PF00300	Histidine phosphatase superfamily (branch 1)	148	211
A0A4X1VZK6	PF07679	Immunoglobulin I-set domain	169	261
A0A4X1VZK6	PF07679	Immunoglobulin I-set domain	304	387
A0A4X1VZK6	PF00041	Fibronectin type III domain	628	711
A0A4X1VZK6	PF00041	Fibronectin type III domain	400	484
A0A4X1VZK6	PF00041	Fibronectin type III domain	728	812
A0A4X1VZK6	PF00041	Fibronectin type III domain	832	914
A0A4X1VZK6	PF00041	Fibronectin type III domain	528	612
A0A287A4K6	PF01946	Thi4 family	63	114
A0A287A4K6	PF05187	Electron transfer flavoprotein-ubiquinone oxidoreductase, 4Fe-4S	463	566
A0A4X1W7H9	PF00153	Mitochondrial carrier protein	210	297
A0A4X1W7H9	PF00153	Mitochondrial carrier protein	111	203
A0A4X1W7H9	PF00153	Mitochondrial carrier protein	6	100
A0A4X1UW18	PF02770	Acyl-CoA dehydrogenase, middle domain	169	266
A0A4X1UW18	PF00441	Acyl-CoA dehydrogenase, C-terminal domain	278	426
A0A4X1UW18	PF02771	Acyl-CoA dehydrogenase, N-terminal domain	55	164
A0A480Z1N4	PF00307	Calponin homology (CH) domain	161	260
A0A480Z1N4	PF00307	Calponin homology (CH) domain	39	143
A0A480Z1N4	PF00630	Filamin/ABP280 repeat	1154	1240
A0A480Z1N4	PF00630	Filamin/ABP280 repeat	1442	1531
A0A480Z1N4	PF00630	Filamin/ABP280 repeat	666	756
A0A480Z1N4	PF00630	Filamin/ABP280 repeat	1249	1342
A0A480Z1N4	PF00630	Filamin/ABP280 repeat	1854	1938
A0A480Z1N4	PF00630	Filamin/ABP280 repeat	473	563
A0A480Z1N4	PF00630	Filamin/ABP280 repeat	1061	1147
A0A480Z1N4	PF00630	Filamin/ABP280 repeat	2035	2120
A0A480Z1N4	PF00630	Filamin/ABP280 repeat	867	957
A0A480Z1N4	PF00630	Filamin/ABP280 repeat	763	859
A0A480Z1N4	PF00630	Filamin/ABP280 repeat	1349	1435
A0A480Z1N4	PF00630	Filamin/ABP280 repeat	2233	2298
A0A480Z1N4	PF00630	Filamin/ABP280 repeat	1539	1628
A0A480Z1N4	PF00630	Filamin/ABP280 repeat	1635	1732
A0A480Z1N4	PF00630	Filamin/ABP280 repeat	1788	1845
A0A480Z1N4	PF00630	Filamin/ABP280 repeat	572	655
A0A480Z1N4	PF00630	Filamin/ABP280 repeat	966	1053
A0A480Z1N4	PF00630	Filamin/ABP280 repeat	275	366
A0A480Z1N4	PF00630	Filamin/ABP280 repeat	2309	2392
A0A480Z1N4	PF00630	Filamin/ABP280 repeat	375	465
F1RI18	PF02939	UcrQ family	4	79
A0A4X1T635	PF00061	Lipocalin / cytosolic fatty-acid binding protein family	3	81
A0A4X1SP18	PF00153	Mitochondrial carrier protein	164	246
A0A4X1SP18	PF00153	Mitochondrial carrier protein	69	149
A0A4X1VMP3	PF01344	Kelch motif	438	481
A0A4X1VMP3	PF01344	Kelch motif	484	527
A0A4X1VMP3	PF01344	Kelch motif	387	434
A0A4X1VMP3	PF00651	BTB/POZ domain	23	129
A0A4X1VMP3	PF07707	BTB And C-terminal Kelch	135	237
A0A4X1UC83	PF00038	Intermediate filament protein	165	368
A0A4X1UC83	PF00038	Intermediate filament protein	108	166
A0A4X1UC83	PF04732	Intermediate filament head (DNA binding) region	9	107
A0A287ARX1	PF07654	Immunoglobulin C1-set domain	215	299
A0A287ARX1	PF07686	Immunoglobulin V-set domain	121	206
A0A4X1VR45	PF01257	Thioredoxin-like [2Fe-2S] ferredoxin	41	187
A0A287A2Y4	PF05873	ATP synthase D chain, mitochondrial (ATP5H)	3	155
A0A480M6E4	PF00180	Isocitrate/isopropylmalate dehydrogenase	36	349
A0A480K0L7	PF02812	Glu/Leu/Phe/Val dehydrogenase, dimerisation domain	82	210
A0A480K0L7	PF00208	Glutamate/Leucine/Phenylalanine/Valine dehydrogenase	232	421
A0A4X1UM57	PF00042	Globin	110	196
A0A5G2R611	PF02936	Cytochrome c oxidase subunit IV	31	124
A0A4X1UH24	PF00690	Cation transporter/ATPase, N-terminus	5	66
A0A4X1UH24	PF00689	Cation transporting ATPase, C-terminus	763	966
A0A4X1UH24	PF00702	haloacid dehalogenase-like hydrolase	341	693
A0A4X1UH24	PF00122	E1-E2 ATPase	117	323
F1SRC5	PF00330	Aconitase family (aconitate hydratase)	67	503
F1SRC5	PF00694	Aconitase C-terminal domain	582	710
A0A480IUH2	PF00307	Calponin homology (CH) domain	32	135
A0A480IUH2	PF00307	Calponin homology (CH) domain	145	250
A0A480IUH2	PF00435	Spectrin repeat	275	383
A0A480IUH2	PF00435	Spectrin repeat	510	620
A0A480IUH2	PF00435	Spectrin repeat	394	498
A0A480IUH2	PF00435	Spectrin repeat	631	732
A0A480KXA1	PF07679	Immunoglobulin I-set domain	1546	1631
A0A480KXA1	PF07679	Immunoglobulin I-set domain	245	337
A0A480KXA1	PF07679	Immunoglobulin I-set domain	1339	1411
A0A480KXA1	PF07679	Immunoglobulin I-set domain	384	454
A0A480KXA1	PF07679	Immunoglobulin I-set domain	1111	1183
A0A480KXA1	PF00041	Fibronectin type III domain	903	991
A0A480KXA1	PF00041	Fibronectin type III domain	1009	1095
A0A480KXA1	PF00041	Fibronectin type III domain	608	692
A0A480KXA1	PF00041	Fibronectin type III domain	709	791
A0A480KXA1	PF00041	Fibronectin type III domain	480	564
A0A4X1SS97	PF05222	Alanine dehydrogenase/PNT, N-terminal domain	9	68
A0A4X1SS97	PF01262	Alanine dehydrogenase/PNT, C-terminal domain	72	304
A0A4X1SS97	PF12769	4TM region of pyridine nucleotide transhydrogenase, mitoch	370	456
A0A4X1SS97	PF02233	NAD(P) transhydrogenase beta subunit	490	947
A0A480Q6V0	PF01576	Myosin tail	33	713
A0A4X1SFZ0	PF00412	LIM domain	228	284
A0A4X1SFZ0	PF00412	LIM domain	348	403
A0A4X1SFZ0	PF00412	LIM domain	167	222
A0A4X1SFZ0	PF00412	LIM domain	289	341
A0A287BI36	PF15936	Domain of unknown function (DUF4749)	104	181
A0A287BI36	PF00595	PDZ domain (Also known as DHR or GLGF)	10	82
Q66LN4	PF00378	Enoyl-CoA hydratase/isomerase	2	76
Q66LN4	PF02737	3-hydroxyacyl-CoA dehydrogenase, NAD binding domain	171	326
Q29554	PF00725	3-hydroxyacyl-CoA dehydrogenase, C-terminal domain	544	639
Q29554	PF02737	3-hydroxyacyl-CoA dehydrogenase, NAD binding domain	364	541
Q29554	PF00378	Enoyl-CoA hydratase/isomerase	47	222
A0A4X1ST78	PF01571	Aminomethyltransferase folate-binding domain	461	735
A0A4X1ST78	PF16350	FAD dependent oxidoreductase central domain	404	459
A0A4X1ST78	PF08669	Glycine cleavage T-protein C-terminal barrel domain	747	852
A0A4X1ST78	PF01266	FAD dependent oxidoreductase	44	401
Q9N0F1	PF00364	Biotin-requiring enzyme	73	144
Q9N0F1	PF00198	2-oxoacid dehydrogenases acyltransferase (catalytic domain)	224	452
P08059	PF00342	Phosphoglucose isomerase	54	546
A0A5G2QXX6	PF02852	Pyridine nucleotide-disulphide oxidoreductase, dimerisation domain	341	449
A0A5G2QXX6	PF07992	Pyridine nucleotide-disulphide oxidoreductase	43	322
A0A287BRL7	PF00289	Biotin carboxylase, N-terminal domain	33	141
A0A287BRL7	PF02785	Biotin carboxylase C-terminal domain	367	475
A0A287BRL7	PF02786	Carbamoyl-phosphate synthase L chain, ATP binding domain	146	354
A0A4X1TLS9	PF05279	Aspartyl beta-hydroxylase N-terminal region	48	75
A0A5K1VC16	PF03144	Elongation factor Tu domain 2	260	325
A0A5K1VC16	PF03143	Elongation factor Tu C-terminal domain	334	421
A0A5K1VC16	PF00009	Elongation factor Tu GTP binding domain	5	237
A0A287A9T9	PF01370	NAD dependent epimerase/dehydratase family	3	34
A0A287A9T9	PF08338	Domain of unknown function (DUF1731)	246	292
A0A4X1VUZ8	PF00041	Fibronectin type III domain	934	1012
A0A4X1VUZ8	PF00041	Fibronectin type III domain	737	821
A0A4X1VUZ8	PF00041	Fibronectin type III domain	639	724
A0A4X1VUZ8	PF07679	Immunoglobulin I-set domain	257	332
A0A4X1VUZ8	PF07679	Immunoglobulin I-set domain	54	141
A0A4X1VUZ8	PF07679	Immunoglobulin I-set domain	347	432
A0A4X1VUZ8	PF07679	Immunoglobulin I-set domain	440	510
A0A4X1VUZ8	PF07679	Immunoglobulin I-set domain	851	928
A0A4X1VUZ8	PF07679	Immunoglobulin I-set domain	1047	1136
A0A4X1VUZ8	PF07679	Immunoglobulin I-set domain	551	634
A0A5G2QS61	PF12146	Serine aminopeptidase, S33	78	180
A0A5G2REA8	PF02803	Thiolase, C-terminal domain	209	348
A0A5G2REA8	PF00108	Thiolase, N-terminal domain	55	149
A0A287BSJ6	PF12185	Nup358/RanBP2 E3 ligase domain	2696	2755
A0A287BSJ6	PF12185	Nup358/RanBP2 E3 ligase domain	2618	2679
A0A287BSJ6	PF00641	Zn-finger in Ran binding protein and others	1457	1485
A0A287BSJ6	PF00641	Zn-finger in Ran binding protein and others	1521	1550
A0A287BSJ6	PF00641	Zn-finger in Ran binding protein and others	1586	1614
A0A287BSJ6	PF00641	Zn-finger in Ran binding protein and others	1704	1732
A0A287BSJ6	PF00641	Zn-finger in Ran binding protein and others	1766	1794
A0A287BSJ6	PF00641	Zn-finger in Ran binding protein and others	1647	1673
A0A287BSJ6	PF00641	Zn-finger in Ran binding protein and others	1393	1423
A0A287BSJ6	PF00638	RanBP1 domain	2927	2993
A0A287BSJ6	PF00638	RanBP1 domain	1225	1345
A0A287BSJ6	PF00638	RanBP1 domain	2307	2426
A0A287BSJ6	PF00638	RanBP1 domain	2010	2130
A0A287BSJ6	PF00160	Cyclophilin type peptidyl-prolyl cis-trans isomerase/CLD	3028	3173
A0A480REY2	PF00435	Spectrin repeat	409	513
A0A480REY2	PF00435	Spectrin repeat	289	398
A0A480REY2	PF00435	Spectrin repeat	646	747
A0A480REY2	PF00435	Spectrin repeat	525	635
A0A480REY2	PF08726	Ca2+ insensitive EF hand	832	898
A0A480REY2	PF00307	Calponin homology (CH) domain	160	265
A0A480REY2	PF00307	Calponin homology (CH) domain	47	150
A0A5G2QLU2	PF00307	Calponin homology (CH) domain	152	257
A0A5G2QLU2	PF00307	Calponin homology (CH) domain	39	142
A0A5G2QLU2	PF00435	Spectrin repeat	282	390
A0A5G2QLU2	PF00435	Spectrin repeat	638	739
A0A5G2QLU2	PF00435	Spectrin repeat	401	505
A0A5G2QLU2	PF00435	Spectrin repeat	517	627
A0A4X1TV38	PF14702	Central domain of human glycogen debranching enzyme	706	983
A0A4X1TV38	PF14701	Glycogen debranching enzyme, glucanotransferase domain	121	560
A0A4X1TV38	PF14699	N-terminal domain from the human glycogen debranching enzyme	31	116
A0A4X1TV38	PF06202	Amylo-alpha-1,6-glucosidase	1065	1536
A0A480JH79	PF13242	HAD-hyrolase-like	276	322
A0A480JH79	PF13344	Haloacid dehalogenase-like hydrolase	48	151
A0A286ZKX2	PF00285	Citrate synthase, C-terminal domain	5	384
F1SMZ7	PF00118	TCP-1/cpn60 chaperonin family	47	546
A0A5G2QPD2	PF02936	Cytochrome c oxidase subunit IV	65	202
A0A286ZI93	PF00992	Troponin	56	187
A0A4X1W2A2	PF00162	Phosphoglycerate kinase	21	389
F1S4D5	PF00155	Aminotransferase class I and II	80	459
A0A287AME7	PF13193	AMP-binding enzyme C-terminal domain	524	593
A0A287AME7	PF00501	AMP-binding enzyme	79	515
A0A287BPT5	PF00581	Rhodanese-like domain	219	332
A0A287BPT5	PF00581	Rhodanese-like domain	67	189
A0A480RYH5	PF00306	ATP synthase alpha/beta chain, C terminal domain	310	415
A0A480RYH5	PF00006	ATP synthase alpha/beta family, nucleotide-binding domain	80	303
A0A287AJQ2	PF00300	Histidine phosphatase superfamily (branch 1)	6	128
A0A287AJQ2	PF00300	Histidine phosphatase superfamily (branch 1)	142	213
A0A4X1SY51	PF05347	Complex 1 protein (LYR family)	14	71
A0A4X1U5D0	PF00689	Cation transporting ATPase, C-terminus	732	935
A0A4X1U5D0	PF08282	haloacid dehalogenase-like hydrolase	634	691
A0A4X1U5D0	PF00690	Cation transporter/ATPase, N-terminus	5	72
A0A4X1U5D0	PF00122	E1-E2 ATPase	123	183
A0A4X1U5D0	PF00122	E1-E2 ATPase	196	278
A0A4X1U5D0	PF13246	Cation transport ATPase (P-type)	367	476
K7GS22	PF04627	Mitochondrial ATP synthase epsilon chain	88	134
A0A480KJB8	PF02866	lactate/malate dehydrogenase, alpha/beta C-terminal domain	170	334
A0A480KJB8	PF00056	lactate/malate dehydrogenase, NAD binding domain	26	168
A0A480S1V9	PF00561	alpha/beta hydrolase fold	55	289
A0A4X1T2S0	PF00180	Isocitrate/isopropylmalate dehydrogenase	1	319
A0A4X1VPE5	PF02823	ATP synthase, Delta/Epsilon chain, beta-sandwich domain	38	119
B3VI70	PF00992	Troponin	15	145
A0A287A8H8	PF00171	Aldehyde dehydrogenase family	188	431
A0A4X1WCL6	PF02866	lactate/malate dehydrogenase, alpha/beta C-terminal domain	161	335
A0A4X1WCL6	PF00056	lactate/malate dehydrogenase, NAD binding domain	11	157
A0A4X1SQX6	PF04718	Mitochondrial ATP synthase g subunit	11	102
A0A4X1UE78	PF00289	Biotin carboxylase, N-terminal domain	36	106
A0A4X1UE78	PF02786	Carbamoyl-phosphate synthase L chain, ATP binding domain	111	319
A0A4X1UE78	PF02785	Biotin carboxylase C-terminal domain	332	440
A0A4X1UE78	PF00364	Biotin-requiring enzyme	600	664
A0A4X1SKS0	PF03114	BAR domain	19	233
A0A4X1SKS0	PF14604	Variant SH3 domain	402	465
A0A480JHU2	PF00012	Hsp70 protein	55	547
A0A5S6G3Y8	PF00011	Hsp20/alpha crystallin family	248	343
A0A4X1SDM9	PF00595	PDZ domain (Also known as DHR or GLGF)	7	80
A0A4X1V362	PF00384	Molybdopterin oxidoreductase	185	512
A0A4X1V362	PF09326	NADH-ubiquinone oxidoreductase subunit G, C-terminal	542	594
A0A4X1V362	PF10588	NADH-ubiquinone oxidoreductase-G iron-sulfur binding region	1	36
A0A4X1W6D3	PF00171	Aldehyde dehydrogenase family	82	446
A0A4X1UM42	PF13561	Enoyl-(Acyl carrier protein) reductase	28	265
F1RH92	PF07679	Immunoglobulin I-set domain	60	157
F1RH92	PF07679	Immunoglobulin I-set domain	373	463
F1RH92	PF07679	Immunoglobulin I-set domain	472	563
P02189	PF00042	Globin	7	112
A0A4X1T515	PF00092	von Willebrand factor type A domain	46	216
A0A4X1T515	PF00092	von Willebrand factor type A domain	567	734
A0A4X1T515	PF00092	von Willebrand factor type A domain	837	930
F1RHN4	PF02852	Pyridine nucleotide-disulphide oxidoreductase, dimerisation domain	387	498
F1RHN4	PF07992	Pyridine nucleotide-disulphide oxidoreductase	32	367
A0A4X1TN43	PF04775	Acyl-CoA thioester hydrolase/BAAT N-terminal region	59	183
A0A4X1TN43	PF08840	BAAT / Acyl-CoA thioester hydrolase C terminal	246	313
A0A287BG49	PF02771	Acyl-CoA dehydrogenase, N-terminal domain	36	147
A0A287BG49	PF02770	Acyl-CoA dehydrogenase, middle domain	151	246
A0A287BG49	PF00441	Acyl-CoA dehydrogenase, C-terminal domain	343	387
A0A287BG49	PF00441	Acyl-CoA dehydrogenase, C-terminal domain	258	340
P00571	PF00406	Adenylate kinase	13	168
A0A5G2QM05	PF07679	Immunoglobulin I-set domain	165	254
A0A5G2QM05	PF07679	Immunoglobulin I-set domain	2	77
A0A5G2QM05	PF07679	Immunoglobulin I-set domain	352	440
A0A5G2QM05	PF07679	Immunoglobulin I-set domain	267	348
A0A5G2QM05	PF07679	Immunoglobulin I-set domain	87	161
A0A5G2QM05	PF07679	Immunoglobulin I-set domain	445	534
A0A480EE94	PF00009	Elongation factor Tu GTP binding domain	632	841
A0A480EE94	PF03144	Elongation factor Tu domain 2	869	945
A0A480EE94	PF11987	Translation-initiation factor 2	974	1068
A0A4X1W9S6	PF00113	Enolase, C-terminal TIM barrel domain	100	311
A0A4X1W9S6	PF03952	Enolase, N-terminal domain	3	104
A0A4X1SE75	PF00378	Enoyl-CoA hydratase/isomerase	83	337
M9MMN4	PF01144	Coenzyme A transferase	143	190
M9MMN4	PF01144	Coenzyme A transferase	222	419
M9MMN4	PF01144	Coenzyme A transferase	45	96
A0A287AE88	PF05368	NmrA-like family	52	199
A0A4X1T9Q1	PF02866	lactate/malate dehydrogenase, alpha/beta C-terminal domain	220	380
A0A4X1T9Q1	PF00056	lactate/malate dehydrogenase, NAD binding domain	78	216
F1SQX8	PF00106	short chain dehydrogenase	59	244
A0A4X1UI14	PF03328	HpcH/HpaI aldolase/citrate lyase family	47	275
A0A287AQ80	PF00364	Biotin-requiring enzyme	633	682
A0A287AQ80	PF00289	Biotin carboxylase, N-terminal domain	63	171
A0A287AQ80	PF02786	Carbamoyl-phosphate synthase L chain, ATP binding domain	176	384
A0A287AQ80	PF02785	Biotin carboxylase C-terminal domain	397	505
A0A480RJE6	PF12796	Ankyrin repeats (3 copies)	119	183
A0A480RJE6	PF12796	Ankyrin repeats (3 copies)	26	114
A0A480RJE6	PF12796	Ankyrin repeats (3 copies)	184	238
A0A4X1WB47	PF00755	Choline/Carnitine o-acyltransferase	49	559
A0A5G2QML3	PF00125	Core histone H2A/H2B/H3/H4	176	297
A0A5G2QML3	PF00538	linker histone H1 and H5 family	39	109
A0A4X1T0T1	PF01144	Coenzyme A transferase	45	138
A0A4X1T0T1	PF01144	Coenzyme A transferase	253	450
A0A4X1SF39	PF00378	Enoyl-CoA hydratase/isomerase	83	336
A0A480VUT1	PF01738	Dienelactone hydrolase family	30	244
A0A4X1TAN5	PF02878	Phosphoglucomutase/phosphomannomutase, alpha/beta/alpha domain I	15	157
A0A4X1TAN5	PF00408	Phosphoglucomutase/phosphomannomutase, C-terminal domain	466	527
A0A4X1TAN5	PF02880	Phosphoglucomutase/phosphomannomutase, alpha/beta/alpha domain III	306	420
A0A4X1TAN5	PF02879	Phosphoglucomutase/phosphomannomutase, alpha/beta/alpha domain II	194	300
A0A480PTA3	PF00755	Choline/Carnitine o-acyltransferase	35	484
A0A286ZRC3	PF00755	Choline/Carnitine o-acyltransferase	35	615
A0A4X1TPT6	PF00191	Annexin	349	414
A0A4X1TPT6	PF00191	Annexin	113	177
A0A4X1TPT6	PF00191	Annexin	273	339
A0A4X1TPT6	PF00191	Annexin	217	254
D2SQP4	PF00412	LIM domain	71	127
F1RJ25	PF00274	Fructose-bisphosphate aldolase class-I	15	180
A0A287A4T2	PF01012	Electron transfer flavoprotein domain	22	180
A0A287A4T2	PF00766	Electron transfer flavoprotein FAD-binding domain	211	293
A0A286ZYM6	PF05405	Mitochondrial ATP synthase B chain precursor (ATP-synt_B)	83	244
L8B0U8	PF07686	Immunoglobulin V-set domain	31	135
L8B0U8	PF07654	Immunoglobulin C1-set domain	145	226
L8B0U8	PF07654	Immunoglobulin C1-set domain	256	342
L8B0U8	PF07654	Immunoglobulin C1-set domain	364	450
Q5S3G4	PF01215	Cytochrome c oxidase subunit Vb	13	123
A0A287B8Z2	PF00274	Fructose-bisphosphate aldolase class-I	85	434
A0A5G2QX27	PF00364	Biotin-requiring enzyme	57	113
A0A5G2QX27	PF00198	2-oxoacid dehydrogenases acyltransferase (catalytic domain)	112	271
A0A5G2QQW0	PF04678	Mitochondrial calcium uniporter	92	294
D0G0B3	PF00108	Thiolase, N-terminal domain	7	266
D0G0B3	PF02803	Thiolase, C-terminal domain	274	394
A0A5G2Q7R0	PF00092	von Willebrand factor type A domain	37	222
A0A5G2Q7R0	PF00092	von Willebrand factor type A domain	826	1009
A0A5G2Q7R0	PF00092	von Willebrand factor type A domain	613	773
A0A5G2Q7R0	PF01391	Collagen triple helix repeat (20 copies)	455	507
A0A5G2Q7R0	PF01391	Collagen triple helix repeat (20 copies)	506	557
A0A5G2Q7R0	PF01391	Collagen triple helix repeat (20 copies)	257	314
A0A5G2Q7R0	PF01391	Collagen triple helix repeat (20 copies)	305	351
A0A481D232	PF00006	ATP synthase alpha/beta family, nucleotide-binding domain	192	411
A0A481D232	PF02874	ATP synthase alpha/beta family, beta-barrel domain	69	135
A0A480TD90	PF15511	Centromere kinetochore component CENP-T histone fold	34	96
A0A4X1W4Q5	PF00856	SET domain	18	252
A0A4X1W4Q5	PF01753	MYND finger	52	90
A0A4X1SR56	PF00198	2-oxoacid dehydrogenases acyltransferase (catalytic domain)	247	473
A0A4X1SR56	PF02817	e3 binding domain	156	190
A0A4X1SR56	PF00364	Biotin-requiring enzyme	56	126
A0A4X1TN87	PF04775	Acyl-CoA thioester hydrolase/BAAT N-terminal region	59	183
A0A4X1TN87	PF08840	BAAT / Acyl-CoA thioester hydrolase C terminal	246	313
A0A4X1TN87	PF08840	BAAT / Acyl-CoA thioester hydrolase C terminal	362	570
A0A5G2R8L9	PF02036	SCP-2 sterol transfer family	245	338
A0A5G2R8L9	PF00106	short chain dehydrogenase	12	93
A0A480Y3P2	PF00441	Acyl-CoA dehydrogenase, C-terminal domain	290	437
A0A480Y3P2	PF02771	Acyl-CoA dehydrogenase, N-terminal domain	68	173
A0A480Y3P2	PF02770	Acyl-CoA dehydrogenase, middle domain	177	277
A0A481D9V4	PF00081	Iron/manganese superoxide dismutases, alpha-hairpin domain	25	106
A0A481D9V4	PF02777	Iron/manganese superoxide dismutases, C-terminal domain	113	216
A0A480PNA9	PF00153	Mitochondrial carrier protein	210	297
A0A480PNA9	PF00153	Mitochondrial carrier protein	111	203
A0A480PNA9	PF00153	Mitochondrial carrier protein	6	100
A0A4X1VDD8	PF02779	Transketolase, pyrimidine binding domain	14	188
A0A4X1VDD8	PF02780	Transketolase, C-terminal domain	208	331
A0A5G2R327	PF13405	EF-hand domain	69	96
I3LCN1	PF03952	Enolase, N-terminal domain	3	134
I3LCN1	PF00113	Enolase, C-terminal TIM barrel domain	143	430
P34930	PF00012	Hsp70 protein	6	611
Q29551	PF01144	Coenzyme A transferase	303	500
Q29551	PF01144	Coenzyme A transferase	45	271
A0A4X1W4V4	PF02320	Ubiquinol-cytochrome C reductase hinge protein	28	91
A0A287B9W0	PF14604	Variant SH3 domain	2749	2799
A0A287B9W0	PF00880	Nebulin repeat	1004	1031
A0A287B9W0	PF00880	Nebulin repeat	2207	2231
A0A287B9W0	PF00880	Nebulin repeat	1602	1630
A0A287B9W0	PF00880	Nebulin repeat	1812	1839
A0A287B9W0	PF00880	Nebulin repeat	969	995
A0A287B9W0	PF00880	Nebulin repeat	758	787
A0A287B9W0	PF00880	Nebulin repeat	1214	1235
A0A287B9W0	PF00880	Nebulin repeat	103	128
A0A287B9W0	PF00880	Nebulin repeat	1848	1875
A0A287B9W0	PF00880	Nebulin repeat	2133	2159
A0A287B9W0	PF00880	Nebulin repeat	307	334
A0A287B9W0	PF00880	Nebulin repeat	1779	1804
A0A287B9W0	PF00880	Nebulin repeat	1672	1700
A0A287B9W0	PF00880	Nebulin repeat	272	300
A0A287B9W0	PF00880	Nebulin repeat	936	962
A0A287B9W0	PF00880	Nebulin repeat	2348	2376
A0A287B9W0	PF00880	Nebulin repeat	2240	2266
A0A287B9W0	PF00880	Nebulin repeat	691	716
A0A287B9W0	PF00880	Nebulin repeat	1392	1418
A0A287B9W0	PF00880	Nebulin repeat	29	57
A0A287B9W0	PF00880	Nebulin repeat	2485	2505
A0A287B9W0	PF00880	Nebulin repeat	2453	2475
A0A287B9W0	PF00880	Nebulin repeat	450	474
A0A287B9W0	PF00880	Nebulin repeat	2383	2408
A0A287B9W0	PF00880	Nebulin repeat	2310	2336
A0A287B9W0	PF00880	Nebulin repeat	342	370
A0A287B9W0	PF00880	Nebulin repeat	2418	2446
A0A287B9W0	PF00880	Nebulin repeat	2551	2579
A0A287B9W0	PF00880	Nebulin repeat	1707	1734
A0A287B9W0	PF00880	Nebulin repeat	207	232
A0A4X1SP14	PF01459	Eukaryotic porin	15	287
A0A4X1W946	PF00285	Citrate synthase, C-terminal domain	95	416
A0A4X1W9T4	PF01965	DJ-1/PfpI family	64	150
A0A4X1VCP7	PF01661	Macro domain	169	281
A0A5G2QP21	PF02866	lactate/malate dehydrogenase, alpha/beta C-terminal domain	32	206
F1SHX9	PF01266	FAD dependent oxidoreductase	50	411
F1RK10	PF08442	ATP-grasp domain	2	204
F1RK10	PF00549	CoA-ligase	263	383
A0A480TRX8	PF03446	NAD binding domain of 6-phosphogluconate dehydrogenase	42	200
A0A480TRX8	PF14833	NAD-binding of NADP-dependent 3-hydroxyisobutyrate dehydrogenase	203	330
A0A5G2QY62	PF00153	Mitochondrial carrier protein	440	528
A0A5G2QY62	PF00153	Mitochondrial carrier protein	345	436
A0A5G2QY62	PF00153	Mitochondrial carrier protein	536	623
A0A4X1W7T6	PF00022	Actin	4	376
A0A4X1U405	PF05821	NADH-ubiquinone oxidoreductase ASHI subunit (CI-ASHI or NDUFB8)	16	186
A0A480V6Z4	PF00006	ATP synthase alpha/beta family, nucleotide-binding domain	192	318
A0A480V6Z4	PF02874	ATP synthase alpha/beta family, beta-barrel domain	69	135
F6Q2A5	PF08240	Alcohol dehydrogenase GroES-like domain	36	108
F6Q2A5	PF13602	Zinc-binding dehydrogenase	217	293
F6Q2A5	PF00107	Zinc-binding dehydrogenase	160	210
A0A4X1TYC2	PF00180	Isocitrate/isopropylmalate dehydrogenase	15	388
A0A4X1USJ1	PF08614	Autophagy protein 16 (ATG16)	17	209
A0A4X1USJ1	PF00400	WD domain, G-beta repeat	497	532
A0A4X1USJ1	PF00400	WD domain, G-beta repeat	556	578
A0A4X1USJ1	PF00400	WD domain, G-beta repeat	376	409
A0A4X1USJ1	PF00400	WD domain, G-beta repeat	418	452
A0A4X1USJ1	PF00400	WD domain, G-beta repeat	332	366
A0A4X1VGY6	PF00595	PDZ domain (Also known as DHR or GLGF)	9	81
A0A4X1VGY6	PF00412	LIM domain	429	482
A0A4X1VGY6	PF00412	LIM domain	488	542
A0A4X1VGY6	PF00412	LIM domain	547	599
A0A4X1VGY6	PF15936	Domain of unknown function (DUF4749)	148	249
A0A480VNF1	PF01557	Fumarylacetoacetate (FAA) hydrolase family	51	221
A0A480QKT7	PF00248	Aldo/keto reductase family	18	299
A0A4X1TFW4	PF05191	Adenylate kinase, active site lid	86	121
A0A4X1TFW4	PF00406	Adenylate kinase	10	48
A0A4X1TFW4	PF00406	Adenylate kinase	49	149
Q19PY1	PF00343	Carbohydrate phosphorylase	3	717
A0A5S8KKT9	PF02866	lactate/malate dehydrogenase, alpha/beta C-terminal domain	123	297
A0A5S8KKT9	PF00056	lactate/malate dehydrogenase, NAD binding domain	6	81
A0A4X1T2E5	PF00378	Enoyl-CoA hydratase/isomerase	31	286
A0A4X1VSU9	PF07679	Immunoglobulin I-set domain	182	274
A0A4X1VSU9	PF07679	Immunoglobulin I-set domain	317	400
A0A4X1VSU9	PF00041	Fibronectin type III domain	541	625
A0A4X1VSU9	PF00041	Fibronectin type III domain	741	807
A0A4X1VSU9	PF00041	Fibronectin type III domain	641	724
A0A4X1VSU9	PF00041	Fibronectin type III domain	413	497
A0A286ZRV2	PF00121	Triosephosphate isomerase	45	224
Q29568	PF00113	Enolase, C-terminal TIM barrel domain	2	144
A0A5G2QV68	PF05047	Mitochondrial ribosomal protein L51 / S25 / CI-B8 domain	33	83
A0A480J1L9	PF08709	Inositol 1,4,5-trisphosphate/ryanodine receptor	10	210
A0A480J1L9	PF02815	MIR domain	212	390
A0A480J1L9	PF02026	RyR domain	965	1054
A0A480J1L9	PF02026	RyR domain	2736	2825
A0A480J1L9	PF02026	RyR domain	2856	2939
A0A480J1L9	PF02026	RyR domain	851	940
A0A480J1L9	PF01365	RIH domain	2160	2370
A0A480J1L9	PF01365	RIH domain	444	636
A0A480J1L9	PF00622	SPRY domain	1433	1568
A0A480J1L9	PF00622	SPRY domain	1087	1206
A0A480J1L9	PF00622	SPRY domain	661	795
A0A4X1T2X5	PF07686	Immunoglobulin V-set domain	12	104
A0A4X1TEU6	PF00525	Alpha crystallin A chain, N terminal	58	113
A0A4X1TEU6	PF00011	Hsp20/alpha crystallin family	125	218
F1RG85	PF00063	Myosin head (motor domain)	449	1080
A0A287BH33	PF00155	Aminotransferase class I and II	70	437
A0A5G2R3A2	PF00883	Cytosol aminopeptidase family, catalytic domain	373	489
A0A5G2R3A2	PF00883	Cytosol aminopeptidase family, catalytic domain	197	361
A0A5G2R3A2	PF02789	Cytosol aminopeptidase family, N-terminal domain	37	169
A0A5G2QGB1	PF00108	Thiolase, N-terminal domain	38	308
A0A5G2QGB1	PF02803	Thiolase, C-terminal domain	315	454
A0A4X1W9D7	PF07992	Pyridine nucleotide-disulphide oxidoreductase	87	411
A0A4X1W9D7	PF14721	Apoptosis-inducing factor, mitochondrion-associated, C-term	416	545
P08835	PF00273	Serum albumin family	413	591
P08835	PF00273	Serum albumin family	31	201
P08835	PF00273	Serum albumin family	222	393
A0A480MH76	PF01512	Respiratory-chain NADH dehydrogenase 51 Kd subunit	80	249
A0A480MH76	PF10589	NADH-ubiquinone oxidoreductase-F iron-sulfur binding region	366	422
A0A480MH76	PF10531	SLBB domain	277	325
B2ZFN7	PF00022	Actin	1	245
A0A5G2REF2	PF05279	Aspartyl beta-hydroxylase N-terminal region	12	183
A0A5G2QSR2	PF00106	short chain dehydrogenase	12	164
A0A287BGP7	PF00153	Mitochondrial carrier protein	210	292
A0A287BGP7	PF00153	Mitochondrial carrier protein	115	195
A0A287BGP7	PF00153	Mitochondrial carrier protein	307	391
A0A5G2R231	PF00063	Myosin head (motor domain)	88	763
A0A5G2R231	PF02736	Myosin N-terminal SH3-like domain	35	73
A0A5G2R231	PF01576	Myosin tail	843	1920
A0A0B8RTA8	PF00441	Acyl-CoA dehydrogenase, C-terminal domain	324	470
A0A0B8RTA8	PF02771	Acyl-CoA dehydrogenase, N-terminal domain	101	206
A0A0B8RTA8	PF02770	Acyl-CoA dehydrogenase, middle domain	210	312
A0A5G2Q8A7	PF06297	PET Domain	147	230
A0A5G2Q8A7	PF00412	LIM domain	336	389
A0A5G2Q8A7	PF00412	LIM domain	291	330
Q6UAQ8	PF01012	Electron transfer flavoprotein domain	29	213
A0A480W2P7	PF01233	Myristoyl-CoA:protein N-myristoyltransferase, N-terminal domain	141	294
A0A4X1TLY4	PF03446	NAD binding domain of 6-phosphogluconate dehydrogenase	42	161
A0A288CFT0	PF00121	Triosephosphate isomerase	45	282
A0A286ZPN4	PF00012	Hsp70 protein	200	584
A0A5G2QFC4	PF00198	2-oxoacid dehydrogenases acyltransferase (catalytic domain)	293	520
A0A5G2QFC4	PF00364	Biotin-requiring enzyme	93	166
A0A5G2QFC4	PF02817	e3 binding domain	229	262
A0A480UK19	PF13855	Leucine rich repeat	152	213
A0A480UK19	PF13855	Leucine rich repeat	222	282
A0A480UK19	PF13855	Leucine rich repeat	87	142
A0A480UK19	PF01462	Leucine rich repeat N-terminal domain	54	81
A0A4X1UNV2	PF00307	Calponin homology (CH) domain	39	142
A0A4X1UNV2	PF00307	Calponin homology (CH) domain	152	257
A0A4X1UNV2	PF08726	Ca2+ insensitive EF hand	823	889
A0A4X1UNV2	PF00435	Spectrin repeat	282	389
A0A4X1UNV2	PF00435	Spectrin repeat	400	504
A0A4X1UNV2	PF00435	Spectrin repeat	516	626
A0A4X1UNV2	PF00435	Spectrin repeat	637	738
A0A5G2QKD9	PF00578	AhpC/TSA family	69	201
A0A5G2QKD9	PF10417	C-terminal domain of 1-Cys peroxiredoxin	222	257
A0A4X1U311	PF05187	Electron transfer flavoprotein-ubiquinone oxidoreductase, 4Fe-4S	486	589
A0A4X1U311	PF01946	Thi4 family	65	116
A0A287B9S1	PF01576	Myosin tail	623	1701
A0A287B9S1	PF00063	Myosin head (motor domain)	1	544
A0A4X1V8E8	PF08442	ATP-grasp domain	39	245
A0A4X1VWX3	PF01557	Fumarylacetoacetate (FAA) hydrolase family	106	313
A0A286ZQY6	PF00180	Isocitrate/isopropylmalate dehydrogenase	12	337
A0A4X1T0A8	PF05347	Complex 1 protein (LYR family)	14	71
I3LNB4	PF00171	Aldehyde dehydrogenase family	128	587
A0A286ZTN4	PF07978	NIPSNAP	187	266
A0A287AKB5	PF00217	ATP:guanido phosphotransferase, C-terminal catalytic domain	187	383
A0A287AKB5	PF02807	ATP:guanido phosphotransferase, N-terminal domain	59	128
P09571	PF00405	Transferrin	346	672
P09571	PF00405	Transferrin	6	332
A0A481C945	PF00348	Polyprenyl synthetase	112	355
Q0MVN8	PF08240	Alcohol dehydrogenase GroES-like domain	36	106
Q0MVN8	PF00107	Zinc-binding dehydrogenase	160	284
A0A480WX09	PF00725	3-hydroxyacyl-CoA dehydrogenase, C-terminal domain	216	313
A0A480WX09	PF02737	3-hydroxyacyl-CoA dehydrogenase, NAD binding domain	29	214
A0A287A3B5	PF02036	SCP-2 sterol transfer family	609	712
A0A287A3B5	PF01575	MaoC like domain	465	581
A0A287A3B5	PF00106	short chain dehydrogenase	11	174
A0A480S6S0	PF13360	PQQ-like domain	50	239
A0A480S6S0	PF07774	Protein of unknown function (DUF1620)	793	998
F1RII5	PF00042	Globin	12	112
A0A5G2RJU1	PF00071	Ras family	11	171
A0A480XYU0	PF00171	Aldehyde dehydrogenase family	10	467
A0A076ED92	PF00361	Proton-conducting membrane transporter	134	418
A0A076ED92	PF06455	NADH dehydrogenase subunit 5 C-terminus	422	602
A0A076ED92	PF00662	NADH-Ubiquinone oxidoreductase (complex I), chain 5 N-terminus	65	121
F1SSR4	PF02771	Acyl-CoA dehydrogenase, N-terminal domain	46	160
F1SSR4	PF00441	Acyl-CoA dehydrogenase, C-terminal domain	274	410
F1SSR4	PF02770	Acyl-CoA dehydrogenase, middle domain	164	261
A0A480M8E2	PF02817	e3 binding domain	161	195
A0A480M8E2	PF00364	Biotin-requiring enzyme	55	127
A0A480M8E2	PF00198	2-oxoacid dehydrogenases acyltransferase (catalytic domain)	239	468
A7E1S9	PF00194	Eukaryotic-type carbonic anhydrase	4	204
A0A4X1UAY1	PF13561	Enoyl-(Acyl carrier protein) reductase	46	279
A0A287A502	PF06008	Laminin Domain I	1617	1875
A0A287A502	PF00052	Laminin B (Domain IV)	1257	1401
A0A287A502	PF00052	Laminin B (Domain IV)	587	727
A0A287A502	PF00053	Laminin EGF domain	1402	1428
A0A287A502	PF00053	Laminin EGF domain	1492	1547
A0A287A502	PF00053	Laminin EGF domain	1550	1590
A0A287A502	PF00053	Laminin EGF domain	941	987
A0A287A502	PF00053	Laminin EGF domain	291	336
A0A287A502	PF00053	Laminin EGF domain	348	406
A0A287A502	PF00053	Laminin EGF domain	780	827
A0A287A502	PF00053	Laminin EGF domain	888	938
A0A287A502	PF00053	Laminin EGF domain	990	1034
A0A287A502	PF00053	Laminin EGF domain	1083	1131
A0A287A502	PF00053	Laminin EGF domain	1037	1074
A0A287A502	PF00053	Laminin EGF domain	473	519
A0A287A502	PF00053	Laminin EGF domain	830	885
A0A287A502	PF00053	Laminin EGF domain	1443	1489
A0A287A502	PF00053	Laminin EGF domain	418	469
A0A287A502	PF00055	Laminin N-terminal (Domain VI)	44	289
A0A4X1VXY4	PF03853	YjeF-related protein N-terminus	181	346
A0A480N385	PF13344	Haloacid dehalogenase-like hydrolase	10	88
A0A480N385	PF13242	HAD-hyrolase-like	177	204
F2Z543	PF01145	SPFH domain / Band 7 family	29	205
F1SIS9	PF01712	Deoxynucleoside kinase	62	274
A0A5G2QQE9	PF01410	Fibrillar collagen C-terminal domain	1215	1418
A0A5G2QQE9	PF00093	von Willebrand factor type C domain	43	98
A0A5G2QQE9	PF01391	Collagen triple helix repeat (20 copies)	463	520
A0A5G2QQE9	PF01391	Collagen triple helix repeat (20 copies)	826	884
A0A5G2QQE9	PF01391	Collagen triple helix repeat (20 copies)	223	282
A0A5G2QQE9	PF01391	Collagen triple helix repeat (20 copies)	964	1021
A0A5G2QQE9	PF01391	Collagen triple helix repeat (20 copies)	283	341
A0A5G2QQE9	PF01391	Collagen triple helix repeat (20 copies)	766	824
A0A5G2QQE9	PF01391	Collagen triple helix repeat (20 copies)	1066	1124
A0A5G2QQE9	PF01391	Collagen triple helix repeat (20 copies)	166	224
A0A5G2QQE9	PF01391	Collagen triple helix repeat (20 copies)	1006	1064
A0A5G2QQE9	PF01391	Collagen triple helix repeat (20 copies)	1120	1178
A0A4X1TI76	PF16113	Enoyl-CoA hydratase/isomerase	47	102
A0A4X1TI76	PF16113	Enoyl-CoA hydratase/isomerase	104	349
A0A5G2REY8	PF05193	Peptidase M16 inactive domain	191	370
A0A5G2REY8	PF00675	Insulinase (Peptidase family M16)	41	186
A0A480TJP5	PF03036	Perilipin family	454	652
A0A4X1UVC1	PF00725	3-hydroxyacyl-CoA dehydrogenase, C-terminal domain	78	175
A0A4X1W0M5	PF02887	Pyruvate kinase, alpha/beta domain	438	518
A0A4X1W0M5	PF00224	Pyruvate kinase, barrel domain	73	362
A0A4X1TQK3	PF00213	ATP synthase delta (OSCP) subunit	55	227
A0A4X1T917	PF01391	Collagen triple helix repeat (20 copies)	2022	2079
A0A4X1T917	PF01391	Collagen triple helix repeat (20 copies)	1973	2025
A0A4X1T917	PF00092	von Willebrand factor type A domain	148	319
A0A4X1T917	PF00092	von Willebrand factor type A domain	997	1167
A0A4X1T917	PF00092	von Willebrand factor type A domain	351	523
A0A4X1T917	PF00092	von Willebrand factor type A domain	1595	1734
A0A4X1T917	PF00092	von Willebrand factor type A domain	1201	1370
A0A4X1T917	PF00092	von Willebrand factor type A domain	554	719
A0A4X1T917	PF00092	von Willebrand factor type A domain	1404	1563
A0A4X1T917	PF00092	von Willebrand factor type A domain	805	968
Q4PS85	PF05556	Calcineurin-binding protein (Calsarcin)	1	298
A0A4X1VA57	PF00166	Chaperonin 10 Kd subunit	3	45
A0A287A1U5	PF00166	Chaperonin 10 Kd subunit	6	97
Q95ME5	PF00080	Copper/zinc superoxide dismutase (SODC)	9	146
A0A4X1VL30	PF00171	Aldehyde dehydrogenase family	251	497
A0A0H5ANC0	PF13855	Leucine rich repeat	127	179
A0A480HRR5	PF03143	Elongation factor Tu C-terminal domain	459	552
A0A480HRR5	PF00009	Elongation factor Tu GTP binding domain	169	362
A0A480HRR5	PF03144	Elongation factor Tu domain 2	386	454
A0A4X1SGG2	PF00022	Actin	13	385
A0A4X1VAT8	PF02771	Acyl-CoA dehydrogenase, N-terminal domain	42	153
A0A4X1VAT8	PF00441	Acyl-CoA dehydrogenase, C-terminal domain	263	398
A0A4X1VAT8	PF02770	Acyl-CoA dehydrogenase, middle domain	157	251
A0A287AY74	PF00316	Fructose-1-6-bisphosphatase, N-terminal domain	13	198
A0A4X1VZL5	PF01391	Collagen triple helix repeat (20 copies)	1329	1382
A0A4X1VZL5	PF01391	Collagen triple helix repeat (20 copies)	1052	1110
A0A4X1VZL5	PF01391	Collagen triple helix repeat (20 copies)	580	622
A0A4X1VZL5	PF01391	Collagen triple helix repeat (20 copies)	73	124
A0A4X1VZL5	PF01391	Collagen triple helix repeat (20 copies)	1114	1167
A0A4X1VZL5	PF01391	Collagen triple helix repeat (20 copies)	1175	1232
A0A4X1VZL5	PF01391	Collagen triple helix repeat (20 copies)	189	247
A0A4X1VZL5	PF01391	Collagen triple helix repeat (20 copies)	677	733
A0A4X1VZL5	PF01391	Collagen triple helix repeat (20 copies)	934	992
A0A4X1VZL5	PF01391	Collagen triple helix repeat (20 copies)	497	554
A0A4X1VZL5	PF01391	Collagen triple helix repeat (20 copies)	1298	1353
A0A4X1VZL5	PF01391	Collagen triple helix repeat (20 copies)	822	874
A0A4X1VZL5	PF01391	Collagen triple helix repeat (20 copies)	260	318
A0A4X1VZL5	PF01391	Collagen triple helix repeat (20 copies)	1229	1287
A0A4X1VZL5	PF01391	Collagen triple helix repeat (20 copies)	996	1052
A0A4X1VZL5	PF01391	Collagen triple helix repeat (20 copies)	393	449
A0A4X1VZL5	PF01391	Collagen triple helix repeat (20 copies)	8	63
A0A4X1VZL5	PF01413	C-terminal tandem repeated domain in type 4 procollagen	1496	1604
A0A4X1VZL5	PF01413	C-terminal tandem repeated domain in type 4 procollagen	1389	1491
A0A4X1UEH3	PF00390	Malic enzyme, N-terminal domain	89	270
A0A4X1UEH3	PF03949	Malic enzyme, NAD binding domain	317	496
A0A4X1UEH3	PF03949	Malic enzyme, NAD binding domain	280	315
A0A4X1TVI9	PF13499	EF-hand domain pair	93	153
A0A4X1TVI9	PF13833	EF-hand domain pair	32	83
A0A287AA21	PF00378	Enoyl-CoA hydratase/isomerase	81	328
Q7YS28	PF00289	Biotin carboxylase, N-terminal domain	37	145
Q7YS28	PF02786	Carbamoyl-phosphate synthase L chain, ATP binding domain	151	358
Q7YS28	PF02785	Biotin carboxylase C-terminal domain	375	483
Q7YS28	PF00364	Biotin-requiring enzyme	1111	1177
Q7YS28	PF02436	Conserved carboxylase domain	861	1061
Q7YS28	PF00682	HMGL-like	565	835
A0A4X1V5X5	PF00343	Carbohydrate phosphorylase	82	740
F1SDX9	PF00578	AhpC/TSA family	29	140
F1SDX9	PF10417	C-terminal domain of 1-Cys peroxiredoxin	161	196
A0A287BDV9	PF07479	NAD-dependent glycerol-3-phosphate dehydrogenase C-terminus	194	339
A0A287BDV9	PF01210	NAD-dependent glycerol-3-phosphate dehydrogenase N-terminus	5	171
F1RWJ6	PF11838	ERAP1-like C-terminal domain	543	856
F1RWJ6	PF01433	Peptidase family M1 domain	228	462
A0A4X1TPC0	PF02284	Cytochrome c oxidase subunit Va	48	148
A0A4X1TTH9	PF01161	Phosphatidylethanolamine-binding protein	48	164
F1SFA7	PF01410	Fibrillar collagen C-terminal domain	1040	1122
F1SFA7	PF01391	Collagen triple helix repeat (20 copies)	512	569
F1SFA7	PF01391	Collagen triple helix repeat (20 copies)	386	440
F1SFA7	PF01391	Collagen triple helix repeat (20 copies)	953	1011
F1SFA7	PF01391	Collagen triple helix repeat (20 copies)	5	63
F1SFA7	PF01391	Collagen triple helix repeat (20 copies)	425	480
Q2HYU1	PF02807	ATP:guanido phosphotransferase, N-terminal domain	59	128
Q2HYU1	PF00217	ATP:guanido phosphotransferase, C-terminal catalytic domain	187	401
A0A4X1VZY3	PF00630	Filamin/ABP280 repeat	275	366
A0A4X1VZY3	PF00630	Filamin/ABP280 repeat	2332	2407
A0A4X1VZY3	PF00630	Filamin/ABP280 repeat	923	1010
A0A4X1VZY3	PF00630	Filamin/ABP280 repeat	1581	1678
A0A4X1VZY3	PF00630	Filamin/ABP280 repeat	1773	1857
A0A4X1VZY3	PF00630	Filamin/ABP280 repeat	1707	1764
A0A4X1VZY3	PF00630	Filamin/ABP280 repeat	1111	1197
A0A4X1VZY3	PF00630	Filamin/ABP280 repeat	1436	1477
A0A4X1VZY3	PF00630	Filamin/ABP280 repeat	593	676
A0A4X1VZY3	PF00630	Filamin/ABP280 repeat	1206	1299
A0A4X1VZY3	PF00630	Filamin/ABP280 repeat	2152	2217
A0A4X1VZY3	PF00630	Filamin/ABP280 repeat	1018	1104
A0A4X1VZY3	PF00630	Filamin/ABP280 repeat	2417	2503
A0A4X1VZY3	PF00630	Filamin/ABP280 repeat	2228	2311
A0A4X1VZY3	PF00630	Filamin/ABP280 repeat	1954	2039
A0A4X1VZY3	PF00630	Filamin/ABP280 repeat	1306	1392
A0A4X1VZY3	PF00630	Filamin/ABP280 repeat	2547	2635
A0A4X1VZY3	PF00630	Filamin/ABP280 repeat	1485	1574
A0A4X1VZY3	PF00630	Filamin/ABP280 repeat	375	465
A0A4X1VZY3	PF00630	Filamin/ABP280 repeat	687	777
A0A4X1VZY3	PF00630	Filamin/ABP280 repeat	784	872
A0A4X1VZY3	PF00630	Filamin/ABP280 repeat	493	584
A0A4X1VZY3	PF00307	Calponin homology (CH) domain	39	143
A0A4X1VZY3	PF00307	Calponin homology (CH) domain	161	260
A0A4X1VLD0	PF00004	ATPase family associated with various cellular activities (AAA)	454	591
A0A4X1VLD0	PF02190	ATP-dependent protease La (LON) substrate-binding domain	60	303
A0A4X1VLD0	PF05362	Lon protease (S16) C-terminal proteolytic domain	672	883
F1RJW7	PF01216	Calsequestrin	12	396
C8C420	PF00153	Mitochondrial carrier protein	69	149
C8C420	PF00153	Mitochondrial carrier protein	261	339
C8C420	PF00153	Mitochondrial carrier protein	164	246
A0A4X1UJ95	PF00378	Enoyl-CoA hydratase/isomerase	8	205
A0A4X1UJ95	PF00725	3-hydroxyacyl-CoA dehydrogenase, C-terminal domain	478	582
A0A4X1UJ95	PF00725	3-hydroxyacyl-CoA dehydrogenase, C-terminal domain	619	710
A0A4X1UJ95	PF02737	3-hydroxyacyl-CoA dehydrogenase, NAD binding domain	300	475
A0A4X1W550	PF14836	Ubiquitin-like domain	15	101
A0A4X1W550	PF00443	Ubiquitin carboxyl-terminal hydrolase	139	780
A0A4X1W550	PF14533	Ubiquitin-specific protease C-terminal	322	450
I3LC21	PF16689	Coiled-coil N-terminus of APC, dimerisation domain	30	81
I3LC21	PF00514	Armadillo/beta-catenin-like repeat	639	677
I3LC21	PF05956	APC basic domain	1780	2103
I3LC21	PF11414	Adenomatous polyposis coli tumour suppressor protein	150	227
I3LC21	PF16629	Armadillo-associated region on APC	721	969
I3LC21	PF05923	APC repeat	1262	1283
I3LC21	PF05924	SAMP Motif	1614	1634
I3LC21	PF05924	SAMP Motif	1331	1352
Q7YSF4	PF00992	Troponin	15	146
A0A5G2RC42	PF00343	Carbohydrate phosphorylase	81	794
A0A287BAF3	PF00709	Adenylosuccinate synthetase	34	449
A0A4X1W6L5	PF00549	CoA-ligase	199	324
A0A4X1W6L5	PF02629	CoA binding domain	53	146
A0A480U0E1	PF00022	Actin	4	376
A0A481AYC5	PF00069	Protein kinase domain	380	653
A0A481AYC5	PF08926	Domain of unknown function (DUF1908)	62	343
A0A481AYC5	PF00595	PDZ domain (Also known as DHR or GLGF)	1001	1055
A0A076EBU5	PF00895	ATP synthase protein 8	1	55
A0A287B6I2	PF00098	Zinc knuckle	278	293
A0A287B6I2	PF00343	Carbohydrate phosphorylase	641	1355
A0A287B6I2	PF16275	Splicing factor 1 helix-hairpin domain	18	130
A0A287B6I2	PF00013	KH domain	140	223
B5KJG2	PF00300	Histidine phosphatase superfamily (branch 1)	6	125
B5KJG2	PF00300	Histidine phosphatase superfamily (branch 1)	149	212
A0A287BCS4	PF08367	Peptidase M16C associated	502	750
A0A287BCS4	PF05193	Peptidase M16 inactive domain	243	425
A0A287BCS4	PF05193	Peptidase M16 inactive domain	835	948
A0A287BCS4	PF00675	Insulinase (Peptidase family M16)	94	175
A0A287AMV5	PF03726	Polyribonucleotide nucleotidyltransferase, RNA binding domain	283	363
A0A287AMV5	PF00013	KH domain	608	665
A0A287AMV5	PF03725	3' exoribonuclease family, domain 2	186	250
A0A287AMV5	PF00575	S1 RNA binding domain	678	750
A0A287AMV5	PF01138	3' exoribonuclease family, domain 1	367	501
A0A287AMV5	PF01138	3' exoribonuclease family, domain 1	53	183
A0A4X1VPG4	PF14987	NADH dehydrogenase 1 alpha subcomplex subunit 3	93	169
F1SHA2	PF01210	NAD-dependent glycerol-3-phosphate dehydrogenase N-terminus	5	171
F1SHA2	PF07479	NAD-dependent glycerol-3-phosphate dehydrogenase C-terminus	194	285
A0A4X1UVL9	PF16177	Acetyl-coenzyme A synthetase N-terminus	61	115
A0A4X1UVL9	PF00501	AMP-binding enzyme	313	501
A0A4X1UVL9	PF00501	AMP-binding enzyme	123	307
A0A4X1UVL9	PF13193	AMP-binding enzyme C-terminal domain	511	589
A0A287BL75	PF00992	Troponin	78	213
A0A287AIP7	PF00501	AMP-binding enzyme	198	635
A0A5G2RDA5	PF01063	Amino-transferase class IV	139	389
A0A480QIX8	PF16667	Unstructured region 10 on multiple PDZ protein	1570	1634
A0A480QIX8	PF00595	PDZ domain (Also known as DHR or GLGF)	1871	1952
A0A480QIX8	PF00595	PDZ domain (Also known as DHR or GLGF)	1359	1435
A0A480QIX8	PF00595	PDZ domain (Also known as DHR or GLGF)	1734	1811
A0A480QIX8	PF00595	PDZ domain (Also known as DHR or GLGF)	1638	1714
A0A480QIX8	PF00595	PDZ domain (Also known as DHR or GLGF)	708	790
A0A480QIX8	PF00595	PDZ domain (Also known as DHR or GLGF)	378	459
A0A480QIX8	PF00595	PDZ domain (Also known as DHR or GLGF)	1996	2076
A0A480QIX8	PF00595	PDZ domain (Also known as DHR or GLGF)	263	333
A0A480QIX8	PF00595	PDZ domain (Also known as DHR or GLGF)	141	220
A0A480QIX8	PF00595	PDZ domain (Also known as DHR or GLGF)	1017	1084
A0A480QIX8	PF00595	PDZ domain (Also known as DHR or GLGF)	1166	1243
A0A480QIX8	PF00595	PDZ domain (Also known as DHR or GLGF)	1494	1569
A0A480QIX8	PF09045	L27_2	6	63
A0A480MJB6	PF00289	Biotin carboxylase, N-terminal domain	43	151
A0A480MJB6	PF02786	Carbamoyl-phosphate synthase L chain, ATP binding domain	157	363
A0A480MJB6	PF02785	Biotin carboxylase C-terminal domain	377	484
A0A287B5C0	PF08210	APOBEC-like N-terminal domain	52	220
A0A4X1UED9	PF00012	Hsp70 protein	16	609
A0A287AI50	PF00153	Mitochondrial carrier protein	285	374
A0A287AI50	PF00153	Mitochondrial carrier protein	386	462
A0A287AI50	PF00153	Mitochondrial carrier protein	193	281
A0A287AI50	PF13499	EF-hand domain pair	89	150
A0A287AI50	PF13499	EF-hand domain pair	25	84
A0A4X1VP69	PF00443	Ubiquitin carboxyl-terminal hydrolase	70	445
A0A4X1UAA7	PF00071	Ras family	28	187
A0A4X1TG97	PF02297	Cytochrome oxidase c subunit VIb	20	81
A0A287BAW0	PF04716	ETC complex I subunit conserved region	13	79
A0A287B0Q9	PF02284	Cytochrome c oxidase subunit Va	36	109
A0A287ABB8	PF07978	NIPSNAP	187	284
A0A4X1VT79	PF01557	Fumarylacetoacetate (FAA) hydrolase family	19	219
A0A4X1T500	PF14497	Glutathione S-transferase, C-terminal domain	98	168
A0A480MK72	PF01370	NAD dependent epimerase/dehydratase family	57	168
A0A287AF07	PF02146	Sir2 family	57	254
A0A4X1SJR5	PF00041	Fibronectin type III domain	319	400
A0A4X1SJR5	PF00041	Fibronectin type III domain	710	786
A0A4X1SJR5	PF00041	Fibronectin type III domain	216	303
A0A4X1SJR5	PF00041	Fibronectin type III domain	416	497
A0A4X1SJR5	PF00041	Fibronectin type III domain	820	885
A0A4X1SJR5	PF00041	Fibronectin type III domain	899	980
A0A4X1SJR5	PF00041	Fibronectin type III domain	515	593
A0A4X1SJR5	PF00041	Fibronectin type III domain	620	692
A0A480PLQ5	PF01565	FAD binding domain	123	259
A0A480PLQ5	PF02913	FAD linked oxidases, C-terminal domain	296	458
A0A4X1VML1	PF00171	Aldehyde dehydrogenase family	117	501
A0A5G2RGN3	PF00992	Troponin	96	151
A0A5G2RGN3	PF00992	Troponin	5	100
A0A4X1U1Q7	PF13855	Leucine rich repeat	232	291
A0A4X1U1Q7	PF13855	Leucine rich repeat	96	152
A0A4X1U1Q7	PF01462	Leucine rich repeat N-terminal domain	65	91
A0A287BNL5	PF07679	Immunoglobulin I-set domain	4	87
A0A287BNL5	PF07679	Immunoglobulin I-set domain	191	280
A0A287BNL5	PF07679	Immunoglobulin I-set domain	95	182
A0A287BNL5	PF07679	Immunoglobulin I-set domain	284	374
A0A287BNL5	PF07679	Immunoglobulin I-set domain	378	462
A0A287BNL5	PF07679	Immunoglobulin I-set domain	471	561
A0A287AQS1	PF02866	lactate/malate dehydrogenase, alpha/beta C-terminal domain	190	291
A0A287AQS1	PF00056	lactate/malate dehydrogenase, NAD binding domain	66	183
A0A4X1T8T2	PF01576	Myosin tail	623	1701
A0A4X1T8T2	PF00063	Myosin head (motor domain)	1	544
A0A5G2QK91	PF04718	Mitochondrial ATP synthase g subunit	14	91
A0A4X1UYL0	PF05193	Peptidase M16 inactive domain	707	889
A0A4X1UYL0	PF05193	Peptidase M16 inactive domain	238	416
A0A4X1UYL0	PF00675	Insulinase (Peptidase family M16)	74	211
A0A4X1UYL0	PF16187	Middle or third domain of peptidase_M16	422	702
A0A481CCJ1	PF00044	Glyceraldehyde 3-phosphate dehydrogenase, NAD binding domain	2	102
A0A481CCJ1	PF02800	Glyceraldehyde 3-phosphate dehydrogenase, C-terminal domain	155	312
A0A5G2RGN4	PF00795	Carbon-nitrogen hydrolase	160	238
A0A5G2RGN4	PF00795	Carbon-nitrogen hydrolase	12	151
F1RK48	PF16880	N-terminal EH-domain containing protein	390	421
F1RK48	PF00350	Dynamin family	427	587
A0A4X1T5T8	PF09296	NADH pyrophosphatase-like rudimentary NUDIX domain	49	162
A0A4X1T5T8	PF09297	NADH pyrophosphatase zinc ribbon domain	166	195
A0A4X1SUA7	PF02913	FAD linked oxidases, C-terminal domain	243	483
A0A4X1SUA7	PF01565	FAD binding domain	66	202
A0A481BM67	PF03051	Peptidase C1-like family	124	527
A0A5G2QTS8	PF03051	Peptidase C1-like family	6	230
A0A5S6G831	PF00022	Actin	5	409
A0A4X1U349	PF00022	Actin	85	342
A0A4X1VJ59	PF00478	IMP dehydrogenase / GMP reductase domain	58	299
F1S2Y5	PF10473	Leucine-rich repeats of kinetochore protein Cenp-F/LEK1	2242	2381
F1S2Y5	PF10473	Leucine-rich repeats of kinetochore protein Cenp-F/LEK1	2080	2155
F1S2Y5	PF10473	Leucine-rich repeats of kinetochore protein Cenp-F/LEK1	2155	2199
F1S2Y5	PF10481	Cenp-F N-terminal domain	1	307
F1S2Y5	PF10490	Rb-binding domain of kinetochore protein Cenp-F/LEK1	2890	2934
A0A5G2R8I0	PF00166	Chaperonin 10 Kd subunit	9	88
A0A4X1T3M0	PF00092	von Willebrand factor type A domain	315	422
A0A4X1T3M0	PF00092	von Willebrand factor type A domain	26	187
A0A4X1T3M0	PF00092	von Willebrand factor type A domain	470	623
A0A4X1T3M0	PF00008	EGF-like domain	274	304
A0A4X1T3M0	PF00008	EGF-like domain	655	685
A0A5S6HDI4	PF03868	Ribosomal protein L6, N-terminal domain	32	91
A0A5S6HDI4	PF01159	Ribosomal protein L6e	177	234
A0A5G2QCC0	PF01494	FAD binding domain	195	305
A0A5G2QCC0	PF01494	FAD binding domain	353	426
Q4JH15	PF00992	Troponin	15	145
A0A287AZF9	PF02167	Cytochrome C1 family	97	313
Q1G1K7	PF00180	Isocitrate/isopropylmalate dehydrogenase	51	376
A9XFX6	PF01115	F-actin capping protein, beta subunit	6	240
A0A287BQG4	PF05729	NACHT domain	161	320
A0A481DLI0	PF00755	Choline/Carnitine o-acyltransferase	49	192
Q0MUU2	PF15355	Stretch-responsive small skeletal muscle X protein, Chisel	1	85
A0A4X1SKH1	PF00887	Acyl CoA binding protein	10	88
A0A4X1SKH1	PF00378	Enoyl-CoA hydratase/isomerase	115	359
A0A5G2QX13	PF00106	short chain dehydrogenase	34	102
A0A4X1UEA3	PF01039	Carboxyl transferase domain	75	539
A0A4X1UV02	PF00194	Eukaryotic-type carbonic anhydrase	51	295
A0A4X1VTQ0	PF01230	HIT domain	64	157
A0A4X1UZ68	PF08511	COQ9	209	284
A0A4X1W2Y3	PF16608	TNRC6-PABC binding domain	1266	1545
A0A4X1W2Y3	PF10427	Argonaute hook	924	1056
A0A4X1SYT7	PF00962	Adenosine/AMP deaminase	296	701
A0A4X1SXL9	PF08687	Apx/Shroom domain ASD2	1608	1755
A0A4X1SXL9	PF08687	Apx/Shroom domain ASD2	1756	1868
A0A4X1SXL9	PF08688	Apx/Shroom domain ASD1	877	1059
A0A4X1SXL9	PF00595	PDZ domain (Also known as DHR or GLGF)	33	105
A0A4X1URM2	PF02852	Pyridine nucleotide-disulphide oxidoreductase, dimerisation domain	459	570
A0A4X1URM2	PF07992	Pyridine nucleotide-disulphide oxidoreductase	124	291
A0A4X1URM2	PF07992	Pyridine nucleotide-disulphide oxidoreductase	292	439
G3CKJ2	PF02800	Glyceraldehyde 3-phosphate dehydrogenase, C-terminal domain	153	274
G3CKJ2	PF00044	Glyceraldehyde 3-phosphate dehydrogenase, NAD binding domain	1	100
A0A480VVM0	PF00171	Aldehyde dehydrogenase family	70	530
A0A4X1UYL5	PF05104	Ribosome receptor lysine/proline rich region	33	168
A0A5G2QX96	PF00270	DEAD/DEAH box helicase	61	225
A0A480HP04	PF05022	SRP40, C-terminal domain	632	704
A0A4X1TS37	PF02518	Histidine kinase-, DNA gyrase B-, and HSP90-like ATPase	96	249
A0A4X1TS37	PF00183	Hsp90 protein	252	771
I3LDC1	PF13085	2Fe-2S iron-sulfur cluster binding domain	42	147
I3LDC1	PF13534	4Fe-4S dicluster domain	185	258
A0A480Q679	PF00113	Enolase, C-terminal TIM barrel domain	149	436
A0A480Q679	PF03952	Enolase, N-terminal domain	10	140
P00503	PF00155	Aminotransferase class I and II	32	405
A0A4X1SV35	PF00107	Zinc-binding dehydrogenase	196	328
A0A4X1SV35	PF08240	Alcohol dehydrogenase GroES-like domain	73	132
K7ZPU9	PF07654	Immunoglobulin C1-set domain	115	201
K7ZPU9	PF07654	Immunoglobulin C1-set domain	222	308
K7ZPU9	PF07654	Immunoglobulin C1-set domain	7	88
A0A4X1TVG9	PF00405	Transferrin	391	717
A0A4X1TVG9	PF00405	Transferrin	51	377
A0A5G2R7U1	PF09781	NADH:ubiquinone oxidoreductase, NDUFB5/SGDH subunit	1	115
A0A4X1UKH0	PF08669	Glycine cleavage T-protein C-terminal barrel domain	255	325
A0A481DAZ4	PF15237	PTRF/SDPR family	5	277
A0A4X1T1S0	PF00642	Zinc finger C-x8-C-x5-C-x3-H type (and similar)	577	600
A0A4X1T1S0	PF02005	N2,N2-dimethylguanosine tRNA methyltransferase	36	474
A0A5G2QQI1	PF01575	MaoC like domain	442	558
A0A5G2QQI1	PF02036	SCP-2 sterol transfer family	586	689
A0A5G2QQI1	PF00106	short chain dehydrogenase	75	151
A0A4X1UWR6	PF05197	TRIC channel	41	230
A0A5G2Q990	PF12799	Leucine Rich repeats (2 copies)	43	79
A0A5G2Q990	PF13855	Leucine rich repeat	87	146
A0A286ZXF1	PF00175	Oxidoreductase NAD-binding domain	363	470
A0A286ZXF1	PF00970	Oxidoreductase FAD-binding domain	232	337
A0A4X1W9A7	PF00106	short chain dehydrogenase	17	217
A0A4X1VC51	PF00549	CoA-ligase	277	396
A0A4X1VC51	PF08442	ATP-grasp domain	39	191
Q29582	PF00224	Pyruvate kinase, barrel domain	43	98
F1S663	PF00053	Laminin EGF domain	781	829
F1S663	PF00053	Laminin EGF domain	239	292
F1S663	PF00053	Laminin EGF domain	295	339
F1S663	PF00053	Laminin EGF domain	725	778
F1S663	PF00053	Laminin EGF domain	670	713
F1S663	PF00053	Laminin EGF domain	880	925
F1S663	PF00053	Laminin EGF domain	183	229
F1S663	PF00053	Laminin EGF domain	832	877
F1S663	PF00053	Laminin EGF domain	621	667
F1S663	PF00053	Laminin EGF domain	342	389
F1S663	PF00055	Laminin N-terminal (Domain VI)	54	181
F1S663	PF00052	Laminin B (Domain IV)	455	585
F1S6B4	PF01462	Leucine rich repeat N-terminal domain	71	100
F1S6B4	PF13855	Leucine rich repeat	102	161
F1S6B4	PF13855	Leucine rich repeat	244	302
F1S6B4	PF13855	Leucine rich repeat	170	230
F1S6B4	PF00560	Leucine Rich Repeat	311	328
A0A4X1V0L4	PF13832	PHD-zinc-finger like domain	329	447
A0A4X1V0L4	PF10513	Enhancer of polycomb-like	106	255
A0A4X1V0L4	PF13831	PHD-finger	288	320
A0A4X1V0L4	PF00439	Bromodomain	638	724
A0A4X1V0L4	PF00855	PWWP domain	1091	1203
A0A287BEH6	PF00595	PDZ domain (Also known as DHR or GLGF)	65	137
A0A287BEH6	PF00412	LIM domain	340	391
A0A287BEH6	PF00412	LIM domain	458	512
A0A287BEH6	PF00412	LIM domain	399	454
A0A4X1V5J3	PF07679	Immunoglobulin I-set domain	250	340
A0A4X1V5J3	PF07679	Immunoglobulin I-set domain	349	440
A0A5G2QFH7	PF00198	2-oxoacid dehydrogenases acyltransferase (catalytic domain)	497	726
A0A5G2QFH7	PF02817	e3 binding domain	419	453
A0A5G2QFH7	PF00364	Biotin-requiring enzyme	313	385
A0A480MN39	PF00307	Calponin homology (CH) domain	43	145
A0A480MN39	PF00307	Calponin homology (CH) domain	159	263
A0A480MN39	PF00681	Plectin repeat	3041	3080
A0A480MN39	PF00681	Plectin repeat	3004	3042
A0A480MN39	PF00681	Plectin repeat	3372	3411
A0A480MN39	PF00681	Plectin repeat	4127	4156
A0A480MN39	PF00681	Plectin repeat	2713	2752
A0A480MN39	PF00681	Plectin repeat	3447	3486
A0A480MN39	PF00681	Plectin repeat	3707	3746
A0A480MN39	PF00681	Plectin repeat	3950	3989
A0A480MN39	PF00681	Plectin repeat	4025	4064
A0A480MN39	PF00681	Plectin repeat	3782	3822
A0A480MN39	PF00681	Plectin repeat	4294	4331
A0A480MN39	PF00681	Plectin repeat	2675	2714
A0A480MN39	PF00681	Plectin repeat	3334	3373
A0A480MN39	PF00681	Plectin repeat	3911	3951
A0A480MN39	PF00681	Plectin repeat	3668	3708
A0A480MN39	PF00681	Plectin repeat	4370	4409
A0A480MN39	PF00681	Plectin repeat	2788	2827
A0A480MN39	PF00681	Plectin repeat	3116	3156
A0A4X1VYS2	PF01145	SPFH domain / Band 7 family	41	156
A0A4X1VYS2	PF16200	C-terminal region of band_7	215	275
A0A287ABE4	PF17035	Bromodomain extra-terminal - transcription regulation	512	575
A0A287ABE4	PF00439	Bromodomain	279	365
A0A287ABE4	PF00439	Bromodomain	38	118
A0A287ABE4	PF17105	C-terminal domain of bromodomain protein 4	894	933
A0A4X1T2Y2	PF00028	Cadherin domain	479	567
A0A4X1T2Y2	PF00028	Cadherin domain	361	461
A0A4X1T2Y2	PF00028	Cadherin domain	581	672
A0A4X1T2Y2	PF00028	Cadherin domain	138	227
A0A4X1T2Y2	PF00028	Cadherin domain	242	345
A0A4X1T2Y2	PF08758	Cadherin prodomain like	19	103
H6UI30	PF00061	Lipocalin / cytosolic fatty-acid binding protein family	6	132
A0A287AAI9	PF00753	Metallo-beta-lactamase superfamily	14	173
A0A287AAI9	PF16123	Hydroxyacylglutathione hydrolase C-terminus	174	255
A0A4X1V1H9	PF00384	Molybdopterin oxidoreductase	301	628
A0A4X1V1H9	PF10588	NADH-ubiquinone oxidoreductase-G iron-sulfur binding region	113	152
A0A4X1V1H9	PF13510	2Fe-2S iron-sulfur cluster binding domain	32	106
A0A4X1V1H9	PF09326	NADH-ubiquinone oxidoreductase subunit G, C-terminal	658	710
A0A4X1VNM5	PF03061	Thioesterase superfamily	52	124
A0A4X1SGN4	PF01576	Myosin tail	850	1884
A0A4X1SGN4	PF00063	Myosin head (motor domain)	89	770
A0A4X1SGN4	PF02736	Myosin N-terminal SH3-like domain	35	73
A0A5G2QD67	PF00337	Galactoside-binding lectin	39	162
A0A4X1VL63	PF01135	Protein-L-isoaspartate(D-aspartate) O-methyltransferase (PCMT)	67	278
A0A4X1VE34	PF07978	NIPSNAP	37	136
A0A4X1VE34	PF07978	NIPSNAP	146	245
A0A4X1VGR1	PF07978	NIPSNAP	24	124
A0A4X1VGR1	PF07978	NIPSNAP	134	233
A0A4X1TZE8	PF13855	Leucine rich repeat	162	210
A0A4X1TZE8	PF13855	Leucine rich repeat	96	152
A0A4X1TZE8	PF01462	Leucine rich repeat N-terminal domain	65	91
A0A4X1UJ47	PF10590	Pyridoxine 5'-phosphate oxidase C-terminal dimerisation region	206	261
A0A4X1UJ47	PF01243	Pyridoxamine 5'-phosphate oxidase	75	153
Q29578	PF00012	Hsp70 protein	5	139
A0A5G2RNK8	PF00676	Dehydrogenase E1 component	67	170
A0A4X1T7M8	PF00217	ATP:guanido phosphotransferase, C-terminal catalytic domain	185	399
A0A4X1T7M8	PF02807	ATP:guanido phosphotransferase, N-terminal domain	60	126
A0A4X1U0R0	PF00244	14-3-3 protein	1	210
A0A0B8S0C2	PF00248	Aldo/keto reductase family	16	290
A0A4X1TPE6	PF06522	NADH-ubiquinone reductase complex 1 MLRQ subunit	66	133
A0A480THA1	PF01323	DSBA-like thioredoxin domain	58	261
Q8MI68	PF02310	B12 binding domain	616	727
Q8MI68	PF01642	Methylmalonyl-CoA mutase	63	574
F1RFL2	PF07714	Protein tyrosine kinase	133	401
A0A4X1W6M0	PF00708	Acylphosphatase	39	125
Q9TSX9	PF00578	AhpC/TSA family	8	144
Q9TSX9	PF10417	C-terminal domain of 1-Cys peroxiredoxin	166	205
A0A480ITT0	PF01426	BAH domain	1494	1633
A0A4X1UV27	PF00117	Glutamine amidotransferase class-I	222	395
A0A4X1UV27	PF02786	Carbamoyl-phosphate synthase L chain, ATP binding domain	546	749
A0A4X1UV27	PF02786	Carbamoyl-phosphate synthase L chain, ATP binding domain	1088	1290
A0A4X1UV27	PF02787	Carbamoyl-phosphate synthetase large chain, oligomerisation domain	842	962
A0A4X1UV27	PF00988	Carbamoyl-phosphate synthase small chain, CPSase domain	46	183
Q8HY46	PF00755	Choline/Carnitine o-acyltransferase	173	761
Q8HY46	PF16484	Carnitine O-palmitoyltransferase N-terminus	1	47
A0A5G2QZJ5	PF00171	Aldehyde dehydrogenase family	64	491
A0A480VSQ7	PF00378	Enoyl-CoA hydratase/isomerase	54	298
A0A4X1VNQ4	PF01434	Peptidase family M41	530	728
A0A4X1VNQ4	PF00004	ATPase family associated with various cellular activities (AAA)	352	464
A0A4X1VNQ4	PF06480	FtsH Extracellular	149	241
A0A480R857	PF00551	Formyl transferase	24	202
A0A480R857	PF00171	Aldehyde dehydrogenase family	452	925
A0A480R857	PF02911	Formyl transferase, C-terminal domain	227	328
A0A480R857	PF00550	Phosphopantetheine attachment site	347	405
Q8SPJ9	PF02238	Cytochrome c oxidase subunit VII	24	72
A0A4X1TCS4	PF01513	ATP-NAD kinase	119	321
A0A4X1SYI2	PF00587	tRNA synthetase class II core domain (G, H, P, S and T)	291	448
A0A480R641	PF03109	ABC1 family	311	352
F1RNZ1	PF00355	Rieske [2Fe-2S] domain	178	281
F1RNZ1	PF02921	Ubiquinol cytochrome reductase transmembrane region	101	166
F1RNZ1	PF09165	Ubiquinol-cytochrome c reductase 8 kDa, N-terminal	57	98
A0A4X1T382	PF02136	Nuclear transport factor 2 (NTF2) domain	11	133
A0A4X1T382	PF00076	RNA recognition motif. (a.k.a. RRM, RBD, or RNP domain)	332	388
F1SN67	PF07645	Calcium-binding EGF domain	2607	2641
F1SN67	PF07645	Calcium-binding EGF domain	1766	1802
F1SN67	PF07645	Calcium-binding EGF domain	2127	2164
F1SN67	PF07645	Calcium-binding EGF domain	1280	1320
F1SN67	PF07645	Calcium-binding EGF domain	2524	2565
F1SN67	PF07645	Calcium-binding EGF domain	1404	1444
F1SN67	PF07645	Calcium-binding EGF domain	1973	2011
F1SN67	PF07645	Calcium-binding EGF domain	2206	2245
F1SN67	PF07645	Calcium-binding EGF domain	2166	2200
F1SN67	PF07645	Calcium-binding EGF domain	1155	1192
F1SN67	PF07645	Calcium-binding EGF domain	1891	1921
F1SN67	PF07645	Calcium-binding EGF domain	1930	1971
F1SN67	PF07645	Calcium-binding EGF domain	1028	1068
F1SN67	PF07645	Calcium-binding EGF domain	1808	1845
F1SN67	PF07645	Calcium-binding EGF domain	2567	2605
F1SN67	PF07645	Calcium-binding EGF domain	1849	1889
F1SN67	PF07645	Calcium-binding EGF domain	2648	2679
F1SN67	PF07645	Calcium-binding EGF domain	1606	1646
F1SN67	PF07645	Calcium-binding EGF domain	765	805
F1SN67	PF07645	Calcium-binding EGF domain	2013	2053
F1SN67	PF07645	Calcium-binding EGF domain	1487	1525
F1SN67	PF07645	Calcium-binding EGF domain	723	763
F1SN67	PF07645	Calcium-binding EGF domain	1446	1485
F1SN67	PF07645	Calcium-binding EGF domain	2291	2331
F1SN67	PF07645	Calcium-binding EGF domain	1070	1103
F1SN67	PF07645	Calcium-binding EGF domain	1648	1687
F1SN67	PF07645	Calcium-binding EGF domain	807	843
F1SN67	PF07645	Calcium-binding EGF domain	2402	2442
F1SN67	PF07645	Calcium-binding EGF domain	1363	1402
F1SN67	PF07645	Calcium-binding EGF domain	2485	2522
F1SN67	PF07645	Calcium-binding EGF domain	288	328
F1SN67	PF07645	Calcium-binding EGF domain	451	485
F1SN67	PF07645	Calcium-binding EGF domain	530	570
F1SN67	PF07645	Calcium-binding EGF domain	1113	1153
F1SN67	PF07645	Calcium-binding EGF domain	490	528
F1SN67	PF07645	Calcium-binding EGF domain	2444	2483
F1SN67	PF07645	Calcium-binding EGF domain	1322	1357
F1SN67	PF07645	Calcium-binding EGF domain	2247	2289
F1SN67	PF07645	Calcium-binding EGF domain	246	286
F1SN67	PF07645	Calcium-binding EGF domain	1238	1278
F1SN67	PF07645	Calcium-binding EGF domain	910	943
F1SN67	PF12662	Complement Clr-like EGF-like	593	616
F1SN67	PF00683	TB domain	2354	2393
F1SN67	PF00683	TB domain	669	714
F1SN67	PF00683	TB domain	1549	1592
F1SN67	PF00683	TB domain	344	390
F1SN67	PF00683	TB domain	861	892
F1SN67	PF00683	TB domain	1706	1749
F1SN67	PF00683	TB domain	966	1011
F1SN67	PF00683	TB domain	2069	2113
F1SN67	PF00683	TB domain	194	228
F1SN67	PF14670	Coagulation Factor Xa inhibitory site	1201	1236
A0A4X1SRM1	PF00782	Dual specificity phosphatase, catalytic domain	273	401
A0A4X1SRM1	PF08766	DEK C terminal domain	208	260
A0A4X1ST65	PF03143	Elongation factor Tu C-terminal domain	346	453
A0A4X1ST65	PF03144	Elongation factor Tu domain 2	272	337
A0A4X1ST65	PF00009	Elongation factor Tu GTP binding domain	33	249
A0A5G2QSB1	PF00378	Enoyl-CoA hydratase/isomerase	40	252
A0A287AK29	PF00248	Aldo/keto reductase family	20	289
A0A4X1SXB7	PF01336	OB-fold nucleic acid binding domain	60	145
A0A4X1SXB7	PF00152	tRNA synthetases class II (D, K and N)	176	441
A0A480K7Y0	PF00595	PDZ domain (Also known as DHR or GLGF)	9	81
A0A480K7Y0	PF15936	Domain of unknown function (DUF4749)	193	296
A0A480ZXS7	PF00191	Annexin	24	89
A0A480ZXS7	PF00191	Annexin	255	320
A0A480ZXS7	PF00191	Annexin	97	161
A0A480ZXS7	PF00191	Annexin	439	504
A0A480ZXS7	PF00191	Annexin	368	432
A0A480ZXS7	PF00191	Annexin	179	245
F1RSG9	PF02230	Phospholipase/Carboxylesterase	11	225
A0A287AMI5	PF00992	Troponin	15	85
A0A4X1VXP3	PF05010	Transforming acidic coiled-coil-containing protein (TACC)	595	781
A0A4X1USA5	PF03914	CBF/Mak21 family	554	707
A0A4X1USA5	PF07540	Nucleolar complex-associated protein	213	307
Q6YI35	PF00179	Ubiquitin-conjugating enzyme	2	104
F1RMB0	PF05132	RNA polymerase III RPC4	263	389
W5IDC0	PF00472	RF-1 domain	69	200
F1RL72	PF04731	Caudal like protein activation region	14	142
F1RL72	PF00046	Homeobox domain	154	209
P80928	PF01187	Macrophage migration inhibitory factor (MIF)	2	115
A0A286ZKJ2	PF00365	Phosphofructokinase	403	686
A0A286ZKJ2	PF00365	Phosphofructokinase	18	323
A0A286ZWZ5	PF01336	OB-fold nucleic acid binding domain	64	146
A0A286ZWZ5	PF02938	GAD domain	355	449
A0A286ZWZ5	PF00152	tRNA synthetases class II (D, K and N)	165	603
Q7JFR8	PF02736	Myosin N-terminal SH3-like domain	35	74
A0A4X1TJ75	PF02910	Fumarate reductase flavoprotein C-term	488	533
A0A4X1TJ75	PF00890	FAD binding domain	13	407
A0A5G2R9A9	PF00235	Profilin	44	181
A0A4X1VH42	PF00501	AMP-binding enzyme	68	195
A0A480VMP6	PF00011	Hsp20/alpha crystallin family	152	194
K7GQG9	PF00698	Acyl transferase domain	65	334
A0A4X1W4W4	PF07686	Immunoglobulin V-set domain	30	104
A0A4X1W4W4	PF07654	Immunoglobulin C1-set domain	114	200
A0A286ZK41	PF07654	Immunoglobulin C1-set domain	24	110
A0A0B8RVM3	PF10436	Mitochondrial branched-chain alpha-ketoacid dehydrogenase kinase	26	188
A0A0B8RVM3	PF02518	Histidine kinase-, DNA gyrase B-, and HSP90-like ATPase	238	359
A0A4X1SV63	PF00307	Calponin homology (CH) domain	1104	1246
A0A4X1SV63	PF15780	Abnormal spindle-like microcephaly-assoc'd, ASPM-SPD-2-Hydin	37	134
A0A4X1SV63	PF00612	IQ calmodulin-binding motif	2214	2234
A0A4X1SV63	PF00612	IQ calmodulin-binding motif	1648	1666
A0A4X1SV63	PF00612	IQ calmodulin-binding motif	1849	1869
A0A4X1SV63	PF00612	IQ calmodulin-binding motif	1307	1325
A0A4X1SV63	PF00612	IQ calmodulin-binding motif	2311	2329
A0A4X1SV63	PF00612	IQ calmodulin-binding motif	2700	2715
A0A4X1SV63	PF00612	IQ calmodulin-binding motif	2475	2493
A0A4X1SV63	PF00612	IQ calmodulin-binding motif	1703	1723
A0A4X1SV63	PF00612	IQ calmodulin-binding motif	1623	1642
A0A4X1SV63	PF00612	IQ calmodulin-binding motif	1922	1941
A0A4X1SV63	PF00612	IQ calmodulin-binding motif	2498	2518
A0A4X1SV63	PF00612	IQ calmodulin-binding motif	2166	2183
A0A4X1SV63	PF00612	IQ calmodulin-binding motif	1455	1475
A0A4X1SV63	PF00612	IQ calmodulin-binding motif	2384	2398
A0A4X1SV63	PF00612	IQ calmodulin-binding motif	1873	1892
A0A4X1SV63	PF00612	IQ calmodulin-binding motif	2069	2088
A0A4X1SV63	PF00612	IQ calmodulin-binding motif	1995	2014
A0A4X1SV63	PF00612	IQ calmodulin-binding motif	2288	2306
A0A4X1SV63	PF00612	IQ calmodulin-binding motif	1551	1569
A0A4X1SV63	PF00612	IQ calmodulin-binding motif	1777	1794
A0A4X1SV63	PF00612	IQ calmodulin-binding motif	1670	1688
A0A4X1SV63	PF00612	IQ calmodulin-binding motif	1800	1819
A0A4X1SV63	PF00612	IQ calmodulin-binding motif	1385	1402
A0A4X1SV63	PF00612	IQ calmodulin-binding motif	1339	1357
A0A4X1SV63	PF00612	IQ calmodulin-binding motif	1528	1547
A0A4X1SV63	PF00612	IQ calmodulin-binding motif	2675	2692
A0A4X1SV63	PF00612	IQ calmodulin-binding motif	2018	2037
A0A4X1SV63	PF00612	IQ calmodulin-binding motif	1945	1964
A0A4X1SV63	PF00612	IQ calmodulin-binding motif	1750	1766
A0A4X1SV63	PF00612	IQ calmodulin-binding motif	1726	1745
A0A4X1SV63	PF00612	IQ calmodulin-binding motif	2551	2569
A0A4X1VLA2	PF07347	NADH:ubiquinone oxidoreductase subunit B14.5a (Complex I-B14.5a)	5	100
A0A4X1VSI2	PF03036	Perilipin family	1258	1349
A0A4X1VSI2	PF01442	Apolipoprotein A1/A4/E domain	736	808
A0A4X1VSI2	PF01442	Apolipoprotein A1/A4/E domain	813	939
A0A4X1VSI2	PF01442	Apolipoprotein A1/A4/E domain	5	117
A0A4X1VSI2	PF01442	Apolipoprotein A1/A4/E domain	651	740
A0A4X1VSI2	PF01442	Apolipoprotein A1/A4/E domain	364	467
A0A4X1VSI2	PF01442	Apolipoprotein A1/A4/E domain	878	1006
A0A4X1VSI2	PF01442	Apolipoprotein A1/A4/E domain	115	184
A0A4X1VSI2	PF01442	Apolipoprotein A1/A4/E domain	193	333
A0A5G2QWP3	PF00343	Carbohydrate phosphorylase	114	828
A0A4X1UM41	PF00244	14-3-3 protein	10	234
Q6IM77	PF02453	Reticulon	5	167
Q6XGY2	PF13561	Enoyl-(Acyl carrier protein) reductase	38	271
A0A480VZZ4	PF00171	Aldehyde dehydrogenase family	49	425
Q6QAQ1	PF00022	Actin	3	375
Q75NH3	PF00992	Troponin	75	210
A0A287AHS0	PF13499	EF-hand domain pair	82	145
A0A287AHS0	PF13499	EF-hand domain pair	12	72
A0A4X1W9B9	PF13405	EF-hand domain	11	40
A0A4X1TJS9	PF00557	Metallopeptidase family M24	339	553
A0A4X1TJS9	PF01321	Creatinase/Prolidase N-terminal domain	56	194
A0A4X1TJS9	PF16188	C-terminal region of peptidase_M24	568	630
A0A4X1TJS9	PF16189	Creatinase/Prolidase N-terminal domain	219	337
F1RR78	PF00435	Spectrin repeat	1833	1936
F1RR78	PF00435	Spectrin repeat	790	860
F1RR78	PF00435	Spectrin repeat	367	469
F1RR78	PF00435	Spectrin repeat	975	1084
F1RR78	PF00435	Spectrin repeat	155	257
F1RR78	PF00435	Spectrin repeat	1514	1617
F1RR78	PF00435	Spectrin repeat	684	787
F1RR78	PF00435	Spectrin repeat	1947	2049
F1RR78	PF00435	Spectrin repeat	1407	1511
F1RR78	PF00435	Spectrin repeat	1301	1404
F1RR78	PF00435	Spectrin repeat	2061	2159
F1RR78	PF00435	Spectrin repeat	49	150
F1RR78	PF00435	Spectrin repeat	1194	1297
F1RR78	PF00435	Spectrin repeat	260	364
F1RR78	PF00435	Spectrin repeat	578	680
F1RR78	PF00435	Spectrin repeat	473	575
F1RR78	PF00435	Spectrin repeat	1619	1723
F1RR78	PF00435	Spectrin repeat	1726	1829
F1RR78	PF00435	Spectrin repeat	1088	1191
F1RR78	PF00018	SH3 domain	873	917
F1RR78	PF08726	Ca2+ insensitive EF hand	2251	2319
F1RR78	PF13499	EF-hand domain pair	2179	2244
A0A287AMP3	PF00217	ATP:guanido phosphotransferase, C-terminal catalytic domain	154	349
A0A287AMP3	PF02807	ATP:guanido phosphotransferase, N-terminal domain	24	94
A0A5G2QCX2	PF00053	Laminin EGF domain	1474	1521
A0A5G2QCX2	PF00053	Laminin EGF domain	1524	1579
A0A5G2QCX2	PF00053	Laminin EGF domain	1186	1233
A0A5G2QCX2	PF00053	Laminin EGF domain	1042	1066
A0A5G2QCX2	PF00053	Laminin EGF domain	731	786
A0A5G2QCX2	PF00053	Laminin EGF domain	681	724
A0A5G2QCX2	PF00053	Laminin EGF domain	1076	1123
A0A5G2QCX2	PF00053	Laminin EGF domain	1440	1462
A0A5G2QCX2	PF07679	Immunoglobulin I-set domain	3021	3104
A0A5G2QCX2	PF07679	Immunoglobulin I-set domain	2930	3011
A0A5G2QCX2	PF07679	Immunoglobulin I-set domain	3303	3381
A0A5G2QCX2	PF07679	Immunoglobulin I-set domain	2540	2620
A0A5G2QCX2	PF07679	Immunoglobulin I-set domain	3212	3292
A0A5G2QCX2	PF07679	Immunoglobulin I-set domain	1867	1953
A0A5G2QCX2	PF07679	Immunoglobulin I-set domain	2249	2330
A0A5G2QCX2	PF07679	Immunoglobulin I-set domain	1778	1861
A0A5G2QCX2	PF07679	Immunoglobulin I-set domain	2639	2720
A0A5G2QCX2	PF07679	Immunoglobulin I-set domain	3108	3191
A0A5G2QCX2	PF00057	Low-density lipoprotein receptor domain class A	241	276
A0A5G2QCX2	PF00057	Low-density lipoprotein receptor domain class A	285	320
A0A5G2QCX2	PF00057	Low-density lipoprotein receptor domain class A	113	148
A0A5G2QCX2	PF00057	Low-density lipoprotein receptor domain class A	201	236
A0A5G2QCX2	PF13927	Immunoglobulin domain	3385	3454
A0A5G2QCX2	PF13927	Immunoglobulin domain	2153	2218
A0A5G2QCX2	PF13927	Immunoglobulin domain	2832	2905
A0A5G2QCX2	PF13927	Immunoglobulin domain	2057	2126
A0A5G2QCX2	PF13927	Immunoglobulin domain	322	400
A0A5G2QCX2	PF13927	Immunoglobulin domain	2440	2510
A0A5G2QCX2	PF13927	Immunoglobulin domain	1590	1661
A0A5G2QCX2	PF13927	Immunoglobulin domain	2739	2803
A0A5G2QCX2	PF13927	Immunoglobulin domain	2348	2414
[truncated: 99 more rows]
