# Supplementary material for: Succinylation proteomic analysis identified differentially expressed succinylation sites affecting porcine muscle fiber type function
Source: Food Chem X. 2023 Oct 27;20:100962. doi: 10.1016/j.fochx.2023.100962 (PMC10740141; doi:10.1016/j.fochx.2023.100962)
Supplement: Supplementary data 3 [file mmc3.csv]

GO_ID	Term	Type	Seqs_Num	Sequences
GO:0000003	reproduction	Biological Process	3	A0A287ABE4,A0A4X1SP14,A0A4X1TTH9
GO:0008152	metabolic process	Biological Process	198	A0A2C9F381,F2Z543,Q4PS85,A0A287AMV5,P80928,F1RFL2,Q8SPJ9,F1RSG9,F1RMB0,A0A481DAZ4,A0A385JGP0,A0A4X1V5I8,A0A286ZKX2,A0A480KJB8,A0A4X1WCL6,A0A4X1T9Q1,A0A4X1TAN5,A0A5G2QP21,Q19PY1,A0A287AY74,A0A4X1V5X5,A0A287BDV9,A0A5G2RC42,A0A287B6I2,F1SHA2,A0A287AQS1,A0A5G2QWP3,A0A4X1TVN8,A0A4X1TV38,A0A286ZQ47,A0A286ZKJ2,P29804,A0A287BG23,A0A481CCJ1,G3CKJ2,A0A076KRX0,I3LP02,A0A4X1VDD8,A0A5G2QFC4,Q7YS28,P08059,A0A2…
GO:0002376	immune system process	Biological Process	7	P80928,A0A4X1UYL0,P08059,F1SMZ7,F1RMB0,F2Z543,F1SN67
GO:0040007	growth	Biological Process	5	A0A4X1U3M3,F2Z543,A0A2C9F381,Q4PS85,A0A287AMV5
GO:0008283	cell proliferation	Biological Process	3	A0A4X1W7H9,F2Z543,P80928
GO:0009987	cellular process	Biological Process	238	A0A2C9F381,F2Z543,Q4PS85,F1S2Y5,A0A4X1SXL9,A0A287AMV5,A0A287ABE4,P80928,F1RG85,F1RFL2,Q8SPJ9,F1RSG9,F1RMB0,A0A481DAZ4,A0A287BSJ6,A0A480JHU2,A0A4X1VA57,A0A287A1U5,A0A5G2R8I0,A0A4X1TS37,A0A5G2QML3,F1SMZ7,P34930,A0A480IUH2,A9XFX6,A0A287BEH6,A0A4X1SRM1,A0A5G2R9A9,Q6QRN9,I3LC21,A0A4X1TVN8,A0A4X1TV38,A0A286ZQ47,A0A286ZKJ2,A0A287BDV9,I3LP02,P29804,A0A4X1VDD8,A0A5G2QFC4,Q7YS28,B1A3A0,D0G784,F1RFY2,A0A287…
GO:0022414	reproductive process	Biological Process	3	A0A287ABE4,A0A4X1SP14,A0A4X1TTH9
GO:0022610	biological adhesion	Biological Process	7	A0A4X1V5J3,A0A4X1UJP9,F1RH92,A0A4X1T2Y2,A0A287A502,F1SN67,F1S663
GO:0023052	signaling	Biological Process	19	I3LC21,P80928,F1SFA7,B5KJG2,P00503,A0A287AHS0,A0A480KXA1,A0A4X1UWR6,F1RJW7,A0A4X1U1Q7,A0A287AIP7,F1SN67,F2Z543,F1RFH9,A0A2C9F381,Q4PS85,A0A4X1SL12,A0A4X1W7H9,A0A4X1SP14
GO:0032501	multicellular organismal process	Biological Process	45	F1SFA7,F1SN67,F1RG85,P08059,F1S2Y5,A0A4X1SXL9,P63317,Q4JH15,A0A480KXA1,A0A5G2RGN3,B5KJG2,A0A4X1U8T2,A0A287BL75,Q75NH3,A0A287ABE4,A0A288CFT0,F1S663,F1RL72,Q6QAQ1,F1RH92,A0A4X1V5J3,D3GGC5,A0A287BEH6,A0A4X1SFZ0,A0A2C9F381,Q4PS85,A0A4X1UYL0,A0A4X1U3M3,A0A4X1UWR6,F1RJW7,A0A286ZI93,F1RI18,A0A4X1U1Q7,F1RFH9,F1RMB0,P80928,A0A4X1VMP3,A0A481AYC5,A0A287A502,A0A4X1UJP9,A0A4X1TTH9,A0A4X1SL12,A0A480WX09,A0A287…
GO:0032502	developmental process	Biological Process	33	A0A4X1SXL9,F1SFA7,F1SN67,F1RG85,P08059,F1S2Y5,A0A288CFT0,F1S663,F1RL72,Q6QAQ1,F1RH92,A0A4X1V5J3,D3GGC5,A0A287BEH6,A0A4X1SFZ0,A0A2C9F381,Q4PS85,F1S6B4,P80928,A0A4X1UYL0,A0A4X1U3M3,F1RI18,A0A4X1U1Q7,A0A287BPT5,A0A287B8Z2,A0A4X1VMP3,F1RJW7,A0A4X1USA5,A0A287A502,A0A4X1UJP9,A0A4X1TTH9,A0A286ZI93,A0A287AMV5
GO:0040011	locomotion	Biological Process	7	F1RH92,A0A4X1V5J3,P80928,F1S663,A0A287A502,A0A4X1UJP9,Q6QAQ1
GO:0048518	positive regulation of biological process	Biological Process	17	A0A287AMV5,A0A4X1W7H9,A0A480UK19,A0A480KXA1,P80928,F2Z543,F1RFH9,A0A4X1TS37,P34930,F1RMB0,Q4JH15,Q9TSX9,A0A287ABE4,F1RJW7,A0A4X1T382,A0A287AIP7,A0A480WX09
GO:0048519	negative regulation of biological process	Biological Process	21	A0A2C9F381,F2Z543,Q4PS85,A0A287AMV5,P80928,A9XFX6,P08835,A0A287AF07,A0A4X1UWR6,F1RJW7,F1S2Y5,A0A4X1U3M3,A0A4X1U1Q7,A0A4X1SP14,A0A4X1W2Y3,F1SN67,F1RSG9,I3LC21,P34930,A0A4X1VNM5,A0A4X1W7H9
GO:0050789	regulation of biological process	Biological Process	62	A0A2C9F381,F2Z543,Q4PS85,A0A287AMV5,F1RFL2,Q8SPJ9,P80928,A9XFX6,I3LC21,A0A287AJQ2,A0A5G2QXX6,F1RHN4,A0A5G2QKD9,F1SDX9,A0A4X1URM2,Q9TSX9,P12309,A0A4X1VTY0,F1RL72,P63317,A0A5G2RGN3,A0A4X1U8T2,A0A287BL75,Q75NH3,F1SFA7,B5KJG2,P00503,A0A287AHS0,P08835,A0A4X1W7H9,F1S2Y5,A0A480UK19,A0A287AF07,A0A480KXA1,A0A4X1UWR6,F1RJW7,F1RK48,A0A286ZI93,A0A5G2QH97,A0A4X1SKS0,A0A287A502,A0A4X1UJP9,A0A4X1U3M3,A0A4X1U1Q7…
GO:0050896	response to stimulus	Biological Process	39	A0A287AF07,P34930,I3LC21,P80928,Q9TSX9,F1SFA7,B5KJG2,P00503,A0A287AHS0,F1RH92,A0A4X1V5J3,P08835,Q5XLD3,F1RJW7,F1SMZ7,Q5S1S4,A0A480KXA1,A0A4X1UWR6,F1RK48,A0A286ZI93,A0A4X1U1Q7,Q29554,A0A287AIP7,A0A4X1VLD0,A0A287AMV5,F1SN67,Q0MVN8,A0A2C9F381,Q4PS85,F1RMB0,F2Z543,A0A4X1T635,F1RFH9,F1RWJ6,F1RGX4,F1RII5,A0A4X1W7H9,A0A4X1SL12,A0A4X1SP14
GO:0051179	localization	Biological Process	51	F1RK48,P34930,Q95339,P09571,A0A4X1TVG9,A0A0B8RT73,P80928,A0A4X1UWR6,F1RJW7,F1S2Y5,A0A4X1UYL5,Q8HY46,K9IW80,A0A4X1SS97,A0A480V6Z4,P80021,A0A4X1T8N4,A0A287A2Y4,A0A480RYH5,K7GS22,A0A4X1VPE5,A0A4X1SQX6,A0A286ZYM6,A0A481D232,A0A4X1TQK3,A0A076EBU5,A0A5G2QK91,A0A480VVB4,F1S663,A0A4X1SKS0,A0A287A502,A0A4X1UJP9,F1RFL2,A0A287BGP7,F1SN67,A0A287BPT5,A0A287AMV5,Q5S3G4,A0A287AZF9,A0A287ANH8,F1RSG9,A0A287AIP7,A…
GO:0051704	multi-organism process	Biological Process	5	A0A287ABE4,A0A4X1SP14,Q5S1S4,P80928,A0A4X1TTH9
GO:0065007	biological regulation	Biological Process	70	A0A2C9F381,F2Z543,Q4PS85,A0A287AMV5,F1RFL2,Q8SPJ9,P80928,A9XFX6,I3LC21,A0A287AJQ2,A0A5G2QXX6,F1RHN4,A0A5G2QKD9,F1SDX9,A0A4X1URM2,Q9TSX9,P12309,A0A4X1VTY0,F1RL72,P09571,A0A4X1TVG9,P63317,A0A5G2RGN3,A0A4X1U8T2,A0A287BL75,Q75NH3,A0A4X1TS37,F1SFA7,B5KJG2,P00503,A0A287AHS0,P08835,A0A4X1W7H9,A0A4X1VML1,A0A480VVM0,A0A4X1VMK1,F1S2Y5,A0A480UK19,A0A287AF07,A0A480KXA1,A0A4X1UWR6,A0A4X1UYL0,F1RJW7,F1RK48,A0A…
GO:0071840	cellular component organization or biogenesis	Biological Process	42	A0A4X1SXL9,A0A287ABE4,A0A5G2QML3,A0A480IUH2,A9XFX6,A0A287BEH6,A0A4X1SRM1,A0A5G2R9A9,A0A0B8RT23,A0A4X1VLD0,A0A4X1TS37,A0A286ZTN4,F2Z543,D3GGC5,F1RJW7,A0A4X1UWR6,A0A4X1SV63,A0A4X1VXP3,Q6QAQ1,F1RH92,A0A4X1V5J3,F1RFH9,F1SMZ7,A0A5G2QH97,A0A4X1SKS0,F1SFA7,A0A4X1U3M3,A0A4X1SP14,F1SIS9,A0A4X1T382,F1S663,A0A4X1VDX4,A0A480MN39,A0A2C9F381,A0A4X1VMP3,Q4PS85,A0A4X1VNM5,A0A287AMV5,P80928,P34930,Q8SPJ9,A0A4X1W7…
GO:0098754	detoxification	Biological Process	2	F1RGX4,F1RII5
GO:0019953	sexual reproduction	Biological Process	3	A0A287ABE4,A0A4X1SP14,A0A4X1TTH9
GO:0032504	multicellular organism reproduction	Biological Process	2	A0A287ABE4,A0A4X1TTH9
GO:0055114	oxidation-reduction process	Biological Process	49	A0A4X1TVN8,A0A4X1TV38,A0A480Q1V4,A0A480LCX7,P29804,K9IVI1,A0A480M6E4,F1SRC5,Q9N0F1,A0A286ZKX2,A0A480KJB8,A0A4X1T2S0,A0A4X1WCL6,A0A4X1W946,F1RK10,A0A4X1TYC2,A0A4X1V8E8,A0A286ZQY6,A0A4X1W6L5,Q1G1K7,I3LDC1,A0A4X1VC51,A0A4X1TJ75,A0A287BDV9,A0A287BAW0,A0A4X1SY51,A0A4X1U405,A0A4X1T0A8,F1SIS9,A0A286ZVX2,A0A4X1U2M7,F1RI18,A0A4X1W4V4,A0A287AZF9,Q5S3G4,I3LP02,A0A4X1UK89,Q29554,A0A287AA21,Q8HY46,Q6UAQ8,A0A4…
GO:0006807	nitrogen compound metabolic process	Biological Process	126	A0A2C9F381,F2Z543,Q4PS85,A0A287AMV5,Q8SPJ9,F1RSG9,F1RMB0,A0A481DAZ4,I3LP02,P29804,A0A4X1VDD8,B1A3A0,D0G784,F1RFY2,A0A287BG23,A0A4X1U986,P08059,A0A4X1W2A2,A0A287AJQ2,A0A4X1W9S6,F1RJ25,A0A287B8Z2,I3LCN1,A0A286ZRV2,Q29568,A0A288CFT0,B5KJG2,A0A481CCJ1,G3CKJ2,A0A480Q679,A0A076KRX0,A0A4X1W8R1,Q9N0F1,A0A4X1VC51,A0A287BDV9,A0A286ZTN4,A0A4X1SY51,A0A4X1U405,A0A4X1T0A8,F1SIS9,A0A286ZVX2,A0A4X1U2M7,F1RI18,A0…
GO:0009056	catabolic process	Biological Process	61	A0A287AMV5,F1RSG9,A0A4X1TV38,B1A3A0,D0G784,F1RFY2,A0A287BG23,A0A4X1U986,P08059,A0A4X1W2A2,A0A287AJQ2,A0A4X1W9S6,F1RJ25,A0A287B8Z2,I3LCN1,A0A286ZRV2,Q29568,A0A288CFT0,B5KJG2,A0A481CCJ1,G3CKJ2,A0A480Q679,A0A076KRX0,A0A4X1W8R1,A0A4X1UYL0,A0A4X1W550,A0A4X1VP69,A0A4X1VLD0,P00503,I3LP02,A0A4X1TI76,A0A4X1UK89,Q29554,A0A287AA21,Q8HY46,A0A480R857,A0A4X1VML1,A0A480VVM0,A0A4X1VMK1,A0A4X1W6D3,I3LNB4,A0A480UK…
GO:0009058	biosynthetic process	Biological Process	92	A0A2C9F381,F2Z543,Q4PS85,P80928,F1RMB0,A0A481DAZ4,A0A4X1TV38,I3LP02,P29804,A0A4X1VDD8,P08059,A0A286ZRV2,A0A288CFT0,Q7YS28,B1A3A0,D0G784,F1RFY2,A0A287BG23,A0A4X1U986,A0A4X1W2A2,A0A287AJQ2,A0A4X1W9S6,F1RJ25,A0A287B8Z2,I3LCN1,Q29568,B5KJG2,A0A481CCJ1,G3CKJ2,A0A480Q679,A0A076KRX0,A0A4X1W8R1,P00503,P00571,A0A4X1UV27,A0A480TD90,F1RL72,A0A5S6HDI4,A0A4X1SXB7,A0A4X1TN76,A0A4X1SYI2,A0A480W2P7,K7GQG9,A0A4X1…
GO:0009892	negative regulation of metabolic process	Biological Process	10	A0A2C9F381,F2Z543,Q4PS85,A0A287AMV5,P80928,A0A287AF07,F1S2Y5,A0A4X1W2Y3,P34930,A0A4X1VNM5
GO:0009893	positive regulation of metabolic process	Biological Process	12	A0A287AMV5,A0A480UK19,A0A480KXA1,P34930,P80928,F2Z543,Q4JH15,Q9TSX9,A0A287ABE4,A0A4X1TS37,A0A287AIP7,A0A480WX09
GO:0019222	regulation of metabolic process	Biological Process	24	A0A2C9F381,F2Z543,Q4PS85,A0A287AMV5,Q8SPJ9,A0A287AJQ2,F1RL72,A0A480UK19,A0A287AF07,A0A480KXA1,P80928,F1S2Y5,A0A4X1TS37,P34930,A0A4X1W2Y3,F1SN67,A0A287ABE4,A0A481AYC5,Q4JH15,Q9TSX9,A0A287AIP7,A0A480WX09,A0A4X1VNM5,A0A4X1UYL0
GO:0019748	secondary metabolic process	Biological Process	1	A0A287AJQ2
GO:0032963	collagen metabolic process	Biological Process	1	F1SFA7
GO:0042445	hormone metabolic process	Biological Process	1	A0A4X1UYL0
GO:0044237	cellular metabolic process	Biological Process	182	A0A2C9F381,F2Z543,Q4PS85,A0A287AMV5,P80928,F1RFL2,Q8SPJ9,F1RSG9,F1RMB0,A0A481DAZ4,A0A4X1TVN8,A0A4X1TV38,A0A286ZQ47,A0A286ZKJ2,A0A287BDV9,I3LP02,P29804,A0A4X1VDD8,A0A5G2QFC4,Q7YS28,B1A3A0,D0G784,F1RFY2,A0A287BG23,A0A4X1U986,P08059,A0A4X1W2A2,A0A287AJQ2,A0A4X1W9S6,F1RJ25,A0A287B8Z2,I3LCN1,A0A286ZRV2,Q29568,A0A288CFT0,B5KJG2,A0A481CCJ1,G3CKJ2,A0A480Q679,A0A076KRX0,A0A4X1W8R1,A0A480Q1V4,A0A480LCX7,K9…
GO:0044238	primary metabolic process	Biological Process	165	A0A2C9F381,F2Z543,Q4PS85,A0A287AMV5,P80928,Q8SPJ9,F1RSG9,F1RMB0,A0A481DAZ4,A0A385JGP0,A0A4X1V5I8,A0A286ZKX2,A0A480KJB8,A0A4X1WCL6,A0A4X1T9Q1,A0A4X1TAN5,A0A5G2QP21,Q19PY1,A0A287AY74,A0A4X1V5X5,A0A287BDV9,A0A5G2RC42,A0A287B6I2,F1SHA2,A0A287AQS1,A0A5G2QWP3,A0A4X1TVN8,A0A4X1TV38,P29804,A0A287BG23,A0A481CCJ1,G3CKJ2,A0A076KRX0,I3LP02,A0A4X1VDD8,P08059,A0A286ZRV2,A0A288CFT0,Q7YS28,B1A3A0,D0G784,F1RFY2,A…
GO:0044281	small molecule metabolic process	Biological Process	136	P80928,Q8SPJ9,P29804,A0A287BG23,A0A481CCJ1,G3CKJ2,A0A076KRX0,I3LP02,A0A4X1VDD8,A0A5G2QFC4,Q7YS28,P08059,A0A286ZRV2,A0A288CFT0,B1A3A0,D0G784,F1RFY2,A0A4X1U986,A0A4X1W2A2,A0A287AJQ2,A0A4X1W9S6,F1RJ25,A0A287B8Z2,I3LCN1,Q29568,B5KJG2,A0A480Q679,A0A4X1W8R1,A0A480Q1V4,A0A480LCX7,K9IVI1,A0A480M6E4,F1SRC5,Q9N0F1,A0A286ZKX2,A0A480KJB8,A0A4X1T2S0,A0A4X1WCL6,A0A4X1W946,F1RK10,A0A4X1TYC2,A0A4X1V8E8,A0A286ZQY…
GO:0045730	respiratory burst	Biological Process	1	A0A287AJQ2
GO:0071704	organic substance metabolic process	Biological Process	188	A0A2C9F381,F2Z543,Q4PS85,A0A287AMV5,P80928,F1RFL2,Q8SPJ9,F1RSG9,F1RMB0,A0A481DAZ4,A0A385JGP0,A0A4X1V5I8,A0A286ZKX2,A0A480KJB8,A0A4X1WCL6,A0A4X1T9Q1,A0A4X1TAN5,A0A5G2QP21,Q19PY1,A0A287AY74,A0A4X1V5X5,A0A287BDV9,A0A5G2RC42,A0A287B6I2,F1SHA2,A0A287AQS1,A0A5G2QWP3,A0A4X1TVN8,A0A4X1TV38,A0A286ZQ47,A0A286ZKJ2,P29804,A0A287BG23,A0A481CCJ1,G3CKJ2,A0A076KRX0,I3LP02,A0A4X1VDD8,A0A5G2QFC4,Q7YS28,P08059,A0A2…
GO:1990845	adaptive thermogenesis	Biological Process	3	A0A480WX09,A0A287AIP7,A0A4X1VNM5
GO:0001776	leukocyte homeostasis	Biological Process	1	P80928
GO:0002252	immune effector process	Biological Process	2	F2Z543,P80928
GO:0002253	activation of immune response	Biological Process	1	F2Z543
GO:0002262	myeloid cell homeostasis	Biological Process	1	P08059
GO:0002440	production of molecular mediator of immune response	Biological Process	1	P80928
GO:0002520	immune system development	Biological Process	1	F1SN67
GO:0002682	regulation of immune system process	Biological Process	4	P80928,F1RMB0,F2Z543,F1SN67
GO:0002683	negative regulation of immune system process	Biological Process	2	P80928,F1SN67
GO:0002684	positive regulation of immune system process	Biological Process	3	P80928,F1RMB0,F2Z543
GO:0006955	immune response	Biological Process	3	P80928,F1RMB0,F2Z543
GO:0019882	antigen processing and presentation	Biological Process	1	A0A4X1UYL0
GO:0045321	leukocyte activation	Biological Process	2	P80928,F1SMZ7
GO:0050900	leukocyte migration	Biological Process	1	P80928
GO:0016049	cell growth	Biological Process	2	A0A4X1U3M3,F2Z543
GO:0040008	regulation of growth	Biological Process	5	A0A4X1U3M3,F2Z543,A0A2C9F381,Q4PS85,A0A287AMV5
GO:0045926	negative regulation of growth	Biological Process	5	A0A4X1U3M3,F2Z543,A0A2C9F381,Q4PS85,A0A287AMV5
GO:0048589	developmental growth	Biological Process	2	A0A2C9F381,Q4PS85
GO:0008284	positive regulation of cell proliferation	Biological Process	2	P80928,A0A4X1W7H9
GO:0008285	negative regulation of cell proliferation	Biological Process	1	F2Z543
GO:0042127	regulation of cell proliferation	Biological Process	3	A0A4X1W7H9,F2Z543,P80928
GO:0048144	fibroblast proliferation	Biological Process	1	P80928
GO:0070661	leukocyte proliferation	Biological Process	1	P80928
GO:0007059	chromosome segregation	Biological Process	1	F1S2Y5
GO:0007017	microtubule-based process	Biological Process	3	A0A4X1SV63,A0A4X1VXP3,P34930
GO:0001775	cell activation	Biological Process	2	P80928,F1SMZ7
GO:0006457	protein folding	Biological Process	8	F1SMZ7,P34930,A0A287BSJ6,A0A480JHU2,A0A4X1VA57,A0A287A1U5,A0A5G2R8I0,A0A4X1TS37
GO:0007165	signal transduction	Biological Process	18	I3LC21,P80928,F1SFA7,B5KJG2,P00503,A0A287AHS0,A0A480KXA1,A0A4X1UWR6,F1RJW7,A0A4X1U1Q7,A0A287AIP7,F1SN67,F2Z543,F1RFH9,A0A2C9F381,Q4PS85,A0A4X1W7H9,A0A4X1SP14
GO:0006928	movement of cell or subcellular component	Biological Process	8	F1RH92,A0A4X1V5J3,P80928,F1S663,A0A287A502,A0A4X1UJP9,Q6QAQ1,A0A4X1SL12
GO:0007049	cell cycle	Biological Process	7	F1S2Y5,A0A4X1SV63,A0A4X1VXP3,A0A287ABE4,P80928,A0A287AMV5,P34930
GO:0007154	cell communication	Biological Process	19	I3LC21,P80928,F1SFA7,B5KJG2,P00503,A0A287AHS0,P08835,A0A480KXA1,A0A4X1UWR6,F1RJW7,A0A4X1U1Q7,A0A287AIP7,F1SN67,F2Z543,F1RFH9,A0A2C9F381,Q4PS85,A0A4X1W7H9,A0A4X1SP14
GO:0008219	cell death	Biological Process	8	P80928,Q6QRN9,P08835,F1RFH9,F1SMZ7,F2Z543,A0A4X1W7H9,A0A4X1SP14
GO:0008037	cell recognition	Biological Process	2	A0A4X1SP14,F1RH92
GO:0016043	cellular component organization	Biological Process	42	A0A4X1SXL9,A0A287ABE4,A0A5G2QML3,A0A480IUH2,A9XFX6,A0A287BEH6,A0A4X1SRM1,A0A5G2R9A9,A0A0B8RT23,A0A4X1VLD0,A0A4X1TS37,A0A286ZTN4,F2Z543,D3GGC5,F1RJW7,A0A4X1UWR6,A0A4X1SV63,A0A4X1VXP3,Q6QAQ1,F1RH92,A0A4X1V5J3,F1RFH9,F1SMZ7,A0A5G2QH97,A0A4X1SKS0,F1SFA7,A0A4X1U3M3,A0A4X1SP14,F1SIS9,A0A4X1T382,F1S663,A0A4X1VDX4,A0A480MN39,A0A2C9F381,A0A4X1VMP3,Q4PS85,A0A4X1VNM5,A0A287AMV5,P80928,P34930,Q8SPJ9,A0A4X1W7…
GO:0016458	gene silencing	Biological Process	1	A0A4X1W2Y3
GO:0019725	cellular homeostasis	Biological Process	15	A0A5G2QXX6,F1RHN4,A0A5G2QKD9,F1SDX9,A0A4X1URM2,Q9TSX9,P12309,A0A4X1VTY0,P09571,A0A4X1TVG9,A0A4X1UWR6,A0A4X1UYL0,F1RJW7,F1RFH9,A0A5G2QQW0
GO:0022402	cell cycle process	Biological Process	7	A0A4X1SV63,A0A4X1VXP3,A0A287ABE4,F1S2Y5,P80928,A0A287AMV5,P34930
GO:0022412	cellular process involved in reproduction in multicellular organism	Biological Process	2	A0A287ABE4,A0A4X1TTH9
GO:0030029	actin filament-based process	Biological Process	12	A0A480IUH2,A9XFX6,A0A287BEH6,A0A4X1SRM1,A0A5G2R9A9,D3GGC5,A0A2C9F381,A0A4X1VMP3,Q4PS85,F1RJW7,A0A4X1U3M3,A0A4X1SL12
GO:0032940	secretion by cell	Biological Process	2	A0A480KXA1,P80928
GO:0045103	intermediate filament-based process	Biological Process	1	A0A480MN39
GO:0048522	positive regulation of cellular process	Biological Process	14	A0A287AMV5,A0A4X1W7H9,A0A480UK19,P80928,F2Z543,A0A4X1TS37,P34930,Q4JH15,Q9TSX9,A0A480KXA1,A0A287ABE4,F1RJW7,A0A4X1T382,A0A287AIP7
GO:0048523	negative regulation of cellular process	Biological Process	20	A0A2C9F381,F2Z543,Q4PS85,P80928,A9XFX6,P08835,A0A287AF07,A0A4X1UWR6,F1RJW7,F1S2Y5,A0A4X1U3M3,A0A4X1U1Q7,A0A4X1SP14,A0A4X1W2Y3,F1SN67,F1RSG9,A0A287AMV5,I3LC21,P34930,A0A4X1W7H9
GO:0048869	cellular developmental process	Biological Process	21	A0A4X1SXL9,F1RG85,Q6QAQ1,F1RH92,A0A4X1V5J3,F1S6B4,P80928,F1RI18,F1RL72,A0A287BPT5,A0A287B8Z2,F1S663,A0A4X1VMP3,A0A4X1U3M3,A0A2C9F381,Q4PS85,F1RJW7,A0A4X1USA5,A0A4X1TTH9,A0A287AMV5,F1SN67
GO:0050794	regulation of cellular process	Biological Process	49	A0A2C9F381,F2Z543,Q4PS85,A0A287AMV5,Q8SPJ9,P80928,A9XFX6,I3LC21,A0A287AJQ2,A0A5G2QXX6,F1RHN4,A0A5G2QKD9,F1SDX9,A0A4X1URM2,Q9TSX9,P12309,A0A4X1VTY0,F1RL72,F1SFA7,B5KJG2,P00503,A0A287AHS0,P08835,A0A4X1W7H9,F1S2Y5,A0A480UK19,A0A287AF07,A0A480KXA1,A0A4X1UWR6,F1RJW7,A0A5G2QH97,A0A4X1SKS0,A0A4X1U3M3,A0A287A502,A0A4X1UJP9,A0A4X1U1Q7,A0A4X1TS37,A0A4X1SP14,P34930,A0A287AIP7,A0A4X1W2Y3,F1SN67,F1RSG9,A0A287…
GO:0051651	maintenance of location in cell	Biological Process	2	F1RFH9,P08835
GO:0051716	cellular response to stimulus	Biological Process	27	I3LC21,P80928,F1SFA7,B5KJG2,P00503,A0A287AHS0,P08835,A0A480KXA1,A0A4X1UWR6,F1RJW7,A0A4X1U1Q7,A0A287AIP7,A0A4X1VLD0,A0A287AMV5,P34930,F1SN67,Q0MVN8,A0A2C9F381,Q4PS85,F2Z543,F1RFH9,F1RWJ6,F1RGX4,F1RII5,A0A4X1W7H9,A0A4X1SL12,A0A4X1SP14
GO:0061919	process utilizing autophagic mechanism	Biological Process	1	A0A480UK19
GO:1990748	cellular detoxification	Biological Process	2	F1RGX4,F1RII5
GO:0003006	developmental process involved in reproduction	Biological Process	1	A0A4X1TTH9
GO:0009566	fertilization	Biological Process	1	A0A4X1SP14
GO:0035036	sperm-egg recognition	Biological Process	1	A0A4X1SP14
GO:0044703	multi-organism reproductive process	Biological Process	3	A0A287ABE4,A0A4X1SP14,A0A4X1TTH9
GO:0048609	multicellular organismal reproductive process	Biological Process	2	A0A287ABE4,A0A4X1TTH9
GO:0051037	regulation of transcription involved in meiotic cell cycle	Biological Process	1	A0A287ABE4
GO:0051321	meiotic cell cycle	Biological Process	1	A0A287ABE4
GO:1903046	meiotic cell cycle process	Biological Process	1	A0A287ABE4
GO:0007155	cell adhesion	Biological Process	7	F1RH92,A0A4X1T2Y2,A0A287A502,A0A4X1UJP9,F1SN67,F1S663,A0A4X1V5J3
GO:0007267	cell-cell signaling	Biological Process	1	I3LC21
GO:0023051	regulation of signaling	Biological Process	10	F1RFL2,P80928,A0A4X1U1Q7,F1SN67,F2Z543,A0A2C9F381,Q4PS85,I3LC21,A0A4X1W7H9,A0A4X1SP14
GO:0023056	positive regulation of signaling	Biological Process	2	P80928,F2Z543
GO:0023057	negative regulation of signaling	Biological Process	9	A0A4X1U1Q7,F1SN67,P80928,F2Z543,A0A2C9F381,Q4PS85,I3LC21,A0A4X1W7H9,A0A4X1SP14
GO:0035637	multicellular organismal signaling	Biological Process	1	A0A4X1SL12
GO:0001503	ossification	Biological Process	2	F1SFA7,A0A4X1U1Q7
GO:0001816	cytokine production	Biological Process	3	F1RMB0,P80928,A0A481AYC5
GO:0003008	system process	Biological Process	17	P63317,Q4JH15,A0A480KXA1,A0A5G2RGN3,B5KJG2,A0A4X1U8T2,A0A287BL75,Q75NH3,F1SFA7,A0A4X1UWR6,F1RJW7,A0A286ZI93,F1RFH9,A0A2C9F381,Q4PS85,A0A4X1U3M3,A0A4X1SL12
GO:0007275	multicellular organism development	Biological Process	25	F1SFA7,F1SN67,F1RG85,P08059,F1S2Y5,A0A4X1SXL9,F1S663,F1RL72,Q6QAQ1,F1RH92,A0A4X1V5J3,D3GGC5,A0A287BEH6,A0A4X1SFZ0,A0A2C9F381,Q4PS85,A0A4X1UYL0,A0A4X1U3M3,F1RI18,A0A4X1U1Q7,A0A4X1VMP3,A0A287A502,A0A4X1UJP9,A0A286ZI93,A0A288CFT0
GO:0007389	pattern specification process	Biological Process	1	F1RL72
GO:0008340	determination of adult lifespan	Biological Process	1	A0A4X1UYL0
GO:0009791	post-embryonic development	Biological Process	2	F1SN67,A0A4X1U3M3
GO:0048871	multicellular organismal homeostasis	Biological Process	3	A0A480WX09,A0A287AIP7,A0A4X1VNM5
GO:0050879	multicellular organismal movement	Biological Process	4	P63317,Q4JH15,F1RJW7,F1RFH9
GO:0051239	regulation of multicellular organismal process	Biological Process	26	P63317,A0A5G2RGN3,A0A4X1U8T2,A0A287BL75,Q75NH3,A0A4X1UWR6,F1RL72,F1RJW7,F1RK48,A0A286ZI93,F1S2Y5,F1RFH9,F1RMB0,P80928,A0A2C9F381,Q4PS85,A0A481AYC5,A0A287A502,A0A4X1UJP9,A0A4X1U1Q7,A0A4X1SL12,A0A4X1U3M3,A0A480WX09,A0A287AIP7,A0A4X1VNM5,F1SN67
GO:0051240	positive regulation of multicellular organismal process	Biological Process	5	F1RFH9,F1RMB0,P80928,A0A480WX09,A0A287AIP7
GO:0051241	negative regulation of multicellular organismal process	Biological Process	3	A0A4X1U1Q7,A0A4X1VNM5,F1SN67
GO:0097242	amyloid-beta clearance	Biological Process	1	A0A4X1UYL0
GO:0009653	anatomical structure morphogenesis	Biological Process	18	A0A4X1SXL9,F1RG85,P08059,F1S663,F1RL72,Q6QAQ1,F1RH92,A0A4X1V5J3,F1SFA7,A0A2C9F381,A0A4X1VMP3,Q4PS85,F1RJW7,F1SN67,A0A4X1U3M3,A0A286ZI93,A0A4X1U1Q7,A0A287AMV5
GO:0007568	aging	Biological Process	4	F1S6B4,P80928,A0A4X1UYL0,A0A287AMV5
GO:0048646	anatomical structure formation involved in morphogenesis	Biological Process	8	P08059,A0A4X1SXL9,F1RL72,A0A2C9F381,A0A4X1VMP3,Q4PS85,F1RJW7,A0A4X1U3M3
GO:0021700	developmental maturation	Biological Process	1	A0A4X1TTH9
GO:0048856	anatomical structure development	Biological Process	30	A0A4X1SXL9,F1SFA7,F1SN67,F1RG85,P08059,F1S2Y5,A0A288CFT0,F1S663,F1RL72,Q6QAQ1,F1RH92,A0A4X1V5J3,D3GGC5,A0A287BEH6,A0A4X1SFZ0,A0A2C9F381,Q4PS85,A0A4X1UYL0,A0A4X1U3M3,F1RI18,A0A4X1U1Q7,A0A287BPT5,A0A287B8Z2,A0A4X1VMP3,F1RJW7,A0A287A502,A0A4X1UJP9,A0A4X1TTH9,A0A286ZI93,A0A287AMV5
GO:0050793	regulation of developmental process	Biological Process	10	F1RL72,F1S2Y5,A0A2C9F381,Q4PS85,A0A287A502,A0A4X1UJP9,A0A4X1U1Q7,P80928,A0A287AMV5,F1SN67
GO:0051093	negative regulation of developmental process	Biological Process	5	A0A2C9F381,Q4PS85,A0A4X1U1Q7,P80928,F1SN67
GO:0040012	regulation of locomotion	Biological Process	3	P80928,A0A287A502,A0A4X1UJP9
GO:0040013	negative regulation of locomotion	Biological Process	1	P80928
GO:0042330	taxis	Biological Process	3	F1RH92,A0A4X1V5J3,P80928
GO:0048870	cell motility	Biological Process	5	P80928,F1S663,A0A287A502,A0A4X1UJP9,Q6QAQ1
GO:0043902	positive regulation of multi-organism process	Biological Process	1	P80928
GO:0044089	positive regulation of cellular component biogenesis	Biological Process	3	A0A4X1TS37,A0A4X1T382,P34930
GO:0048584	positive regulation of response to stimulus	Biological Process	3	P80928,F1RMB0,F2Z543
GO:0051050	positive regulation of transport	Biological Process	3	A0A480KXA1,P80928,F1RJW7
GO:1904951	positive regulation of establishment of protein localization	Biological Process	2	A0A480KXA1,P80928
GO:1905954	positive regulation of lipid localization	Biological Process	1	P80928
GO:0048585	negative regulation of response to stimulus	Biological Process	9	P80928,A0A4X1U1Q7,F1SN67,A0A2C9F381,Q4PS85,F2Z543,I3LC21,A0A4X1W7H9,A0A4X1SP14
GO:0051051	negative regulation of transport	Biological Process	2	F1RSG9,A0A4X1W7H9
GO:1903828	negative regulation of cellular protein localization	Biological Process	1	F1RSG9
GO:1904950	negative regulation of establishment of protein localization	Biological Process	1	F1RSG9
GO:0030155	regulation of cell adhesion	Biological Process	2	A0A287A502,A0A4X1UJP9
GO:0032879	regulation of localization	Biological Process	10	P80928,A0A4X1UWR6,F1RJW7,A0A4X1SKS0,A0A287A502,A0A4X1UJP9,F1RSG9,A0A480KXA1,A0A4X1SL12,A0A4X1W7H9
GO:0043900	regulation of multi-organism process	Biological Process	1	P80928
GO:0044087	regulation of cellular component biogenesis	Biological Process	6	A9XFX6,A0A5G2QH97,A0A4X1SP14,A0A4X1TS37,A0A4X1T382,P34930
GO:0048583	regulation of response to stimulus	Biological Process	14	P80928,F1RK48,A0A286ZI93,A0A4X1U1Q7,F1SN67,A0A2C9F381,Q4PS85,F1RMB0,F2Z543,A0A4X1T635,I3LC21,A0A4X1W7H9,A0A287AMV5,A0A4X1SP14
GO:0006950	response to stress	Biological Process	17	A0A287AF07,P34930,P80928,Q9TSX9,P08835,Q5XLD3,F1RJW7,F1SMZ7,A0A4X1VLD0,A0A287AMV5,A0A2C9F381,Q4PS85,F1RMB0,F2Z543,A0A4X1T635,F1RFH9,F1RWJ6
GO:0009605	response to external stimulus	Biological Process	9	F1RH92,A0A4X1V5J3,P08835,Q5S1S4,P80928,A0A2C9F381,Q4PS85,F2Z543,A0A4X1T635
GO:0009607	response to biotic stimulus	Biological Process	2	Q5S1S4,P80928
GO:0009628	response to abiotic stimulus	Biological Process	4	Q5XLD3,F1RJW7,F1SMZ7,F1RWJ6
GO:0009719	response to endogenous stimulus	Biological Process	9	F1SFA7,A0A4X1U1Q7,Q29554,P00503,A0A287AIP7,F1SN67,F2Z543,A0A4X1UWR6,A0A4X1SL12
GO:0014823	response to activity	Biological Process	1	F1RK48
GO:0014874	response to stimulus involved in regulation of muscle adaptation	Biological Process	1	F1RK48
GO:0042221	response to chemical	Biological Process	20	P34930,F1SFA7,F1RH92,A0A4X1V5J3,P80928,A0A4X1U1Q7,Q29554,P00503,A0A287AIP7,A0A4X1VLD0,A0A287AMV5,F1SN67,Q0MVN8,F2Z543,A0A4X1UWR6,F1RWJ6,F1RGX4,F1RII5,A0A4X1SL12,A0A4X1W7H9
GO:0043500	muscle adaptation	Biological Process	3	A0A286ZI93,A0A2C9F381,Q4PS85
GO:0072376	protein activation cascade	Biological Process	1	F2Z543
GO:0033036	macromolecule localization	Biological Process	13	F1S2Y5,A0A4X1UYL5,Q8HY46,F1RFL2,F1SN67,A0A287BPT5,A0A287AMV5,F1RSG9,A0A287AIP7,A0A4X1TS37,F1SMZ7,A0A480KXA1,P80928
GO:0051234	establishment of localization	Biological Process	46	F1RK48,P34930,Q95339,P09571,A0A4X1TVG9,A0A0B8RT73,A0A4X1UWR6,F1RJW7,F1S2Y5,A0A4X1UYL5,Q8HY46,K9IW80,A0A4X1SS97,A0A480V6Z4,P80021,A0A4X1T8N4,A0A287A2Y4,A0A480RYH5,K7GS22,A0A4X1VPE5,A0A4X1SQX6,A0A286ZYM6,A0A481D232,A0A4X1TQK3,A0A076EBU5,A0A5G2QK91,A0A480VVB4,A0A4X1SKS0,F1RFL2,A0A287BGP7,A0A287BPT5,A0A287AMV5,Q5S3G4,A0A287AZF9,A0A287ANH8,F1RSG9,A0A287AIP7,A0A4X1TS37,F1SMZ7,A0A287BSJ6,Q6QAQ1,A0A480KX…
GO:0051235	maintenance of location	Biological Process	5	A0A4X1UWR6,F1RJW7,F1SN67,F1RFH9,P08835
GO:0051641	cellular localization	Biological Process	15	A0A4X1UWR6,F1RJW7,F1RFL2,A0A286ZYM6,Q5S3G4,A0A287AZF9,A0A287ANH8,F1RSG9,A0A4X1TS37,F1SMZ7,A0A287BSJ6,Q6QAQ1,F1S2Y5,F1RFH9,P08835
GO:0051674	localization of cell	Biological Process	5	P80928,F1S663,A0A287A502,A0A4X1UJP9,Q6QAQ1
GO:0051707	response to other organism	Biological Process	2	Q5S1S4,P80928
GO:0065008	regulation of biological quality	Biological Process	34	P80928,A9XFX6,A0A5G2QXX6,F1RHN4,A0A5G2QKD9,F1SDX9,A0A4X1URM2,Q9TSX9,P12309,A0A4X1VTY0,P09571,A0A4X1TVG9,A0A4X1TS37,F1SFA7,A0A4X1VML1,A0A480VVM0,A0A4X1VMK1,A0A4X1UWR6,A0A4X1UYL0,F1RJW7,F2Z543,A0A5G2R6D0,F1RFH9,P08059,F1SN67,A0A5G2QQW0,P08835,P00503,A0A4X1SL12,A0A4X1U3M3,A0A480WX09,A0A287AIP7,A0A4X1VNM5,A0A4X1W7H9
GO:0065009	regulation of molecular function	Biological Process	6	A0A4X1UYL0,P80928,A0A4X1TS37,A0A287AIP7,F1RJW7,A0A287AF07
GO:0044085	cellular component biogenesis	Biological Process	20	A0A5G2QML3,A0A480IUH2,A9XFX6,A0A4X1VLD0,A0A4X1TS37,A0A5G2QH97,A0A4X1SP14,F1SIS9,A0A4X1T382,A0A2C9F381,A0A4X1VMP3,Q4PS85,F1RJW7,A0A4X1VNM5,A0A4X1U3M3,A0A287AMV5,P80928,F1SFA7,P34930,Q8SPJ9
GO:0007276	gamete generation	Biological Process	2	A0A287ABE4,A0A4X1TTH9
GO:0006116	NADH oxidation	Biological Process	1	A0A287BDV9
GO:0022900	electron transport chain	Biological Process	18	A0A287BAW0,I3LDC1,A0A4X1SY51,A0A4X1U405,A0A4X1T0A8,F1SIS9,A0A286ZVX2,A0A4X1U2M7,F1RI18,A0A4X1W4V4,A0A287AZF9,Q5S3G4,A0A4X1V362,A0A076ED92,A0A4X1V1H9,A0A4X1VLA2,A0A480LCX7,A0A4X1TJ75
GO:0015980	energy derivation by oxidation of organic compounds	Biological Process	40	A0A4X1TVN8,A0A4X1TV38,A0A480Q1V4,A0A480LCX7,P29804,K9IVI1,A0A480M6E4,F1SRC5,Q9N0F1,A0A286ZKX2,A0A480KJB8,A0A4X1T2S0,A0A4X1WCL6,A0A4X1W946,F1RK10,A0A4X1TYC2,A0A4X1V8E8,A0A286ZQY6,A0A4X1W6L5,Q1G1K7,I3LDC1,A0A4X1VC51,A0A4X1TJ75,A0A287BAW0,A0A4X1SY51,A0A4X1U405,A0A4X1T0A8,F1SIS9,A0A286ZVX2,A0A4X1U2M7,F1RI18,A0A4X1W4V4,A0A287AZF9,Q5S3G4,A0A4X1V362,A0A076ED92,A0A4X1V1H9,A0A4X1VLA2,A0A287AMV5,A0A4X1UYL0
GO:0034440	lipid oxidation	Biological Process	6	I3LP02,A0A4X1UK89,Q29554,A0A287AA21,Q8HY46,Q6UAQ8
GO:0034641	cellular nitrogen compound metabolic process	Biological Process	97	A0A2C9F381,F2Z543,Q4PS85,A0A287AMV5,Q8SPJ9,F1RMB0,A0A481DAZ4,I3LP02,P29804,A0A4X1VDD8,B1A3A0,D0G784,F1RFY2,A0A287BG23,A0A4X1U986,P08059,A0A4X1W2A2,A0A287AJQ2,A0A4X1W9S6,F1RJ25,A0A287B8Z2,I3LCN1,A0A286ZRV2,Q29568,A0A288CFT0,B5KJG2,A0A481CCJ1,G3CKJ2,A0A480Q679,A0A076KRX0,A0A4X1W8R1,Q9N0F1,A0A4X1VC51,A0A287BDV9,A0A286ZTN4,A0A4X1SY51,A0A4X1U405,A0A4X1T0A8,F1SIS9,A0A286ZVX2,A0A4X1U2M7,F1RI18,A0A4X1W4V…
GO:0051171	regulation of nitrogen compound metabolic process	Biological Process	18	A0A2C9F381,F2Z543,Q4PS85,A0A287AMV5,Q8SPJ9,A0A287AJQ2,F1RL72,F1S2Y5,A0A4X1TS37,P80928,P34930,A0A4X1W2Y3,F1SN67,A0A287ABE4,A0A481AYC5,Q4JH15,Q9TSX9,A0A287AIP7
GO:0051172	negative regulation of nitrogen compound metabolic process	Biological Process	7	A0A2C9F381,F2Z543,Q4PS85,F1S2Y5,P80928,A0A4X1W2Y3,P34930
GO:0051173	positive regulation of nitrogen compound metabolic process	Biological Process	9	A0A287AMV5,P34930,P80928,F2Z543,Q4JH15,Q9TSX9,A0A287ABE4,A0A4X1TS37,A0A287AIP7
GO:0097164	ammonium ion metabolic process	Biological Process	1	Q8HY46
GO:1901564	organonitrogen compound metabolic process	Biological Process	112	Q8SPJ9,F1RSG9,I3LP02,P29804,A0A4X1VDD8,B1A3A0,D0G784,F1RFY2,A0A287BG23,A0A4X1U986,P08059,A0A4X1W2A2,A0A287AJQ2,A0A4X1W9S6,F1RJ25,A0A287B8Z2,I3LCN1,A0A286ZRV2,Q29568,A0A288CFT0,B5KJG2,A0A481CCJ1,G3CKJ2,A0A480Q679,A0A076KRX0,A0A4X1W8R1,Q9N0F1,A0A4X1VC51,A0A287BDV9,A0A286ZTN4,A0A4X1SY51,A0A4X1U405,A0A4X1T0A8,F1SIS9,A0A286ZVX2,A0A4X1U2M7,F1RI18,A0A4X1W4V4,A0A287AZF9,Q5S3G4,A0A4X1VTY0,A0A4X1VJ59,P0057…
GO:0009894	regulation of catabolic process	Biological Process	6	A0A287AMV5,A0A287AJQ2,A0A480UK19,P34930,F2Z543,A0A4X1TS37
GO:0009895	negative regulation of catabolic process	Biological Process	1	F2Z543
GO:0009896	positive regulation of catabolic process	Biological Process	4	A0A287AMV5,A0A480UK19,P34930,A0A4X1TS37
GO:0042447	hormone catabolic process	Biological Process	1	A0A4X1UYL0
GO:0044248	cellular catabolic process	Biological Process	56	A0A287AMV5,A0A4X1TV38,B1A3A0,D0G784,F1RFY2,A0A287BG23,A0A4X1U986,P08059,A0A4X1W2A2,A0A287AJQ2,A0A4X1W9S6,F1RJ25,A0A287B8Z2,I3LCN1,A0A286ZRV2,Q29568,A0A288CFT0,B5KJG2,A0A481CCJ1,G3CKJ2,A0A480Q679,A0A076KRX0,A0A4X1W8R1,A0A4X1UYL0,A0A4X1W550,A0A4X1VP69,A0A4X1VLD0,P00503,I3LP02,A0A4X1TI76,A0A4X1UK89,Q29554,A0A287AA21,Q8HY46,A0A480R857,A0A4X1VML1,A0A480VVM0,A0A4X1VMK1,A0A4X1W6D3,I3LNB4,A0A480UK19,A0A2…
GO:0044282	small molecule catabolic process	Biological Process	23	P00503,I3LP02,A0A4X1TI76,A0A4X1UK89,Q29554,A0A287AA21,Q8HY46,A0A480R857,A0A4X1VML1,A0A480VVM0,A0A4X1VMK1,A0A4X1W6D3,I3LNB4,A0A287AAI9,A0A286ZRV2,Q9N0F1,Q6UAQ8,A0A4X1UW18,Q9TV69,M9MMN4,A0A4X1T0T1,Q29551,A0A4X1SUA7
GO:1901575	organic substance catabolic process	Biological Process	57	A0A287AMV5,F1RSG9,A0A4X1TV38,B1A3A0,D0G784,F1RFY2,A0A287BG23,A0A4X1U986,P08059,A0A4X1W2A2,A0A287AJQ2,A0A4X1W9S6,F1RJ25,A0A287B8Z2,I3LCN1,A0A286ZRV2,Q29568,A0A288CFT0,B5KJG2,A0A481CCJ1,G3CKJ2,A0A480Q679,A0A076KRX0,A0A4X1W8R1,A0A4X1UYL0,A0A4X1W550,A0A4X1VP69,A0A4X1VLD0,P00503,I3LP02,A0A4X1TI76,A0A4X1UK89,Q29554,A0A287AA21,Q8HY46,A0A480R857,A0A4X1VML1,A0A480VVM0,A0A4X1VMK1,A0A4X1W6D3,I3LNB4,A0A287AA…
GO:0009889	regulation of biosynthetic process	Biological Process	14	A0A2C9F381,F2Z543,Q4PS85,A0A287AJQ2,F1RL72,A0A287AF07,F1S2Y5,A0A4X1W2Y3,F1SN67,A0A481AYC5,Q4JH15,A0A287ABE4,A0A4X1TS37,P34930
GO:0009890	negative regulation of biosynthetic process	Biological Process	6	A0A2C9F381,F2Z543,Q4PS85,F1S2Y5,A0A4X1W2Y3,P34930
GO:0009891	positive regulation of biosynthetic process	Biological Process	4	F2Z543,Q4JH15,A0A287ABE4,A0A4X1TS37
GO:0044249	cellular biosynthetic process	Biological Process	80	A0A2C9F381,F2Z543,Q4PS85,P80928,F1RMB0,A0A481DAZ4,A0A4X1TV38,I3LP02,P29804,A0A4X1VDD8,B1A3A0,D0G784,F1RFY2,A0A287BG23,A0A4X1U986,P08059,A0A4X1W2A2,A0A287AJQ2,A0A4X1W9S6,F1RJ25,A0A287B8Z2,I3LCN1,A0A286ZRV2,Q29568,A0A288CFT0,B5KJG2,A0A481CCJ1,G3CKJ2,A0A480Q679,A0A076KRX0,A0A4X1W8R1,P00503,P00571,A0A4X1UV27,A0A480TD90,F1RL72,A0A5S6HDI4,A0A4X1SXB7,A0A4X1TN76,A0A4X1SYI2,A0A480W2P7,K7GQG9,A0A4X1W9A7,A0…
GO:0044283	small molecule biosynthetic process	Biological Process	34	P80928,P08059,A0A286ZRV2,A0A288CFT0,Q7YS28,B1A3A0,D0G784,F1RFY2,A0A287BG23,A0A4X1U986,A0A4X1W2A2,A0A287AJQ2,A0A4X1W9S6,F1RJ25,A0A287B8Z2,I3LCN1,Q29568,B5KJG2,A0A481CCJ1,G3CKJ2,A0A480Q679,A0A076KRX0,A0A4X1W8R1,P00503,K7GQG9,A0A4X1W9A7,A0A5G2QCC0,A0A4X1UZ68,A0A480R641,A0A4X1UJ47,A0A5G2RDA5,A0A287AF07,A0A5G2R6D0,I3LP02
GO:1901576	organic substance biosynthetic process	Biological Process	87	A0A2C9F381,F2Z543,Q4PS85,P80928,F1RMB0,A0A481DAZ4,A0A4X1TV38,I3LP02,P29804,A0A4X1VDD8,P08059,A0A286ZRV2,A0A288CFT0,Q7YS28,B1A3A0,D0G784,F1RFY2,A0A287BG23,A0A4X1U986,A0A4X1W2A2,A0A287AJQ2,A0A4X1W9S6,F1RJ25,A0A287B8Z2,I3LCN1,Q29568,B5KJG2,A0A481CCJ1,G3CKJ2,A0A480Q679,A0A076KRX0,A0A4X1W8R1,P00503,P00571,A0A4X1UV27,A0A480TD90,F1RL72,A0A5S6HDI4,A0A4X1SXB7,A0A4X1TN76,A0A4X1SYI2,A0A480W2P7,K7GQG9,A0A4X1…
GO:0010605	negative regulation of macromolecule metabolic process	Biological Process	8	A0A2C9F381,F2Z543,Q4PS85,A0A287AMV5,P80928,F1S2Y5,A0A4X1W2Y3,P34930
GO:0031324	negative regulation of cellular metabolic process	Biological Process	8	A0A2C9F381,F2Z543,Q4PS85,A0A287AF07,F1S2Y5,P80928,A0A4X1W2Y3,P34930
GO:0120163	negative regulation of cold-induced thermogenesis	Biological Process	1	A0A4X1VNM5
GO:0010604	positive regulation of macromolecule metabolic process	Biological Process	10	A0A287AMV5,A0A480KXA1,P34930,P80928,F2Z543,Q4JH15,Q9TSX9,A0A287ABE4,A0A4X1TS37,A0A287AIP7
GO:0031325	positive regulation of cellular metabolic process	Biological Process	10	A0A287AMV5,A0A480UK19,P34930,P80928,F2Z543,Q4JH15,Q9TSX9,A0A287ABE4,A0A4X1TS37,A0A287AIP7
GO:0120162	positive regulation of cold-induced thermogenesis	Biological Process	2	A0A480WX09,A0A287AIP7
GO:0031323	regulation of cellular metabolic process	Biological Process	21	A0A2C9F381,F2Z543,Q4PS85,A0A287AMV5,Q8SPJ9,A0A287AJQ2,F1RL72,A0A480UK19,A0A287AF07,F1S2Y5,A0A4X1TS37,P80928,P34930,A0A4X1W2Y3,F1SN67,A0A287ABE4,A0A481AYC5,Q4JH15,Q9TSX9,A0A287AIP7,A0A4X1UYL0
GO:0043455	regulation of secondary metabolic process	Biological Process	1	A0A287AJQ2
GO:0051341	regulation of oxidoreductase activity	Biological Process	1	A0A287AF07
GO:0060255	regulation of macromolecule metabolic process	Biological Process	18	A0A2C9F381,F2Z543,Q4PS85,A0A287AMV5,F1RL72,A0A480KXA1,P80928,F1S2Y5,A0A4X1TS37,P34930,A0A4X1W2Y3,F1SN67,A0A287AJQ2,A0A287ABE4,A0A481AYC5,Q4JH15,Q9TSX9,A0A287AIP7
GO:0062012	regulation of small molecule metabolic process	Biological Process	3	Q8SPJ9,A0A287AJQ2,A0A287AF07
GO:0080090	regulation of primary metabolic process	Biological Process	18	A0A2C9F381,F2Z543,Q4PS85,A0A287AMV5,Q8SPJ9,A0A287AJQ2,F1RL72,F1S2Y5,A0A4X1TS37,P80928,P34930,A0A4X1W2Y3,F1SN67,A0A287ABE4,A0A481AYC5,Q4JH15,Q9TSX9,A0A287AIP7
GO:0120161	regulation of cold-induced thermogenesis	Biological Process	3	A0A480WX09,A0A287AIP7,A0A4X1VNM5
GO:0006790	sulfur compound metabolic process	Biological Process	8	I3LP02,P29804,A0A4X1VDD8,Q9N0F1,A0A4X1VC51,A0A4X1VTY0,K7GPJ4,A0A287BPT5
GO:0006081	cellular aldehyde metabolic process	Biological Process	5	A0A287AAI9,Q8WNV7,A0A287AJQ2,A0A286ZRV2,A0A288CFT0
GO:0006082	organic acid metabolic process	Biological Process	85	P80928,P29804,A0A4X1VDD8,A0A5G2QFC4,Q7YS28,B1A3A0,D0G784,F1RFY2,A0A287BG23,A0A4X1U986,P08059,A0A4X1W2A2,A0A287AJQ2,A0A4X1W9S6,F1RJ25,A0A287B8Z2,I3LCN1,A0A286ZRV2,Q29568,A0A288CFT0,B5KJG2,A0A481CCJ1,G3CKJ2,A0A480Q679,A0A076KRX0,A0A4X1W8R1,A0A480Q1V4,A0A480LCX7,K9IVI1,A0A480M6E4,F1SRC5,Q9N0F1,A0A286ZKX2,A0A480KJB8,A0A4X1T2S0,A0A4X1WCL6,A0A4X1W946,F1RK10,A0A4X1TYC2,A0A4X1V8E8,A0A286ZQY6,A0A4X1W6L5,Q…
GO:0006091	generation of precursor metabolites and energy	Biological Process	69	Q8SPJ9,A0A4X1TVN8,A0A4X1TV38,B1A3A0,D0G784,F1RFY2,A0A287BG23,A0A4X1U986,P08059,A0A4X1W2A2,A0A287AJQ2,A0A4X1W9S6,F1RJ25,A0A287B8Z2,I3LCN1,A0A286ZRV2,Q29568,A0A288CFT0,B5KJG2,A0A481CCJ1,G3CKJ2,A0A480Q679,A0A076KRX0,A0A4X1W8R1,A0A480Q1V4,A0A480LCX7,P29804,K9IVI1,A0A480M6E4,F1SRC5,Q9N0F1,A0A286ZKX2,A0A480KJB8,A0A4X1T2S0,A0A4X1WCL6,A0A4X1W946,F1RK10,A0A4X1TYC2,A0A4X1V8E8,A0A286ZQY6,A0A4X1W6L5,Q1G1K7,I…
GO:0006575	cellular modified amino acid metabolic process	Biological Process	9	A0A4X1VTY0,A0A480R857,Q8HY46,A0A5G2R6D0,Q5XLD3,A0A287AKB5,Q2HYU1,A0A4X1T7M8,A0A287AMP3
GO:0006725	cellular aromatic compound metabolic process	Biological Process	92	A0A2C9F381,F2Z543,Q4PS85,A0A287AMV5,Q8SPJ9,F1RMB0,A0A481DAZ4,I3LP02,P29804,A0A4X1VDD8,B1A3A0,D0G784,F1RFY2,A0A287BG23,A0A4X1U986,P08059,A0A4X1W2A2,A0A287AJQ2,A0A4X1W9S6,F1RJ25,A0A287B8Z2,I3LCN1,A0A286ZRV2,Q29568,A0A288CFT0,B5KJG2,A0A481CCJ1,G3CKJ2,A0A480Q679,A0A076KRX0,A0A4X1W8R1,Q9N0F1,A0A4X1VC51,A0A287BDV9,A0A286ZTN4,A0A4X1SY51,A0A4X1U405,A0A4X1T0A8,F1SIS9,A0A286ZVX2,A0A4X1U2M7,F1RI18,A0A4X1W4V…
GO:0006730	one-carbon metabolic process	Biological Process	2	A0A5G2R6D0,A0A480R857
GO:0006793	phosphorus metabolic process	Biological Process	81	Q8SPJ9,A0A286ZQ47,A0A286ZKJ2,A0A287BDV9,I3LP02,P29804,A0A4X1VDD8,B1A3A0,D0G784,F1RFY2,A0A287BG23,A0A4X1U986,P08059,A0A4X1W2A2,A0A287AJQ2,A0A4X1W9S6,F1RJ25,A0A287B8Z2,I3LCN1,A0A286ZRV2,Q29568,A0A288CFT0,B5KJG2,A0A481CCJ1,G3CKJ2,A0A480Q679,A0A076KRX0,A0A4X1W8R1,Q9N0F1,A0A4X1VC51,A0A286ZTN4,A0A4X1SY51,A0A4X1U405,A0A4X1T0A8,F1SIS9,A0A286ZVX2,A0A4X1U2M7,F1RI18,A0A4X1W4V4,A0A287AZF9,Q5S3G4,A0A4X1VJ59,P…
GO:0072593	reactive oxygen species metabolic process	Biological Process	3	A0A287AF07,F1RGX4,F1RII5
GO:0006805	xenobiotic metabolic process	Biological Process	1	Q0MVN8
GO:0017144	drug metabolic process	Biological Process	87	Q8SPJ9,B1A3A0,D0G784,F1RFY2,A0A287BG23,A0A4X1U986,P08059,A0A4X1W2A2,A0A287AJQ2,A0A4X1W9S6,F1RJ25,A0A287B8Z2,I3LCN1,A0A286ZRV2,Q29568,A0A288CFT0,B5KJG2,A0A481CCJ1,G3CKJ2,A0A480Q679,A0A076KRX0,A0A4X1W8R1,A0A480Q1V4,A0A480LCX7,P29804,K9IVI1,A0A480M6E4,F1SRC5,Q9N0F1,A0A286ZKX2,A0A480KJB8,A0A4X1T2S0,A0A4X1WCL6,A0A4X1W946,F1RK10,A0A4X1TYC2,A0A4X1V8E8,A0A286ZQY6,A0A4X1W6L5,Q1G1K7,I3LDC1,A0A4X1VC51,A0A4X…
GO:0042133	neurotransmitter metabolic process	Biological Process	4	A0A4X1VML1,A0A480VVM0,A0A4X1VMK1,A0A5G2R6D0
GO:0042180	cellular ketone metabolic process	Biological Process	5	A0A5G2QCC0,A0A4X1UZ68,A0A480R641,A0A287AF07,A0A287AAI9
GO:0043094	cellular metabolic compound salvage	Biological Process	1	A0A4X1SYT7
GO:0044255	cellular lipid metabolic process	Biological Process	17	P80928,Q66LN4,A0A480WX09,A0A4X1UVC1,A0A4X1UJ95,Q8HY46,K7GQG9,I3LP02,A0A4X1UK89,Q29554,A0A287AA21,A0A481C945,A0A4X1UM42,Q6UAQ8,Q8WNV7,A0A4X1UW18,Q9TSX9
GO:0044260	cellular macromolecule metabolic process	Biological Process	34	A0A2C9F381,F2Z543,Q4PS85,A0A287AMV5,F1RFL2,F1RSG9,F1RMB0,A0A481DAZ4,A0A4X1TVN8,A0A4X1TV38,A0A0B8RT23,A0A480TD90,F1RL72,A0A5S6HDI4,A0A4X1SXB7,A0A4X1TN76,A0A4X1SYI2,A0A5G2REF2,A0A480W2P7,A0A4X1UYL0,A0A4X1W550,A0A4X1VP69,A0A4X1VLD0,A0A4X1TS37,F1S2Y5,P80928,P34930,A0A4X1W2Y3,F1SN67,Q4JH15,A0A287ABE4,A0A286ZWZ5,A0A287AIP7,Q9N0F1
GO:0044262	cellular carbohydrate metabolic process	Biological Process	5	A0A4X1TVN8,A0A4X1TV38,P00503,A0A286ZRV2,A0A287AJQ2
GO:0046483	heterocycle metabolic process	Biological Process	93	A0A2C9F381,F2Z543,Q4PS85,A0A287AMV5,Q8SPJ9,F1RMB0,A0A481DAZ4,I3LP02,P29804,A0A4X1VDD8,B1A3A0,D0G784,F1RFY2,A0A287BG23,A0A4X1U986,P08059,A0A4X1W2A2,A0A287AJQ2,A0A4X1W9S6,F1RJ25,A0A287B8Z2,I3LCN1,A0A286ZRV2,Q29568,A0A288CFT0,B5KJG2,A0A481CCJ1,G3CKJ2,A0A480Q679,A0A076KRX0,A0A4X1W8R1,Q9N0F1,A0A4X1VC51,A0A287BDV9,A0A286ZTN4,A0A4X1SY51,A0A4X1U405,A0A4X1T0A8,F1SIS9,A0A286ZVX2,A0A4X1U2M7,F1RI18,A0A4X1W4V…
GO:0046950	cellular ketone body metabolic process	Biological Process	4	I3LP02,M9MMN4,A0A4X1T0T1,Q29551
GO:0051186	cofactor metabolic process	Biological Process	42	I3LP02,P29804,A0A4X1VDD8,B1A3A0,D0G784,F1RFY2,A0A287BG23,A0A4X1U986,P08059,A0A4X1W2A2,A0A287AJQ2,A0A4X1W9S6,F1RJ25,A0A287B8Z2,I3LCN1,A0A286ZRV2,Q29568,A0A288CFT0,B5KJG2,A0A481CCJ1,G3CKJ2,A0A480Q679,A0A076KRX0,A0A4X1W8R1,Q9N0F1,F1S4D5,P00503,A0A4X1VC51,A0A287BDV9,A0A4X1VTY0,K7GPJ4,A0A4X1W9A7,A0A4X1TCS4,A0A5G2QCC0,A0A4X1UZ68,A0A480R641,A0A4X1UJ47,A0A480R857,A0A5G2R6D0,F1RGX4,F1RII5,A0A4X1VXY4
GO:0005975	carbohydrate metabolic process	Biological Process	44	A0A4X1TVN8,A0A4X1TV38,P29804,A0A287BG23,A0A481CCJ1,G3CKJ2,A0A076KRX0,P08059,A0A286ZRV2,A0A288CFT0,Q7YS28,B1A3A0,D0G784,F1RFY2,A0A4X1U986,A0A4X1W2A2,A0A287AJQ2,A0A4X1W9S6,F1RJ25,A0A287B8Z2,I3LCN1,Q29568,B5KJG2,A0A480Q679,A0A4X1W8R1,P00503,Q9TV69,A0A385JGP0,A0A4X1V5I8,A0A286ZKX2,A0A480KJB8,A0A4X1WCL6,A0A4X1T9Q1,A0A4X1TAN5,A0A5G2QP21,Q19PY1,A0A287AY74,A0A4X1V5X5,A0A287BDV9,A0A5G2RC42,A0A287B6I2,F1SH…
GO:0006099	tricarboxylic acid cycle	Biological Process	21	A0A480Q1V4,A0A480LCX7,P29804,K9IVI1,A0A480M6E4,F1SRC5,Q9N0F1,A0A286ZKX2,A0A480KJB8,A0A4X1T2S0,A0A4X1WCL6,A0A4X1W946,F1RK10,A0A4X1TYC2,A0A4X1V8E8,A0A286ZQY6,A0A4X1W6L5,Q1G1K7,I3LDC1,A0A4X1VC51,A0A4X1TJ75
GO:0006139	nucleobase-containing compound metabolic process	Biological Process	87	A0A2C9F381,F2Z543,Q4PS85,A0A287AMV5,Q8SPJ9,F1RMB0,A0A481DAZ4,I3LP02,P29804,A0A4X1VDD8,B1A3A0,D0G784,F1RFY2,A0A287BG23,A0A4X1U986,P08059,A0A4X1W2A2,A0A287AJQ2,A0A4X1W9S6,F1RJ25,A0A287B8Z2,I3LCN1,A0A286ZRV2,Q29568,A0A288CFT0,B5KJG2,A0A481CCJ1,G3CKJ2,A0A480Q679,A0A076KRX0,A0A4X1W8R1,Q9N0F1,A0A4X1VC51,A0A287BDV9,A0A286ZTN4,A0A4X1SY51,A0A4X1U405,A0A4X1T0A8,F1SIS9,A0A286ZVX2,A0A4X1U2M7,F1RI18,A0A4X1W4V…
GO:0006520	cellular amino acid metabolic process	Biological Process	21	A0A4X1SXB7,A0A4X1TN76,A0A4X1SYI2,P00503,A0A4X1UV27,I3LP02,A0A4X1TI76,A0A4X1T500,A0A5G2RDA5,A0A4X1VML1,A0A480VVM0,A0A4X1VMK1,A0A4X1W6D3,I3LNB4,A0A5G2R6D0,A0A287BPT5,Q9N0F1,A0A286ZWZ5,A0A480JGU8,A0A480K0L7,A0A287BH33
GO:0006629	lipid metabolic process	Biological Process	19	P80928,Q66LN4,A0A480WX09,A0A4X1UVC1,A0A4X1UJ95,Q8HY46,K7GQG9,I3LP02,A0A4X1UK89,Q29554,A0A287AA21,A0A481C945,A0A287AIP7,A0A4X1UM42,Q6UAQ8,Q8WNV7,A0A4X1UW18,Q9TSX9,A0A4X1VAT8
GO:0019538	protein metabolic process	Biological Process	22	F1RSG9,A0A5S6HDI4,A0A4X1SXB7,A0A4X1TN76,A0A4X1SYI2,A0A5G2REF2,A0A480W2P7,F1RWJ6,A0A4X1UYL0,A0A4X1W550,A0A4X1VP69,A0A4X1VLD0,F2Z543,F1RFL2,A0A4X1TS37,P80928,P34930,A0A4X1W2Y3,A0A481AYC5,A0A286ZWZ5,A0A287AIP7,Q9N0F1
GO:0005996	monosaccharide metabolic process	Biological Process	10	P29804,A0A287BG23,A0A481CCJ1,G3CKJ2,A0A076KRX0,P08059,A0A286ZRV2,A0A288CFT0,Q7YS28,Q9TV69
GO:0006066	alcohol metabolic process	Biological Process	4	P00503,A0A4X1W9A7,A0A286ZRV2,A0A4X1UM42
GO:0006766	vitamin metabolic process	Biological Process	1	A0A4X1UJ47
GO:0055086	nucleobase-containing small molecule metabolic process	Biological Process	67	Q8SPJ9,I3LP02,P29804,A0A4X1VDD8,B1A3A0,D0G784,F1RFY2,A0A287BG23,A0A4X1U986,P08059,A0A4X1W2A2,A0A287AJQ2,A0A4X1W9S6,F1RJ25,A0A287B8Z2,I3LCN1,A0A286ZRV2,Q29568,A0A288CFT0,B5KJG2,A0A481CCJ1,G3CKJ2,A0A480Q679,A0A076KRX0,A0A4X1W8R1,Q9N0F1,A0A4X1VC51,A0A287BDV9,A0A286ZTN4,A0A4X1SY51,A0A4X1U405,A0A4X1T0A8,F1SIS9,A0A286ZVX2,A0A4X1U2M7,F1RI18,A0A4X1W4V4,A0A287AZF9,Q5S3G4,A0A4X1VJ59,P00571,A0A4X1UV27,K7GPJ…
GO:0019637	organophosphate metabolic process	Biological Process	76	Q8SPJ9,A0A286ZQ47,A0A286ZKJ2,A0A287BDV9,I3LP02,P29804,A0A4X1VDD8,B1A3A0,D0G784,F1RFY2,A0A287BG23,A0A4X1U986,P08059,A0A4X1W2A2,A0A287AJQ2,A0A4X1W9S6,F1RJ25,A0A287B8Z2,I3LCN1,A0A286ZRV2,Q29568,A0A288CFT0,B5KJG2,A0A481CCJ1,G3CKJ2,A0A480Q679,A0A076KRX0,A0A4X1W8R1,Q9N0F1,A0A4X1VC51,A0A286ZTN4,A0A4X1SY51,A0A4X1U405,A0A4X1T0A8,F1SIS9,A0A286ZVX2,A0A4X1U2M7,F1RI18,A0A4X1W4V4,A0A287AZF9,Q5S3G4,A0A4X1VJ59,P…
GO:0035383	thioester metabolic process	Biological Process	6	I3LP02,P29804,A0A4X1VDD8,Q9N0F1,A0A4X1VC51,K7GPJ4
GO:0043170	macromolecule metabolic process	Biological Process	39	A0A2C9F381,F2Z543,Q4PS85,A0A287AMV5,F1RFL2,F1RSG9,F1RMB0,A0A481DAZ4,A0A4X1TVN8,A0A4X1TV38,A0A0B8RT23,A0A480TD90,F1RL72,A0A5S6HDI4,A0A4X1SXB7,A0A4X1TN76,A0A4X1SYI2,A0A5G2REF2,A0A480W2P7,F1RWJ6,A0A4X1UYL0,A0A4X1W550,A0A4X1VP69,A0A4X1VLD0,A0A4X1TS37,A0A480KXA1,P80928,F1S2Y5,P34930,A0A4X1W2Y3,F1SN67,A0A287AJQ2,A0A287ABE4,A0A481AYC5,Q4JH15,Q9TSX9,A0A286ZWZ5,A0A287AIP7,Q9N0F1
GO:1901135	carbohydrate derivative metabolic process	Biological Process	66	Q8SPJ9,A0A286ZQ47,A0A286ZKJ2,A0A287BDV9,I3LP02,P29804,A0A4X1VDD8,B1A3A0,D0G784,F1RFY2,A0A287BG23,A0A4X1U986,P08059,A0A4X1W2A2,A0A287AJQ2,A0A4X1W9S6,F1RJ25,A0A287B8Z2,I3LCN1,A0A286ZRV2,Q29568,A0A288CFT0,B5KJG2,A0A481CCJ1,G3CKJ2,A0A480Q679,A0A076KRX0,A0A4X1W8R1,Q9N0F1,A0A4X1VC51,A0A286ZTN4,A0A4X1SY51,A0A4X1U405,A0A4X1T0A8,F1SIS9,A0A286ZVX2,A0A4X1U2M7,F1RI18,A0A4X1W4V4,A0A287AZF9,Q5S3G4,P00571,K7GPJ…
GO:1901360	organic cyclic compound metabolic process	Biological Process	94	A0A2C9F381,F2Z543,Q4PS85,A0A287AMV5,Q8SPJ9,F1RMB0,A0A481DAZ4,I3LP02,P29804,A0A4X1VDD8,B1A3A0,D0G784,F1RFY2,A0A287BG23,A0A4X1U986,P08059,A0A4X1W2A2,A0A287AJQ2,A0A4X1W9S6,F1RJ25,A0A287B8Z2,I3LCN1,A0A286ZRV2,Q29568,A0A288CFT0,B5KJG2,A0A481CCJ1,G3CKJ2,A0A480Q679,A0A076KRX0,A0A4X1W8R1,Q9N0F1,A0A4X1VC51,A0A287BDV9,A0A286ZTN4,A0A4X1SY51,A0A4X1U405,A0A4X1T0A8,F1SIS9,A0A286ZVX2,A0A4X1U2M7,F1RI18,A0A4X1W4V…
GO:1901568	fatty acid derivative metabolic process	Biological Process	5	P80928,I3LP02,M9MMN4,A0A4X1T0T1,Q29551
GO:1901615	organic hydroxy compound metabolic process	Biological Process	7	P00503,A0A4X1W9A7,A0A4X1UJ47,A0A287AAI9,A0A286ZRV2,A0A4X1UM42,A0A4X1SUA7
GO:0106106	cold-induced thermogenesis	Biological Process	3	A0A480WX09,A0A287AIP7,A0A4X1VNM5
GO:0002260	lymphocyte homeostasis	Biological Process	1	P80928
GO:0002697	regulation of immune effector process	Biological Process	2	F2Z543,P80928
GO:0002699	positive regulation of immune effector process	Biological Process	2	F2Z543,P80928
GO:0006956	complement activation	Biological Process	1	F2Z543
GO:0034101	erythrocyte homeostasis	Biological Process	1	P08059
GO:0002367	cytokine production involved in immune response	Biological Process	1	P80928
GO:0002700	regulation of production of molecular mediator of immune response	Biological Process	1	P80928
GO:0002702	positive regulation of production of molecular mediator of immune response	Biological Process	1	P80928
GO:0090323	prostaglandin secretion involved in immune response	Biological Process	1	P80928
GO:0048534	hematopoietic or lymphoid organ development	Biological Process	1	F1SN67
GO:0002685	regulation of leukocyte migration	Biological Process	1	P80928
GO:0002694	regulation of leukocyte activation	Biological Process	1	P80928
GO:0002905	regulation of mature B cell apoptotic process	Biological Process	1	P80928
GO:0050776	regulation of immune response	Biological Process	3	F1RMB0,F2Z543,P80928
GO:1903706	regulation of hemopoiesis	Biological Process	1	F1SN67
GO:0002686	negative regulation of leukocyte migration	Biological Process	1	P80928
GO:0002906	negative regulation of mature B cell apoptotic process	Biological Process	1	P80928
GO:1903707	negative regulation of hemopoiesis	Biological Process	1	F1SN67
GO:0002696	positive regulation of leukocyte activation	Biological Process	1	P80928
GO:0050778	positive regulation of immune response	Biological Process	3	F1RMB0,F2Z543,P80928
GO:0006959	humoral immune response	Biological Process	1	F2Z543
GO:0045087	innate immune response	Biological Process	2	F1RMB0,P80928
GO:0019883	antigen processing and presentation of endogenous antigen	Biological Process	1	A0A4X1UYL0
GO:0048002	antigen processing and presentation of peptide antigen	Biological Process	1	A0A4X1UYL0
GO:0046649	lymphocyte activation	Biological Process	2	P80928,F1SMZ7
GO:0030595	leukocyte chemotaxis	Biological Process	1	P80928
GO:0097529	myeloid leukocyte migration	Biological Process	1	P80928
GO:0001558	regulation of cell growth	Biological Process	2	A0A4X1U3M3,F2Z543
GO:0030308	negative regulation of cell growth	Biological Process	2	A0A4X1U3M3,F2Z543
GO:0048638	regulation of developmental growth	Biological Process	2	A0A2C9F381,Q4PS85
GO:0048640	negative regulation of developmental growth	Biological Process	2	A0A2C9F381,Q4PS85
GO:0042246	tissue regeneration	Biological Process	2	A0A2C9F381,Q4PS85
GO:0048146	positive regulation of fibroblast proliferation	Biological Process	1	P80928
GO:0070665	positive regulation of leukocyte proliferation	Biological Process	1	P80928
GO:0048145	regulation of fibroblast proliferation	Biological Process	1	P80928
GO:0070663	regulation of leukocyte proliferation	Biological Process	1	P80928
GO:0032943	mononuclear cell proliferation	Biological Process	1	P80928
GO:0098813	nuclear chromosome segregation	Biological Process	1	F1S2Y5
GO:0000226	microtubule cytoskeleton organization	Biological Process	3	A0A4X1SV63,A0A4X1VXP3,P34930
GO:0032886	regulation of microtubule-based process	Biological Process	1	P34930
GO:0050865	regulation of cell activation	Biological Process	1	P80928
GO:0050867	positive regulation of cell activation	Biological Process	1	P80928
GO:0042026	protein refolding	Biological Process	2	F1SMZ7,P34930
GO:0006458	'de novo' protein folding	Biological Process	2	P34930,F1SMZ7
GO:0061077	chaperone-mediated protein folding	Biological Process	1	P34930
GO:0035556	intracellular signal transduction	Biological Process	11	A0A287AHS0,F1SFA7,A0A480KXA1,P80928,A0A4X1UWR6,F1RJW7,F1RFH9,F2Z543,A0A2C9F381,Q4PS85,A0A4X1SP14
GO:0007166	cell surface receptor signaling pathway	Biological Process	8	I3LC21,F1SFA7,B5KJG2,P00503,A0A4X1U1Q7,P80928,A0A287AIP7,F1SN67
GO:0007186	G protein-coupled receptor signaling pathway	Biological Process	1	F2Z543
GO:0009755	hormone-mediated signaling pathway	Biological Process	2	A0A287AIP7,F2Z543
GO:0009966	regulation of signal transduction	Biological Process	9	P80928,A0A4X1U1Q7,F1SN67,F2Z543,A0A2C9F381,Q4PS85,I3LC21,A0A4X1W7H9,A0A4X1SP14
GO:0009967	positive regulation of signal transduction	Biological Process	2	P80928,F2Z543
GO:0009968	negative regulation of signal transduction	Biological Process	9	A0A4X1U1Q7,F1SN67,P80928,F2Z543,A0A2C9F381,Q4PS85,I3LC21,A0A4X1W7H9,A0A4X1SP14
GO:0023014	signal transduction by protein phosphorylation	Biological Process	2	P80928,F2Z543
GO:0030522	intracellular receptor signaling pathway	Biological Process	1	F2Z543
GO:0097190	apoptotic signaling pathway	Biological Process	4	F1RFH9,A0A4X1W7H9,P80928,A0A4X1SP14
GO:0030048	actin filament-based movement	Biological Process	1	A0A4X1SL12
GO:0051270	regulation of cellular component movement	Biological Process	3	P80928,A0A287A502,A0A4X1UJP9
GO:0051271	negative regulation of cellular component movement	Biological Process	1	P80928
GO:0097485	neuron projection guidance	Biological Process	2	F1RH92,A0A4X1V5J3
GO:0000278	mitotic cell cycle	Biological Process	4	A0A4X1VXP3,F1S2Y5,A0A287AMV5,P34930
GO:0051726	regulation of cell cycle	Biological Process	4	F1S2Y5,P80928,A0A287AMV5,P34930
GO:0045786	negative regulation of cell cycle	Biological Process	2	P80928,A0A287AMV5
GO:0045787	positive regulation of cell cycle	Biological Process	1	P80928
GO:0010646	regulation of cell communication	Biological Process	9	P80928,A0A4X1U1Q7,F1SN67,F2Z543,A0A2C9F381,Q4PS85,I3LC21,A0A4X1W7H9,A0A4X1SP14
GO:0010647	positive regulation of cell communication	Biological Process	2	P80928,F2Z543
GO:0010648	negative regulation of cell communication	Biological Process	9	A0A4X1U1Q7,F1SN67,P80928,F2Z543,A0A2C9F381,Q4PS85,I3LC21,A0A4X1W7H9,A0A4X1SP14
GO:0031668	cellular response to extracellular stimulus	Biological Process	1	P08835
GO:0012501	programmed cell death	Biological Process	7	P80928,Q6QRN9,P08835,F1RFH9,F1SMZ7,A0A4X1W7H9,A0A4X1SP14
GO:0010941	regulation of cell death	Biological Process	5	P80928,P08835,F2Z543,A0A4X1W7H9,A0A4X1SP14
GO:0010942	positive regulation of cell death	Biological Process	1	F2Z543
GO:0060548	negative regulation of cell death	Biological Process	4	P80928,P08835,A0A4X1W7H9,A0A4X1SP14
GO:0008038	neuron recognition	Biological Process	1	F1RH92
GO:0009988	cell-cell recognition	Biological Process	1	A0A4X1SP14
GO:0006325	chromatin organization	Biological Process	3	A0A287ABE4,A0A5G2QML3,F2Z543
GO:0006996	organelle organization	Biological Process	31	A0A287ABE4,A0A5G2QML3,A0A480IUH2,A9XFX6,A0A287BEH6,A0A4X1SRM1,A0A5G2R9A9,A0A0B8RT23,A0A4X1TS37,A0A286ZTN4,F2Z543,D3GGC5,F1RJW7,A0A4X1UWR6,A0A4X1SV63,A0A4X1VXP3,F1RFH9,F1SMZ7,A0A5G2QH97,F1SIS9,A0A4X1T382,A0A4X1VDX4,A0A480MN39,A0A2C9F381,A0A4X1VMP3,Q4PS85,A0A4X1U3M3,A0A287AMV5,P34930,Q8SPJ9,A0A4X1W7H9
GO:0010256	endomembrane system organization	Biological Process	2	F1RJW7,A0A4X1UWR6
GO:0022607	cellular component assembly	Biological Process	20	A0A5G2QML3,A0A480IUH2,A9XFX6,A0A4X1VLD0,A0A4X1TS37,A0A5G2QH97,A0A4X1SP14,F1SIS9,A0A4X1T382,A0A2C9F381,A0A4X1VMP3,Q4PS85,F1RJW7,A0A4X1VNM5,A0A4X1U3M3,A0A287AMV5,P80928,F1SFA7,P34930,Q8SPJ9
GO:0022411	cellular component disassembly	Biological Process	1	A9XFX6
GO:0030030	cell projection organization	Biological Process	4	Q6QAQ1,F1RH92,A0A4X1V5J3,A0A5G2QH97
GO:0032535	regulation of cellular component size	Biological Process	1	A9XFX6
GO:0032989	cellular component morphogenesis	Biological Process	11	A0A4X1SXL9,Q6QAQ1,F1RH92,A0A4X1V5J3,F1S663,A0A2C9F381,A0A4X1VMP3,Q4PS85,F1RJW7,A0A4X1U3M3,A0A287AMV5
GO:0043062	extracellular structure organization	Biological Process	1	F1SFA7
GO:0043933	protein-containing complex subunit organization	Biological Process	15	A0A287ABE4,A0A5G2QML3,A9XFX6,A0A4X1VLD0,A0A4X1TS37,F1SFA7,A0A4X1SP14,F1SIS9,A0A4X1T382,F1RJW7,A0A4X1VNM5,A0A287AMV5,P80928,P34930,Q8SPJ9
GO:0051128	regulation of cellular component organization	Biological Process	10	A9XFX6,A0A5G2QH97,A0A4X1SKS0,A0A4X1U3M3,F2Z543,A0A4X1SP14,A0A4X1TS37,A0A4X1T382,P34930,A0A4X1W7H9
GO:0051129	negative regulation of cellular component organization	Biological Process	3	A9XFX6,A0A4X1SP14,A0A4X1W7H9
GO:0051130	positive regulation of cellular component organization	Biological Process	3	A0A4X1TS37,A0A4X1T382,P34930
GO:0061024	membrane organization	Biological Process	3	A0A4X1VDX4,A0A4X1TS37,A0A4X1W7H9
GO:0097435	supramolecular fiber organization	Biological Process	10	A0A480IUH2,A9XFX6,D3GGC5,F1SFA7,A0A2C9F381,A0A4X1VMP3,Q4PS85,F1RJW7,A0A4X1U3M3,P34930
GO:0016441	posttranscriptional gene silencing	Biological Process	1	A0A4X1W2Y3
GO:0031047	gene silencing by RNA	Biological Process	1	A0A4X1W2Y3
GO:0045454	cell redox homeostasis	Biological Process	8	A0A5G2QXX6,F1RHN4,A0A5G2QKD9,F1SDX9,A0A4X1URM2,Q9TSX9,P12309,A0A4X1VTY0
GO:0010992	ubiquitin recycling	Biological Process	1	A0A4X1UYL0
GO:0055082	cellular chemical homeostasis	Biological Process	6	P09571,A0A4X1TVG9,A0A4X1UWR6,F1RJW7,F1RFH9,A0A5G2QQW0
GO:0007050	cell cycle arrest	Biological Process	2	P80928,A0A287AMV5
GO:0007051	spindle organization	Biological Process	3	A0A4X1VXP3,P34930,A0A4X1SV63
GO:0010564	regulation of cell cycle process	Biological Process	3	F1S2Y5,P80928,P34930
GO:0010948	negative regulation of cell cycle process	Biological Process	1	P80928
GO:0044770	cell cycle phase transition	Biological Process	1	F1S2Y5
GO:1903047	mitotic cell cycle process	Biological Process	3	A0A4X1VXP3,F1S2Y5,P34930
GO:0007140	male meiotic nuclear division	Biological Process	1	A0A287ABE4
GO:0007281	germ cell development	Biological Process	1	A0A4X1TTH9
GO:0048240	sperm capacitation	Biological Process	1	A0A4X1TTH9
GO:0048515	spermatid differentiation	Biological Process	1	A0A4X1TTH9
GO:0030036	actin cytoskeleton organization	Biological Process	11	A0A480IUH2,A9XFX6,D3GGC5,A0A2C9F381,A0A4X1VMP3,Q4PS85,F1RJW7,A0A4X1U3M3,A0A287BEH6,A0A4X1SRM1,A0A5G2R9A9
GO:0032970	regulation of actin filament-based process	Biological Process	1	A9XFX6
GO:0009306	protein secretion	Biological Process	2	A0A480KXA1,P80928
GO:1903530	regulation of secretion by cell	Biological Process	2	A0A480KXA1,P80928
GO:1903532	positive regulation of secretion by cell	Biological Process	2	A0A480KXA1,P80928
GO:0045104	intermediate filament cytoskeleton organization	Biological Process	1	A0A480MN39
GO:0010524	positive regulation of calcium ion transport into cytosol	Biological Process	1	F1RJW7
GO:0042997	negative regulation of Golgi to plasma membrane protein transport	Biological Process	1	F1RSG9
GO:0045596	negative regulation of cell differentiation	Biological Process	1	F1SN67
GO:0051283	negative regulation of sequestering of calcium ion	Biological Process	2	A0A4X1UWR6,F1RJW7
GO:0090288	negative regulation of cellular response to growth factor stimulus	Biological Process	2	A0A4X1U1Q7,F1SN67
GO:0090344	negative regulation of cell aging	Biological Process	1	P80928
GO:2001021	negative regulation of response to DNA damage stimulus	Biological Process	1	P80928
GO:0001708	cell fate specification	Biological Process	1	A0A4X1U3M3
GO:0007569	cell aging	Biological Process	3	P80928,A0A287AMV5,F1S6B4
GO:0030154	cell differentiation	Biological Process	18	F1RG85,A0A4X1SXL9,Q6QAQ1,F1RH92,A0A4X1V5J3,F1RI18,A0A287BPT5,A0A287B8Z2,F1S663,A0A4X1VMP3,A0A4X1U3M3,A0A2C9F381,Q4PS85,F1RJW7,A0A4X1USA5,A0A4X1TTH9,F1SN67,F1RL72
GO:0045165	cell fate commitment	Biological Process	1	A0A4X1U3M3
GO:0048468	cell development	Biological Process	14	A0A4X1SXL9,Q6QAQ1,F1RH92,A0A4X1V5J3,F1RI18,F1S663,A0A2C9F381,A0A4X1VMP3,Q4PS85,F1RJW7,A0A4X1TTH9,F1RG85,A0A4X1U3M3,F1SN67
GO:0048469	cell maturation	Biological Process	1	A0A4X1TTH9
GO:0010522	regulation of calcium ion transport into cytosol	Biological Process	2	A0A4X1UWR6,F1RJW7
GO:0045595	regulation of cell differentiation	Biological Process	1	F1SN67
GO:0051282	regulation of sequestering of calcium ion	Biological Process	2	A0A4X1UWR6,F1RJW7
GO:0060627	regulation of vesicle-mediated transport	Biological Process	2	A0A4X1SKS0,F1RSG9
GO:0080135	regulation of cellular response to stress	Biological Process	2	P80928,A0A287AMV5
GO:0090287	regulation of cellular response to growth factor stimulus	Biological Process	2	A0A4X1U1Q7,F1SN67
GO:0090342	regulation of cell aging	Biological Process	2	P80928,A0A287AMV5
GO:0051657	maintenance of organelle location	Biological Process	2	F1RFH9,P08835
GO:0033554	cellular response to stress	Biological Process	7	P08835,P80928,A0A4X1VLD0,A0A287AMV5,P34930,F1RFH9,F1RWJ6
GO:0070887	cellular response to chemical stimulus	Biological Process	17	F1SFA7,P80928,A0A4X1U1Q7,P00503,A0A287AIP7,A0A4X1VLD0,A0A287AMV5,P34930,F1SN67,Q0MVN8,F2Z543,A0A4X1UWR6,F1RWJ6,F1RGX4,F1RII5,A0A4X1SL12,A0A4X1W7H9
GO:0043503	skeletal muscle fiber adaptation	Biological Process	2	A0A2C9F381,Q4PS85
GO:0071216	cellular response to biotic stimulus	Biological Process	1	P80928
GO:0006914	autophagy	Biological Process	1	A0A480UK19
GO:0098869	cellular oxidant detoxification	Biological Process	2	F1RGX4,F1RII5
GO:0007338	single fertilization	Biological Process	1	A0A4X1SP14
GO:0007339	binding of sperm to zona pellucida	Biological Process	1	A0A4X1SP14
GO:0051039	positive regulation of transcription involved in meiotic cell cycle	Biological Process	1	A0A287ABE4
GO:0061982	meiosis I cell cycle process	Biological Process	1	A0A287ABE4
GO:0140013	meiotic nuclear division	Biological Process	1	A0A287ABE4
GO:0031589	cell-substrate adhesion	Biological Process	1	F1S663
GO:0033627	cell adhesion mediated by integrin	Biological Process	1	F1SN67
GO:0098609	cell-cell adhesion	Biological Process	2	F1RH92,A0A4X1T2Y2
GO:0198738	cell-cell signaling by wnt	Biological Process	1	I3LC21
GO:1905114	cell surface receptor signaling pathway involved in cell-cell signaling	Biological Process	1	I3LC21
GO:0001881	receptor recycling	Biological Process	1	F1RFL2
GO:0061337	cardiac conduction	Biological Process	1	A0A4X1SL12
GO:0030282	bone mineralization	Biological Process	2	F1SFA7,A0A4X1U1Q7
GO:0001817	regulation of cytokine production	Biological Process	3	F1RMB0,P80928,A0A481AYC5
GO:0001819	positive regulation of cytokine production	Biological Process	2	F1RMB0,P80928
GO:0032602	chemokine production	Biological Process	1	P80928
GO:0032606	type I interferon production	Biological Process	1	F1RMB0
GO:0032615	interleukin-12 production	Biological Process	1	A0A481AYC5
GO:0042089	cytokine biosynthetic process	Biological Process	1	A0A481AYC5
GO:0050663	cytokine secretion	Biological Process	1	P80928
GO:0071706	tumor necrosis factor superfamily cytokine production	Biological Process	1	P80928
GO:0003012	muscle system process	Biological Process	16	P63317,Q4JH15,A0A480KXA1,A0A5G2RGN3,B5KJG2,A0A4X1U8T2,A0A287BL75,Q75NH3,A0A4X1UWR6,F1RJW7,A0A286ZI93,F1RFH9,A0A2C9F381,Q4PS85,A0A4X1U3M3,A0A4X1SL12
GO:0003013	circulatory system process	Biological Process	4	F1SFA7,A0A4X1UWR6,A0A4X1U3M3,A0A4X1SL12
GO:0044057	regulation of system process	Biological Process	12	P63317,A0A5G2RGN3,A0A4X1U8T2,A0A287BL75,Q75NH3,A0A4X1UWR6,F1RJW7,F1RK48,A0A286ZI93,F1RFH9,A0A4X1SL12,A0A4X1U3M3
GO:0009790	embryo development	Biological Process	7	P08059,F1RG85,A0A4X1SXL9,F1RL72,A0A287A502,A0A4X1UJP9,F1SN67
GO:0010259	multicellular organism aging	Biological Process	1	A0A4X1UYL0
GO:0035295	tube development	Biological Process	2	F1RG85,A0A4X1SXL9
GO:0048731	system development	Biological Process	20	F1SFA7,F1SN67,F1RG85,F1S2Y5,A0A4X1SXL9,F1S663,F1RL72,Q6QAQ1,F1RH92,A0A4X1V5J3,D3GGC5,A0A287BEH6,A0A4X1SFZ0,A0A2C9F381,Q4PS85,F1RI18,A0A4X1U1Q7,A0A4X1VMP3,A0A4X1U3M3,A0A286ZI93
GO:2000026	regulation of multicellular organismal development	Biological Process	8	F1RL72,F1S2Y5,A0A2C9F381,Q4PS85,A0A287A502,A0A4X1UJP9,A0A4X1U1Q7,F1SN67
GO:0003002	regionalization	Biological Process	1	F1RL72
GO:0009798	axis specification	Biological Process	1	F1RL72
GO:0009886	post-embryonic animal morphogenesis	Biological Process	1	F1SN67
GO:0001659	temperature homeostasis	Biological Process	3	A0A480WX09,A0A287AIP7,A0A4X1VNM5
GO:0050881	musculoskeletal movement	Biological Process	4	P63317,Q4JH15,F1RJW7,F1RFH9
GO:0045933	positive regulation of muscle contraction	Biological Process	1	F1RFH9
GO:0070168	negative regulation of biomineral tissue development	Biological Process	1	A0A4X1U1Q7
GO:0110111	negative regulation of animal organ morphogenesis	Biological Process	1	A0A4X1U1Q7
GO:1903011	negative regulation of bone development	Biological Process	1	F1SN67
GO:0150094	amyloid-beta clearance by cellular catabolic process	Biological Process	1	A0A4X1UYL0
GO:0003206	cardiac chamber morphogenesis	Biological Process	2	A0A4X1U3M3,A0A286ZI93
GO:0009887	animal organ morphogenesis	Biological Process	7	F1SFA7,F1SN67,A0A4X1U3M3,A0A286ZI93,F1RL72,A0A4X1U1Q7,F1S663
GO:0022603	regulation of anatomical structure morphogenesis	Biological Process	2	F1RL72,A0A4X1U1Q7
GO:0035239	tube morphogenesis	Biological Process	2	F1RG85,A0A4X1SXL9
GO:0048598	embryonic morphogenesis	Biological Process	3	P08059,A0A4X1SXL9,F1SN67
GO:0048729	tissue morphogenesis	Biological Process	4	P08059,A0A4X1SXL9,A0A4X1U3M3,A0A286ZI93
GO:0001704	formation of primary germ layer	Biological Process	1	P08059
GO:0001756	somitogenesis	Biological Process	1	F1RL72
GO:0010927	cellular component assembly involved in morphogenesis	Biological Process	5	A0A2C9F381,A0A4X1VMP3,Q4PS85,F1RJW7,A0A4X1U3M3
GO:0035148	tube formation	Biological Process	1	A0A4X1SXL9
GO:0001568	blood vessel development	Biological Process	2	F1RG85,F1SFA7
GO:0003205	cardiac chamber development	Biological Process	2	A0A4X1U3M3,A0A286ZI93
GO:0009888	tissue development	Biological Process	15	P08059,A0A4X1SXL9,A0A2C9F381,Q4PS85,F1RL72,F1S2Y5,F1SFA7,A0A4X1U1Q7,A0A287BPT5,A0A287B8Z2,A0A4X1VMP3,F1RG85,A0A4X1U3M3,A0A286ZI93,F1S663
GO:0021536	diencephalon development	Biological Process	1	F1RI18
GO:0021537	telencephalon development	Biological Process	1	F1RI18
GO:0021539	subthalamus development	Biological Process	1	F1RI18
GO:0021543	pallium development	Biological Process	1	F1RI18
GO:0021548	pons development	Biological Process	1	F1RI18
GO:0021549	cerebellum development	Biological Process	1	F1RI18
GO:0021680	cerebellar Purkinje cell layer development	Biological Process	1	F1RI18
GO:0021695	cerebellar cortex development	Biological Process	1	F1RI18
GO:0021766	hippocampus development	Biological Process	1	F1RI18
GO:0021794	thalamus development	Biological Process	1	F1RI18
GO:0021854	hypothalamus development	Biological Process	1	F1RI18
GO:0022037	metencephalon development	Biological Process	1	F1RI18
GO:0030900	forebrain development	Biological Process	1	F1RI18
GO:0030901	midbrain development	Biological Process	1	F1RI18
GO:0030902	hindbrain development	Biological Process	1	F1RI18
GO:0031099	regeneration	Biological Process	2	A0A2C9F381,Q4PS85
GO:0048513	animal organ development	Biological Process	16	F1S2Y5,F1S663,F1RL72,D3GGC5,A0A287BEH6,F1SN67,A0A4X1SFZ0,A0A2C9F381,Q4PS85,F1RI18,F1SFA7,A0A4X1U1Q7,A0A4X1VMP3,F1RG85,A0A4X1U3M3,A0A286ZI93
GO:0060322	head development	Biological Process	2	F1RI18,F1S2Y5
GO:0061061	muscle structure development	Biological Process	10	A0A4X1SFZ0,A0A2C9F381,Q4PS85,F1S2Y5,A0A4X1VMP3,A0A4X1U3M3,F1RJW7,F1RG85,A0A286ZI93,A0A287BEH6
GO:1901861	regulation of muscle tissue development	Biological Process	1	F1S2Y5
GO:0050920	regulation of chemotaxis	Biological Process	1	P80928
GO:2000145	regulation of cell motility	Biological Process	3	P80928,A0A287A502,A0A4X1UJP9
GO:0050922	negative regulation of chemotaxis	Biological Process	1	P80928
GO:2000146	negative regulation of cell motility	Biological Process	1	P80928
GO:0006935	chemotaxis	Biological Process	3	F1RH92,A0A4X1V5J3,P80928
GO:0016477	cell migration	Biological Process	4	P80928,A0A287A502,A0A4X1UJP9,F1S663
GO:0031666	positive regulation of lipopolysaccharide-mediated signaling pathway	Biological Process	1	P80928
GO:0031334	positive regulation of protein complex assembly	Biological Process	3	A0A4X1TS37,A0A4X1T382,P34930
GO:1902117	positive regulation of organelle assembly	Biological Process	1	A0A4X1T382
GO:0002833	positive regulation of response to biotic stimulus	Biological Process	1	P80928
GO:0031349	positive regulation of defense response	Biological Process	1	F1RMB0
GO:0032103	positive regulation of response to external stimulus	Biological Process	1	P80928
GO:2000259	positive regulation of protein activation cascade	Biological Process	1	F2Z543
GO:0032370	positive regulation of lipid transport	Biological Process	1	P80928
GO:0032411	positive regulation of transporter activity	Biological Process	1	F1RJW7
GO:0032892	positive regulation of organic acid transport	Biological Process	1	P80928
GO:0034764	positive regulation of transmembrane transport	Biological Process	1	F1RJW7
GO:0043270	positive regulation of ion transport	Biological Process	2	F1RJW7,P80928
GO:0051047	positive regulation of secretion	Biological Process	2	A0A480KXA1,P80928
GO:0051222	positive regulation of protein transport	Biological Process	2	A0A480KXA1,P80928
GO:0032102	negative regulation of response to external stimulus	Biological Process	3	P80928,A0A2C9F381,Q4PS85
GO:1903035	negative regulation of response to wounding	Biological Process	2	A0A2C9F381,Q4PS85
GO:0051224	negative regulation of protein transport	Biological Process	1	F1RSG9
GO:1901029	negative regulation of mitochondrial outer membrane permeabilization involved in apoptotic signaling pathway	Biological Process	1	A0A4X1W7H9
GO:1904376	negative regulation of protein localization to cell periphery	Biological Process	1	F1RSG9
GO:1905476	negative regulation of protein localization to membrane	Biological Process	1	F1RSG9
GO:0032880	regulation of protein localization	Biological Process	3	F1RSG9,A0A480KXA1,P80928
GO:0051049	regulation of transport	Biological Process	8	A0A4X1UWR6,F1RJW7,A0A4X1SKS0,F1RSG9,A0A480KXA1,P80928,A0A4X1SL12,A0A4X1W7H9
GO:0060341	regulation of cellular localization	Biological Process	3	A0A4X1UWR6,F1RJW7,F1RSG9
GO:1905952	regulation of lipid localization	Biological Process	1	P80928
GO:0031664	regulation of lipopolysaccharide-mediated signaling pathway	Biological Process	1	P80928
GO:0043254	regulation of protein complex assembly	Biological Process	5	A9XFX6,A0A4X1SP14,A0A4X1TS37,A0A4X1T382,P34930
GO:0060491	regulation of cell projection assembly	Biological Process	1	A0A5G2QH97
GO:1902115	regulation of organelle assembly	Biological Process	3	A0A5G2QH97,A0A4X1T382,P34930
GO:0002831	regulation of response to biotic stimulus	Biological Process	1	P80928
GO:0032101	regulation of response to external stimulus	Biological Process	5	P80928,A0A2C9F381,Q4PS85,F2Z543,A0A4X1T635
GO:0043502	regulation of muscle adaptation	Biological Process	2	F1RK48,A0A286ZI93
GO:0080134	regulation of response to stress	Biological Process	7	A0A2C9F381,Q4PS85,P80928,F1RMB0,F2Z543,A0A4X1T635,A0A287AMV5
GO:2000257	regulation of protein activation cascade	Biological Process	1	F2Z543
GO:0001666	response to hypoxia	Biological Process	1	F1RWJ6
GO:0002931	response to ischemia	Biological Process	1	A0A287AF07
GO:0006952	defense response	Biological Process	4	P80928,F1RMB0,F2Z543,A0A4X1T635
GO:0006979	response to oxidative stress	Biological Process	3	A0A4X1VLD0,A0A287AMV5,Q9TSX9
GO:0009408	response to heat	Biological Process	2	Q5XLD3,F1RJW7
GO:0009409	response to cold	Biological Process	1	F1SMZ7
GO:0009611	response to wounding	Biological Process	2	A0A2C9F381,Q4PS85
GO:0035966	response to topologically incorrect protein	Biological Process	1	P34930
GO:0042594	response to starvation	Biological Process	1	P08835
GO:0009991	response to extracellular stimulus	Biological Process	1	P08835
GO:0043207	response to external biotic stimulus	Biological Process	2	Q5S1S4,P80928
GO:0071496	cellular response to external stimulus	Biological Process	1	P08835
GO:0009266	response to temperature stimulus	Biological Process	3	Q5XLD3,F1RJW7,F1SMZ7
GO:0070482	response to oxygen levels	Biological Process	1	F1RWJ6
GO:0009725	response to hormone	Biological Process	4	Q29554,P00503,A0A287AIP7,F2Z543
GO:0071495	cellular response to endogenous stimulus	Biological Process	8	F1SFA7,A0A4X1U1Q7,P00503,A0A287AIP7,F1SN67,F2Z543,A0A4X1UWR6,A0A4X1SL12
GO:0071559	response to transforming growth factor beta	Biological Process	3	F1SFA7,A0A4X1U1Q7,F1SN67
GO:0071772	response to BMP	Biological Process	1	F1SN67
GO:0014850	response to muscle activity	Biological Process	1	F1RK48
GO:0014873	response to muscle activity involved in regulation of muscle adaptation	Biological Process	1	F1RK48
GO:0001101	response to acid chemical	Biological Process	1	F1SFA7
GO:0042493	response to drug	Biological Process	1	A0A4X1UWR6
GO:0009636	response to toxic substance	Biological Process	2	F1RGX4,F1RII5
GO:0009410	response to xenobiotic stimulus	Biological Process	2	Q0MVN8,A0A4X1UWR6
GO:0010033	response to organic substance	Biological Process	13	P34930,F1SFA7,A0A4X1U1Q7,P80928,Q29554,P00503,A0A287AIP7,A0A287AMV5,F1SN67,F2Z543,A0A4X1UWR6,A0A4X1SL12,A0A4X1W7H9
GO:1901698	response to nitrogen compound	Biological Process	5	F1SFA7,Q29554,P00503,A0A4X1UWR6,A0A4X1SL12
GO:1901700	response to oxygen-containing compound	Biological Process	5	F1SFA7,P80928,Q29554,P00503,A0A4X1SL12
GO:0014888	striated muscle adaptation	Biological Process	3	A0A286ZI93,A0A2C9F381,Q4PS85
GO:0008104	protein localization	Biological Process	9	F1S2Y5,A0A4X1UYL5,F1RFL2,F1SN67,F1RSG9,A0A4X1TS37,F1SMZ7,A0A480KXA1,P80928
GO:0006403	RNA localization	Biological Process	2	A0A287BPT5,A0A287AMV5
GO:0010876	lipid localization	Biological Process	3	Q8HY46,A0A287AIP7,P80928
GO:0070727	cellular macromolecule localization	Biological Process	3	F1RSG9,A0A4X1TS37,F1SMZ7
GO:0006810	transport	Biological Process	46	F1RK48,P34930,Q95339,P09571,A0A4X1TVG9,A0A0B8RT73,A0A4X1UWR6,F1RJW7,F1S2Y5,A0A4X1UYL5,Q8HY46,K9IW80,A0A4X1SS97,A0A480V6Z4,P80021,A0A4X1T8N4,A0A287A2Y4,A0A480RYH5,K7GS22,A0A4X1VPE5,A0A4X1SQX6,A0A286ZYM6,A0A481D232,A0A4X1TQK3,A0A076EBU5,A0A5G2QK91,A0A480VVB4,A0A4X1SKS0,F1RFL2,A0A287BGP7,A0A287BPT5,A0A287AMV5,Q5S3G4,A0A287AZF9,A0A287ANH8,F1RSG9,A0A287AIP7,A0A4X1TS37,F1SMZ7,A0A287BSJ6,Q6QAQ1,A0A480KX…
GO:0045184	establishment of protein localization	Biological Process	8	F1S2Y5,A0A4X1UYL5,F1RFL2,F1RSG9,A0A4X1TS37,F1SMZ7,A0A480KXA1,P80928
GO:0051236	establishment of RNA localization	Biological Process	2	A0A287BPT5,A0A287AMV5
GO:0051649	establishment of localization in cell	Biological Process	12	A0A4X1UWR6,F1RJW7,F1RFL2,A0A286ZYM6,Q5S3G4,A0A287AZF9,A0A287ANH8,A0A4X1TS37,F1SMZ7,A0A287BSJ6,Q6QAQ1,F1S2Y5
GO:0051656	establishment of organelle localization	Biological Process	1	F1S2Y5
GO:0051208	sequestering of calcium ion	Biological Process	2	A0A4X1UWR6,F1RJW7
GO:0045185	maintenance of protein location	Biological Process	1	F1SN67
GO:0046907	intracellular transport	Biological Process	8	F1RFL2,A0A286ZYM6,Q5S3G4,A0A287AZF9,A0A287ANH8,A0A4X1TS37,F1SMZ7,A0A287BSJ6
GO:0051640	organelle localization	Biological Process	3	F1S2Y5,F1RFH9,P08835
GO:0009617	response to bacterium	Biological Process	2	P80928,Q5S1S4
GO:0001505	regulation of neurotransmitter levels	Biological Process	4	A0A4X1VML1,A0A480VVM0,A0A4X1VMK1,A0A5G2R6D0
GO:0002026	regulation of the force of heart contraction	Biological Process	1	A0A4X1U3M3
GO:0002027	regulation of heart rate	Biological Process	1	A0A4X1SL12
GO:0008217	regulation of blood pressure	Biological Process	1	F1SFA7
GO:0010817	regulation of hormone levels	Biological Process	1	A0A4X1UYL0
GO:0031647	regulation of protein stability	Biological Process	2	F2Z543,A0A4X1TS37
GO:0042391	regulation of membrane potential	Biological Process	1	A0A4X1SL12
GO:0042592	homeostatic process	Biological Process	22	P80928,A0A5G2QXX6,F1RHN4,A0A5G2QKD9,F1SDX9,A0A4X1URM2,Q9TSX9,P12309,A0A4X1VTY0,P09571,A0A4X1TVG9,A0A4X1TS37,A0A4X1UWR6,A0A4X1UYL0,F1RJW7,F1RFH9,P08059,A0A5G2QQW0,P00503,A0A480WX09,A0A287AIP7,A0A4X1VNM5
GO:0090066	regulation of anatomical structure size	Biological Process	1	A9XFX6
GO:0090559	regulation of membrane permeability	Biological Process	1	A0A4X1W7H9
GO:0032409	regulation of transporter activity	Biological Process	1	F1RJW7
GO:0044093	positive regulation of molecular function	Biological Process	5	A0A4X1UYL0,P80928,A0A4X1TS37,A0A287AIP7,F1RJW7
GO:0050790	regulation of catalytic activity	Biological Process	4	P80928,A0A4X1TS37,A0A287AIP7,A0A287AF07
GO:0051098	regulation of binding	Biological Process	1	A0A4X1UYL0
GO:0022613	ribonucleoprotein complex biogenesis	Biological Process	2	A0A4X1T382,A0A4X1TS37
GO:0048232	male gamete generation	Biological Process	2	A0A287ABE4,A0A4X1TTH9
GO:0022904	respiratory electron transport chain	Biological Process	16	A0A4X1SY51,A0A4X1U405,A0A4X1T0A8,F1SIS9,A0A286ZVX2,A0A4X1U2M7,F1RI18,A0A4X1W4V4,A0A287AZF9,Q5S3G4,A0A4X1V362,A0A076ED92,A0A4X1V1H9,A0A4X1VLA2,A0A287BAW0,I3LDC1
GO:0006112	energy reserve metabolic process	Biological Process	2	A0A4X1TVN8,A0A4X1TV38
GO:0045333	cellular respiration	Biological Process	38	A0A480Q1V4,A0A480LCX7,P29804,K9IVI1,A0A480M6E4,F1SRC5,Q9N0F1,A0A286ZKX2,A0A480KJB8,A0A4X1T2S0,A0A4X1WCL6,A0A4X1W946,F1RK10,A0A4X1TYC2,A0A4X1V8E8,A0A286ZQY6,A0A4X1W6L5,Q1G1K7,I3LDC1,A0A4X1VC51,A0A4X1TJ75,A0A287BAW0,A0A4X1SY51,A0A4X1U405,A0A4X1T0A8,F1SIS9,A0A286ZVX2,A0A4X1U2M7,F1RI18,A0A4X1W4V4,A0A287AZF9,Q5S3G4,A0A4X1V362,A0A076ED92,A0A4X1V1H9,A0A4X1VLA2,A0A287AMV5,A0A4X1UYL0
GO:0019395	fatty acid oxidation	Biological Process	6	I3LP02,A0A4X1UK89,Q29554,A0A287AA21,Q8HY46,Q6UAQ8
GO:0006577	amino-acid betaine metabolic process	Biological Process	1	Q8HY46
GO:0043603	cellular amide metabolic process	Biological Process	18	I3LP02,P29804,A0A4X1VDD8,Q9N0F1,A0A4X1VC51,A0A4X1VTY0,A0A5S6HDI4,A0A4X1SXB7,A0A4X1TN76,A0A4X1SYI2,K7GPJ4,A0A480R857,A0A4X1UYL0,A0A4X1W2Y3,A0A5G2R6D0,F1RWJ6,A0A287AJQ2,A0A286ZWZ5
GO:0044270	cellular nitrogen compound catabolic process	Biological Process	24	A0A287AMV5,B1A3A0,D0G784,F1RFY2,A0A287BG23,A0A4X1U986,P08059,A0A4X1W2A2,A0A287AJQ2,A0A4X1W9S6,F1RJ25,A0A287B8Z2,I3LCN1,A0A286ZRV2,Q29568,A0A288CFT0,B5KJG2,A0A481CCJ1,G3CKJ2,A0A480Q679,A0A076KRX0,A0A4X1W8R1,A0A480R857,I3LP02
GO:0044271	cellular nitrogen compound biosynthetic process	Biological Process	67	A0A2C9F381,F2Z543,Q4PS85,F1RMB0,A0A481DAZ4,I3LP02,P29804,A0A4X1VDD8,B1A3A0,D0G784,F1RFY2,A0A287BG23,A0A4X1U986,P08059,A0A4X1W2A2,A0A287AJQ2,A0A4X1W9S6,F1RJ25,A0A287B8Z2,I3LCN1,A0A286ZRV2,Q29568,A0A288CFT0,B5KJG2,A0A481CCJ1,G3CKJ2,A0A480Q679,A0A076KRX0,A0A4X1W8R1,P00571,A0A4X1UV27,A0A480TD90,F1RL72,A0A5S6HDI4,A0A4X1SXB7,A0A4X1TN76,A0A4X1SYI2,A0A4X1W9A7,A0A4X1TCS4,Q95339,A0A4X1TS37,A0A4X1UJ47,P8002…
GO:0072521	purine-containing compound metabolic process	Biological Process	63	Q8SPJ9,I3LP02,P29804,A0A4X1VDD8,B1A3A0,D0G784,F1RFY2,A0A287BG23,A0A4X1U986,P08059,A0A4X1W2A2,A0A287AJQ2,A0A4X1W9S6,F1RJ25,A0A287B8Z2,I3LCN1,A0A286ZRV2,Q29568,A0A288CFT0,B5KJG2,A0A481CCJ1,G3CKJ2,A0A480Q679,A0A076KRX0,A0A4X1W8R1,Q9N0F1,A0A4X1VC51,A0A286ZTN4,A0A4X1SY51,A0A4X1U405,A0A4X1T0A8,F1SIS9,A0A286ZVX2,A0A4X1U2M7,F1RI18,A0A4X1W4V4,A0A287AZF9,Q5S3G4,A0A4X1VJ59,P00571,K7GPJ4,Q95339,P80021,A0A4X1…
GO:0072524	pyridine-containing compound metabolic process	Biological Process	25	B1A3A0,D0G784,F1RFY2,A0A287BG23,A0A4X1U986,P08059,A0A4X1W2A2,A0A287AJQ2,A0A4X1W9S6,F1RJ25,A0A287B8Z2,I3LCN1,A0A286ZRV2,Q29568,A0A288CFT0,B5KJG2,A0A481CCJ1,G3CKJ2,A0A480Q679,A0A076KRX0,A0A4X1W8R1,A0A287BDV9,A0A4X1TCS4,A0A4X1UJ47,A0A4X1VXY4
GO:0072527	pyrimidine-containing compound metabolic process	Biological Process	1	A0A4X1UV27
GO:0019219	regulation of nucleobase-containing compound metabolic process	Biological Process	14	A0A2C9F381,F2Z543,Q4PS85,A0A287AMV5,Q8SPJ9,A0A287AJQ2,F1RL72,F1S2Y5,F1SN67,A0A287ABE4,Q4JH15,Q9TSX9,A0A4X1TS37,P34930
GO:0034248	regulation of cellular amide metabolic process	Biological Process	2	A0A4X1W2Y3,A0A287AJQ2
GO:0051246	regulation of protein metabolic process	Biological Process	7	A0A4X1TS37,P80928,P34930,A0A4X1W2Y3,F2Z543,A0A481AYC5,A0A287AIP7
GO:0034249	negative regulation of cellular amide metabolic process	Biological Process	1	A0A4X1W2Y3
GO:0045934	negative regulation of nucleobase-containing compound metabolic process	Biological Process	5	A0A2C9F381,F2Z543,Q4PS85,F1S2Y5,P34930
GO:0051248	negative regulation of protein metabolic process	Biological Process	3	P80928,A0A4X1W2Y3,F2Z543
GO:0045935	positive regulation of nucleobase-containing compound metabolic process	Biological Process	6	A0A287AMV5,F2Z543,Q4JH15,Q9TSX9,A0A287ABE4,A0A4X1TS37
GO:0051247	positive regulation of protein metabolic process	Biological Process	5	P34930,P80928,F2Z543,A0A287AIP7,A0A4X1TS37
GO:0009437	carnitine metabolic process	Biological Process	1	Q8HY46
GO:0006518	peptide metabolic process	Biological Process	9	A0A4X1VTY0,A0A5S6HDI4,A0A4X1SXB7,A0A4X1TN76,A0A4X1SYI2,A0A4X1UYL0,A0A4X1W2Y3,F1RWJ6,A0A286ZWZ5
GO:0009112	nucleobase metabolic process	Biological Process	2	A0A4X1VJ59,A0A4X1UV27
GO:0042558	pteridine-containing compound metabolic process	Biological Process	3	A0A4X1W9A7,A0A480R857,A0A5G2R6D0
GO:1901565	organonitrogen compound catabolic process	Biological Process	19	F1RSG9,A0A4X1UYL0,A0A4X1W550,A0A4X1VP69,A0A4X1VLD0,P00503,I3LP02,A0A4X1TI76,A0A480R857,A0A4X1VML1,A0A480VVM0,A0A4X1VMK1,A0A4X1W6D3,I3LNB4,P34930,Q9N0F1,F2Z543,F1RWJ6,A0A4X1TS37
GO:1901566	organonitrogen compound biosynthetic process	Biological Process	63	I3LP02,P29804,A0A4X1VDD8,B1A3A0,D0G784,F1RFY2,A0A287BG23,A0A4X1U986,P08059,A0A4X1W2A2,A0A287AJQ2,A0A4X1W9S6,F1RJ25,A0A287B8Z2,I3LCN1,A0A286ZRV2,Q29568,A0A288CFT0,B5KJG2,A0A481CCJ1,G3CKJ2,A0A480Q679,A0A076KRX0,A0A4X1W8R1,P00571,A0A4X1UV27,A0A5S6HDI4,A0A4X1SXB7,A0A4X1TN76,A0A4X1SYI2,A0A480W2P7,P00503,A0A4X1W9A7,A0A4X1TCS4,Q95339,A0A4X1UJ47,A0A5G2RDA5,P80021,A0A4X1T8N4,A0A287A2Y4,A0A480RYH5,K7GS22,A…
GO:0031329	regulation of cellular catabolic process	Biological Process	5	A0A287AMV5,A0A287AJQ2,A0A480UK19,P34930,A0A4X1TS37
GO:0042176	regulation of protein catabolic process	Biological Process	3	P34930,F2Z543,A0A4X1TS37
GO:0043470	regulation of carbohydrate catabolic process	Biological Process	1	A0A287AJQ2
GO:0042177	negative regulation of protein catabolic process	Biological Process	1	F2Z543
GO:0031331	positive regulation of cellular catabolic process	Biological Process	4	A0A287AMV5,A0A480UK19,P34930,A0A4X1TS37
GO:0045732	positive regulation of protein catabolic process	Biological Process	2	P34930,A0A4X1TS37
GO:0016054	organic acid catabolic process	Biological Process	17	P00503,I3LP02,A0A4X1TI76,A0A4X1UK89,Q29554,A0A287AA21,Q8HY46,A0A480R857,A0A4X1VML1,A0A480VVM0,A0A4X1VMK1,A0A4X1W6D3,I3LNB4,Q9N0F1,Q6UAQ8,A0A4X1UW18,A0A4X1SUA7
GO:0017001	antibiotic catabolic process	Biological Process	2	F1RGX4,F1RII5
GO:0019439	aromatic compound catabolic process	Biological Process	24	A0A287AMV5,B1A3A0,D0G784,F1RFY2,A0A287BG23,A0A4X1U986,P08059,A0A4X1W2A2,A0A287AJQ2,A0A4X1W9S6,F1RJ25,A0A287B8Z2,I3LCN1,A0A286ZRV2,Q29568,A0A288CFT0,B5KJG2,A0A481CCJ1,G3CKJ2,A0A480Q679,A0A076KRX0,A0A4X1W8R1,A0A480R857,I3LP02
GO:0042135	neurotransmitter catabolic process	Biological Process	3	A0A4X1VML1,A0A480VVM0,A0A4X1VMK1
GO:0042178	xenobiotic catabolic process	Biological Process	1	Q0MVN8
GO:0042182	ketone catabolic process	Biological Process	1	A0A287AAI9
GO:0042737	drug catabolic process	Biological Process	8	A0A4X1UYL0,Q9N0F1,F1RGX4,F1RII5,I3LP02,M9MMN4,A0A4X1T0T1,Q29551
GO:0043171	peptide catabolic process	Biological Process	2	A0A4X1UYL0,F1RWJ6
GO:0044242	cellular lipid catabolic process	Biological Process	8	I3LP02,A0A4X1UK89,Q29554,A0A287AA21,Q8HY46,Q6UAQ8,A0A4X1UW18,Q9TSX9
GO:0044265	cellular macromolecule catabolic process	Biological Process	7	A0A287AMV5,A0A4X1UYL0,A0A4X1W550,A0A4X1VP69,A0A4X1VLD0,P34930,A0A4X1TS37
GO:0044273	sulfur compound catabolic process	Biological Process	1	I3LP02
GO:0044275	cellular carbohydrate catabolic process	Biological Process	3	A0A4X1TV38,A0A286ZRV2,A0A287AJQ2
GO:0046185	aldehyde catabolic process	Biological Process	1	A0A287AAI9
GO:0046700	heterocycle catabolic process	Biological Process	26	A0A287AMV5,B1A3A0,D0G784,F1RFY2,A0A287BG23,A0A4X1U986,P08059,A0A4X1W2A2,A0A287AJQ2,A0A4X1W9S6,F1RJ25,A0A287B8Z2,I3LCN1,A0A286ZRV2,Q29568,A0A288CFT0,B5KJG2,A0A481CCJ1,G3CKJ2,A0A480Q679,A0A076KRX0,A0A4X1W8R1,A0A480R857,A0A4X1W6D3,I3LNB4,I3LP02
GO:0051187	cofactor catabolic process	Biological Process	4	A0A480R857,F1RGX4,F1RII5,I3LP02
GO:0046164	alcohol catabolic process	Biological Process	1	A0A286ZRV2
GO:0046365	monosaccharide catabolic process	Biological Process	1	Q9TV69
GO:0046952	ketone body catabolic process	Biological Process	4	I3LP02,M9MMN4,A0A4X1T0T1,Q29551
GO:0009057	macromolecule catabolic process	Biological Process	10	A0A287AMV5,F1RSG9,A0A4X1TV38,A0A4X1UYL0,A0A4X1W550,A0A4X1VP69,A0A4X1VLD0,P34930,F2Z543,A0A4X1TS37
GO:0016042	lipid catabolic process	Biological Process	8	I3LP02,A0A4X1UK89,Q29554,A0A287AA21,Q8HY46,Q6UAQ8,A0A4X1UW18,Q9TSX9
GO:0016052	carbohydrate catabolic process	Biological Process	23	A0A4X1TV38,B1A3A0,D0G784,F1RFY2,A0A287BG23,A0A4X1U986,P08059,A0A4X1W2A2,A0A287AJQ2,A0A4X1W9S6,F1RJ25,A0A287B8Z2,I3LCN1,A0A286ZRV2,Q29568,A0A288CFT0,B5KJG2,A0A481CCJ1,G3CKJ2,A0A480Q679,A0A076KRX0,A0A4X1W8R1,Q9TV69
GO:0046434	organophosphate catabolic process	Biological Process	25	B1A3A0,D0G784,F1RFY2,A0A287BG23,A0A4X1U986,P08059,A0A4X1W2A2,A0A287AJQ2,A0A4X1W9S6,F1RJ25,A0A287B8Z2,I3LCN1,A0A286ZRV2,Q29568,A0A288CFT0,B5KJG2,A0A481CCJ1,G3CKJ2,A0A480Q679,A0A076KRX0,A0A4X1W8R1,A0A287BDV9,F1SHA2,I3LP02,Q9TSX9
GO:1901136	carbohydrate derivative catabolic process	Biological Process	3	A0A287BDV9,F1SHA2,I3LP02
GO:1901361	organic cyclic compound catabolic process	Biological Process	26	A0A287AMV5,B1A3A0,D0G784,F1RFY2,A0A287BG23,A0A4X1U986,P08059,A0A4X1W2A2,A0A287AJQ2,A0A4X1W9S6,F1RJ25,A0A287B8Z2,I3LCN1,A0A286ZRV2,Q29568,A0A288CFT0,B5KJG2,A0A481CCJ1,G3CKJ2,A0A480Q679,A0A076KRX0,A0A4X1W8R1,A0A480R857,A0A4X1W6D3,I3LNB4,I3LP02
GO:1901569	fatty acid derivative catabolic process	Biological Process	4	I3LP02,M9MMN4,A0A4X1T0T1,Q29551
GO:1901616	organic hydroxy compound catabolic process	Biological Process	2	A0A286ZRV2,A0A4X1SUA7
GO:0010556	regulation of macromolecule biosynthetic process	Biological Process	12	A0A2C9F381,F2Z543,Q4PS85,F1RL72,F1S2Y5,A0A4X1W2Y3,F1SN67,A0A481AYC5,Q4JH15,A0A287ABE4,A0A4X1TS37,P34930
GO:0031326	regulation of cellular biosynthetic process	Biological Process	14	A0A2C9F381,F2Z543,Q4PS85,A0A287AJQ2,F1RL72,A0A287AF07,F1S2Y5,A0A4X1W2Y3,F1SN67,A0A481AYC5,Q4JH15,A0A287ABE4,A0A4X1TS37,P34930
GO:0010558	negative regulation of macromolecule biosynthetic process	Biological Process	6	A0A2C9F381,F2Z543,Q4PS85,F1S2Y5,A0A4X1W2Y3,P34930
GO:0031327	negative regulation of cellular biosynthetic process	Biological Process	6	A0A2C9F381,F2Z543,Q4PS85,F1S2Y5,A0A4X1W2Y3,P34930
GO:0010557	positive regulation of macromolecule biosynthetic process	Biological Process	4	F2Z543,Q4JH15,A0A287ABE4,A0A4X1TS37
GO:0031328	positive regulation of cellular biosynthetic process	Biological Process	4	F2Z543,Q4JH15,A0A287ABE4,A0A4X1TS37
GO:0042136	neurotransmitter biosynthetic process	Biological Process	1	A0A5G2R6D0
GO:0008299	isoprenoid biosynthetic process	Biological Process	1	A0A481C945
GO:0009110	vitamin biosynthetic process	Biological Process	1	A0A4X1UJ47
GO:0016053	organic acid biosynthetic process	Biological Process	26	P80928,B1A3A0,D0G784,F1RFY2,A0A287BG23,A0A4X1U986,P08059,A0A4X1W2A2,A0A287AJQ2,A0A4X1W9S6,F1RJ25,A0A287B8Z2,I3LCN1,A0A286ZRV2,Q29568,A0A288CFT0,B5KJG2,A0A481CCJ1,G3CKJ2,A0A480Q679,A0A076KRX0,A0A4X1W8R1,P00503,K7GQG9,A0A5G2RDA5,A0A5G2R6D0
GO:0018130	heterocycle biosynthetic process	Biological Process	61	A0A2C9F381,F2Z543,Q4PS85,F1RMB0,A0A481DAZ4,I3LP02,P29804,A0A4X1VDD8,B1A3A0,D0G784,F1RFY2,A0A287BG23,A0A4X1U986,P08059,A0A4X1W2A2,A0A287AJQ2,A0A4X1W9S6,F1RJ25,A0A287B8Z2,I3LCN1,A0A286ZRV2,Q29568,A0A288CFT0,B5KJG2,A0A481CCJ1,G3CKJ2,A0A480Q679,A0A076KRX0,A0A4X1W8R1,P00571,A0A4X1UV27,A0A480TD90,F1RL72,A0A4X1W9A7,A0A4X1TCS4,Q95339,A0A4X1TS37,A0A4X1UJ47,P80021,A0A4X1T8N4,A0A287A2Y4,A0A480RYH5,K7GS22,A0…
GO:0019438	aromatic compound biosynthetic process	Biological Process	60	A0A2C9F381,F2Z543,Q4PS85,F1RMB0,A0A481DAZ4,I3LP02,P29804,A0A4X1VDD8,B1A3A0,D0G784,F1RFY2,A0A287BG23,A0A4X1U986,P08059,A0A4X1W2A2,A0A287AJQ2,A0A4X1W9S6,F1RJ25,A0A287B8Z2,I3LCN1,A0A286ZRV2,Q29568,A0A288CFT0,B5KJG2,A0A481CCJ1,G3CKJ2,A0A480Q679,A0A076KRX0,A0A4X1W8R1,P00571,A0A480TD90,F1RL72,A0A4X1W9A7,A0A4X1TCS4,Q95339,A0A4X1TS37,A0A4X1UJ47,P80021,A0A4X1T8N4,A0A287A2Y4,A0A480RYH5,K7GS22,A0A4X1VPE5,A0…
GO:0034637	cellular carbohydrate biosynthetic process	Biological Process	2	A0A4X1TV38,P00503
GO:0034645	cellular macromolecule biosynthetic process	Biological Process	21	A0A2C9F381,F2Z543,Q4PS85,F1RMB0,A0A481DAZ4,A0A4X1TV38,A0A480TD90,F1RL72,A0A5S6HDI4,A0A4X1SXB7,A0A4X1TN76,A0A4X1SYI2,A0A480W2P7,A0A4X1TS37,F1S2Y5,A0A4X1W2Y3,F1SN67,Q4JH15,A0A287ABE4,A0A286ZWZ5,P34930
GO:0042181	ketone biosynthetic process	Biological Process	4	A0A5G2QCC0,A0A4X1UZ68,A0A480R641,A0A287AF07
GO:0044272	sulfur compound biosynthetic process	Biological Process	3	I3LP02,P29804,A0A4X1VDD8
GO:0046184	aldehyde biosynthetic process	Biological Process	2	A0A286ZRV2,A0A288CFT0
GO:0051188	cofactor biosynthetic process	Biological Process	30	I3LP02,P29804,A0A4X1VDD8,B1A3A0,D0G784,F1RFY2,A0A287BG23,A0A4X1U986,P08059,A0A4X1W2A2,A0A287AJQ2,A0A4X1W9S6,F1RJ25,A0A287B8Z2,I3LCN1,A0A286ZRV2,Q29568,A0A288CFT0,B5KJG2,A0A481CCJ1,G3CKJ2,A0A480Q679,A0A076KRX0,A0A4X1W8R1,A0A4X1W9A7,A0A4X1TCS4,A0A5G2QCC0,A0A4X1UZ68,A0A480R641,A0A4X1UJ47
GO:0034404	nucleobase-containing small molecule biosynthetic process	Biological Process	22	B1A3A0,D0G784,F1RFY2,A0A287BG23,A0A4X1U986,P08059,A0A4X1W2A2,A0A287AJQ2,A0A4X1W9S6,F1RJ25,A0A287B8Z2,I3LCN1,A0A286ZRV2,Q29568,A0A288CFT0,B5KJG2,A0A481CCJ1,G3CKJ2,A0A480Q679,A0A076KRX0,A0A4X1W8R1,I3LP02
GO:0046165	alcohol biosynthetic process	Biological Process	2	P00503,A0A4X1W9A7
GO:0046364	monosaccharide biosynthetic process	Biological Process	4	P08059,A0A286ZRV2,A0A288CFT0,Q7YS28
GO:0008610	lipid biosynthetic process	Biological Process	4	P80928,K7GQG9,A0A481C945,A0A287AIP7
GO:0009059	macromolecule biosynthetic process	Biological Process	22	A0A2C9F381,F2Z543,Q4PS85,F1RMB0,A0A481DAZ4,A0A4X1TV38,A0A480TD90,F1RL72,A0A5S6HDI4,A0A4X1SXB7,A0A4X1TN76,A0A4X1SYI2,A0A480W2P7,A0A4X1TS37,F1S2Y5,A0A4X1W2Y3,F1SN67,A0A481AYC5,Q4JH15,A0A287ABE4,A0A286ZWZ5,P34930
GO:0016051	carbohydrate biosynthetic process	Biological Process	6	A0A4X1TV38,P08059,A0A286ZRV2,A0A288CFT0,Q7YS28,P00503
GO:0035384	thioester biosynthetic process	Biological Process	3	I3LP02,P29804,A0A4X1VDD8
GO:0090407	organophosphate biosynthetic process	Biological Process	50	I3LP02,P29804,A0A4X1VDD8,B1A3A0,D0G784,F1RFY2,A0A287BG23,A0A4X1U986,P08059,A0A4X1W2A2,A0A287AJQ2,A0A4X1W9S6,F1RJ25,A0A287B8Z2,I3LCN1,A0A286ZRV2,Q29568,A0A288CFT0,B5KJG2,A0A481CCJ1,G3CKJ2,A0A480Q679,A0A076KRX0,A0A4X1W8R1,P00571,A0A4X1TCS4,Q95339,P80021,A0A4X1T8N4,A0A287A2Y4,A0A480RYH5,K7GS22,A0A4X1VPE5,A0A4X1SQX6,A0A286ZYM6,A0A481D232,A0A4X1TQK3,A0A076EBU5,A0A5G2QK91,A0A480VVB4,A0A4X1SYT7,Q5S3G4,A…
GO:1901137	carbohydrate derivative biosynthetic process	Biological Process	44	I3LP02,P29804,A0A4X1VDD8,B1A3A0,D0G784,F1RFY2,A0A287BG23,A0A4X1U986,P08059,A0A4X1W2A2,A0A287AJQ2,A0A4X1W9S6,F1RJ25,A0A287B8Z2,I3LCN1,A0A286ZRV2,Q29568,A0A288CFT0,B5KJG2,A0A481CCJ1,G3CKJ2,A0A480Q679,A0A076KRX0,A0A4X1W8R1,P00571,Q95339,P80021,A0A4X1T8N4,A0A287A2Y4,A0A480RYH5,K7GS22,A0A4X1VPE5,A0A4X1SQX6,A0A286ZYM6,A0A481D232,A0A4X1TQK3,A0A076EBU5,A0A5G2QK91,A0A480VVB4,A0A4X1SYT7,Q5S3G4,A0A287AZF9,A…
GO:1901362	organic cyclic compound biosynthetic process	Biological Process	61	A0A2C9F381,F2Z543,Q4PS85,F1RMB0,A0A481DAZ4,I3LP02,P29804,A0A4X1VDD8,B1A3A0,D0G784,F1RFY2,A0A287BG23,A0A4X1U986,P08059,A0A4X1W2A2,A0A287AJQ2,A0A4X1W9S6,F1RJ25,A0A287B8Z2,I3LCN1,A0A286ZRV2,Q29568,A0A288CFT0,B5KJG2,A0A481CCJ1,G3CKJ2,A0A480Q679,A0A076KRX0,A0A4X1W8R1,P00571,A0A4X1UV27,A0A480TD90,F1RL72,A0A4X1W9A7,A0A4X1TCS4,Q95339,A0A4X1TS37,A0A4X1UJ47,P80021,A0A4X1T8N4,A0A287A2Y4,A0A480RYH5,K7GS22,A0…
GO:1901570	fatty acid derivative biosynthetic process	Biological Process	2	P80928,I3LP02
GO:1901617	organic hydroxy compound biosynthetic process	Biological Process	3	P00503,A0A4X1W9A7,A0A4X1UJ47
GO:0010629	negative regulation of gene expression	Biological Process	8	A0A2C9F381,F2Z543,Q4PS85,A0A287AMV5,F1S2Y5,A0A4X1W2Y3,P34930,P80928
GO:0051253	negative regulation of RNA metabolic process	Biological Process	5	A0A2C9F381,F2Z543,Q4PS85,F1S2Y5,P34930
GO:0010563	negative regulation of phosphorus metabolic process	Biological Process	1	F2Z543
GO:2000378	negative regulation of reactive oxygen species metabolic process	Biological Process	1	A0A287AF07
GO:0032269	negative regulation of cellular protein metabolic process	Biological Process	3	A0A4X1W2Y3,F2Z543,P80928
GO:0010628	positive regulation of gene expression	Biological Process	5	F2Z543,Q4JH15,Q9TSX9,A0A287ABE4,A0A480KXA1
GO:0051054	positive regulation of DNA metabolic process	Biological Process	1	A0A4X1TS37
GO:0051254	positive regulation of RNA metabolic process	Biological Process	5	A0A287AMV5,F2Z543,Q4JH15,Q9TSX9,A0A287ABE4
GO:0010562	positive regulation of phosphorus metabolic process	Biological Process	4	P80928,F2Z543,A0A287AIP7,A0A4X1TS37
GO:0032270	positive regulation of cellular protein metabolic process	Biological Process	5	P34930,P80928,F2Z543,A0A287AIP7,A0A4X1TS37
GO:0010565	regulation of cellular ketone metabolic process	Biological Process	1	A0A287AF07
GO:0010675	regulation of cellular carbohydrate metabolic process	Biological Process	1	A0A287AJQ2
GO:0032268	regulation of cellular protein metabolic process	Biological Process	6	A0A4X1TS37,P80928,P34930,A0A4X1W2Y3,F2Z543,A0A287AIP7
GO:0043467	regulation of generation of precursor metabolites and energy	Biological Process	4	Q8SPJ9,A0A287AJQ2,A0A287AMV5,A0A4X1UYL0
GO:0051174	regulation of phosphorus metabolic process	Biological Process	6	Q8SPJ9,A0A287AJQ2,P80928,F2Z543,A0A287AIP7,A0A4X1TS37
GO:0051193	regulation of cofactor metabolic process	Biological Process	1	A0A287AJQ2
GO:2000377	regulation of reactive oxygen species metabolic process	Biological Process	1	A0A287AF07
GO:0043456	regulation of pentose-phosphate shunt	Biological Process	1	A0A287AJQ2
GO:1904229	regulation of succinate dehydrogenase activity	Biological Process	1	A0A287AF07
GO:0010468	regulation of gene expression	Biological Process	14	A0A2C9F381,F2Z543,Q4PS85,A0A287AMV5,F1RL72,A0A480KXA1,P80928,F1S2Y5,A0A4X1W2Y3,F1SN67,A0A287ABE4,Q4JH15,Q9TSX9,P34930
GO:0043471	regulation of cellular carbohydrate catabolic process	Biological Process	1	A0A287AJQ2
GO:0051052	regulation of DNA metabolic process	Biological Process	1	A0A4X1TS37
GO:0051252	regulation of RNA metabolic process	Biological Process	11	A0A2C9F381,F2Z543,Q4PS85,A0A287AMV5,F1RL72,F1S2Y5,F1SN67,A0A287ABE4,Q4JH15,Q9TSX9,P34930
GO:0006140	regulation of nucleotide metabolic process	Biological Process	2	Q8SPJ9,A0A287AJQ2
GO:0006109	regulation of carbohydrate metabolic process	Biological Process	1	A0A287AJQ2
GO:0000096	sulfur amino acid metabolic process	Biological Process	1	A0A287BPT5
GO:0006749	glutathione metabolic process	Biological Process	1	A0A4X1VTY0
GO:0009438	methylglyoxal metabolic process	Biological Process	1	A0A287AAI9
GO:0019682	glyceraldehyde-3-phosphate metabolic process	Biological Process	3	A0A287AJQ2,A0A286ZRV2,A0A288CFT0
GO:0042574	retinal metabolic process	Biological Process	1	Q8WNV7
GO:0043436	oxoacid metabolic process	Biological Process	85	P80928,P29804,A0A4X1VDD8,A0A5G2QFC4,Q7YS28,B1A3A0,D0G784,F1RFY2,A0A287BG23,A0A4X1U986,P08059,A0A4X1W2A2,A0A287AJQ2,A0A4X1W9S6,F1RJ25,A0A287B8Z2,I3LCN1,A0A286ZRV2,Q29568,A0A288CFT0,B5KJG2,A0A481CCJ1,G3CKJ2,A0A480Q679,A0A076KRX0,A0A4X1W8R1,A0A480Q1V4,A0A480LCX7,K9IVI1,A0A480M6E4,F1SRC5,Q9N0F1,A0A286ZKX2,A0A480KJB8,A0A4X1T2S0,A0A4X1WCL6,A0A4X1W946,F1RK10,A0A4X1TYC2,A0A4X1V8E8,A0A286ZQY6,A0A4X1W6L5,Q…
GO:0006119	oxidative phosphorylation	Biological Process	18	Q8SPJ9,A0A4X1SY51,A0A4X1U405,A0A4X1T0A8,F1SIS9,A0A286ZVX2,A0A4X1U2M7,F1RI18,A0A4X1W4V4,A0A287AZF9,Q5S3G4,A0A4X1V362,A0A076ED92,A0A4X1V1H9,A0A4X1VLA2,A0A286ZYM6,A0A287ANH8,A0A286ZTN4
GO:0006757	ATP generation from ADP	Biological Process	21	B1A3A0,D0G784,F1RFY2,A0A287BG23,A0A4X1U986,P08059,A0A4X1W2A2,A0A287AJQ2,A0A4X1W9S6,F1RJ25,A0A287B8Z2,I3LCN1,A0A286ZRV2,Q29568,A0A288CFT0,B5KJG2,A0A481CCJ1,G3CKJ2,A0A480Q679,A0A076KRX0,A0A4X1W8R1
GO:1902224	ketone body metabolic process	Biological Process	4	I3LP02,M9MMN4,A0A4X1T0T1,Q29551
GO:0006599	phosphagen metabolic process	Biological Process	5	Q5XLD3,A0A287AKB5,Q2HYU1,A0A4X1T7M8,A0A287AMP3
GO:0006760	folic acid-containing compound metabolic process	Biological Process	2	A0A480R857,A0A5G2R6D0
GO:0008614	pyridoxine metabolic process	Biological Process	1	A0A4X1UJ47
GO:0009072	aromatic amino acid family metabolic process	Biological Process	1	A0A4X1T500
GO:0035999	tetrahydrofolate interconversion	Biological Process	1	A0A5G2R6D0
GO:0006796	phosphate-containing compound metabolic process	Biological Process	81	Q8SPJ9,A0A286ZQ47,A0A286ZKJ2,A0A287BDV9,I3LP02,P29804,A0A4X1VDD8,B1A3A0,D0G784,F1RFY2,A0A287BG23,A0A4X1U986,P08059,A0A4X1W2A2,A0A287AJQ2,A0A4X1W9S6,F1RJ25,A0A287B8Z2,I3LCN1,A0A286ZRV2,Q29568,A0A288CFT0,B5KJG2,A0A481CCJ1,G3CKJ2,A0A480Q679,A0A076KRX0,A0A4X1W8R1,Q9N0F1,A0A4X1VC51,A0A286ZTN4,A0A4X1SY51,A0A4X1U405,A0A4X1T0A8,F1SIS9,A0A286ZVX2,A0A4X1U2M7,F1RI18,A0A4X1W4V4,A0A287AZF9,Q5S3G4,A0A4X1VJ59,P…
GO:0042743	hydrogen peroxide metabolic process	Biological Process	2	F1RGX4,F1RII5
GO:0006544	glycine metabolic process	Biological Process	1	A0A5G2R6D0
GO:0046033	AMP metabolic process	Biological Process	2	A0A287BAF3,P00571
GO:0016999	antibiotic metabolic process	Biological Process	23	A0A480Q1V4,A0A480LCX7,P29804,K9IVI1,A0A480M6E4,F1SRC5,Q9N0F1,A0A286ZKX2,A0A480KJB8,A0A4X1T2S0,A0A4X1WCL6,A0A4X1W946,F1RK10,A0A4X1TYC2,A0A4X1V8E8,A0A286ZQY6,A0A4X1W6L5,Q1G1K7,I3LDC1,A0A4X1VC51,A0A4X1TJ75,F1RGX4,F1RII5
GO:0033306	phytol metabolic process	Biological Process	1	A0A4X1UM42
GO:0042816	vitamin B6 metabolic process	Biological Process	1	A0A4X1UJ47
GO:0046034	ATP metabolic process	Biological Process	54	Q8SPJ9,B1A3A0,D0G784,F1RFY2,A0A287BG23,A0A4X1U986,P08059,A0A4X1W2A2,A0A287AJQ2,A0A4X1W9S6,F1RJ25,A0A287B8Z2,I3LCN1,A0A286ZRV2,Q29568,A0A288CFT0,B5KJG2,A0A481CCJ1,G3CKJ2,A0A480Q679,A0A076KRX0,A0A4X1W8R1,A0A286ZTN4,A0A4X1SY51,A0A4X1U405,A0A4X1T0A8,F1SIS9,A0A286ZVX2,A0A4X1U2M7,F1RI18,A0A4X1W4V4,A0A287AZF9,Q5S3G4,Q95339,P80021,A0A4X1T8N4,A0A287A2Y4,A0A480RYH5,K7GS22,A0A4X1VPE5,A0A4X1SQX6,A0A286ZYM6,A…
GO:0046146	tetrahydrobiopterin metabolic process	Biological Process	1	A0A4X1W9A7
GO:0046440	L-lysine metabolic process	Biological Process	1	Q9N0F1
GO:0009448	gamma-aminobutyric acid metabolic process	Biological Process	3	A0A4X1VML1,A0A480VVM0,A0A4X1VMK1
GO:1901661	quinone metabolic process	Biological Process	3	A0A5G2QCC0,A0A4X1UZ68,A0A480R641
GO:0043101	purine-containing compound salvage	Biological Process	1	A0A4X1SYT7
GO:0043173	nucleotide salvage	Biological Process	1	A0A4X1SYT7
GO:0006631	fatty acid metabolic process	Biological Process	13	P80928,K7GQG9,I3LP02,A0A4X1UK89,Q29554,A0A287AA21,Q8HY46,Q6UAQ8,A0A4X1UW18,Q66LN4,A0A480WX09,A0A4X1UVC1,A0A4X1UJ95
GO:0006644	phospholipid metabolic process	Biological Process	2	Q29554,Q9TSX9
GO:0006720	isoprenoid metabolic process	Biological Process	3	A0A481C945,A0A4X1UM42,Q8WNV7
GO:0030258	lipid modification	Biological Process	6	I3LP02,A0A4X1UK89,Q29554,A0A287AA21,Q8HY46,Q6UAQ8
GO:0046486	glycerolipid metabolic process	Biological Process	2	Q29554,Q9TSX9
GO:0006259	DNA metabolic process	Biological Process	3	A0A0B8RT23,A0A4X1TS37,F2Z543
GO:0043112	receptor metabolic process	Biological Process	1	F1RFL2
GO:0044264	cellular polysaccharide metabolic process	Biological Process	2	A0A4X1TVN8,A0A4X1TV38
GO:0044267	cellular protein metabolic process	Biological Process	20	F1RSG9,A0A5S6HDI4,A0A4X1SXB7,A0A4X1TN76,A0A4X1SYI2,A0A5G2REF2,A0A480W2P7,A0A4X1UYL0,A0A4X1W550,A0A4X1VP69,A0A4X1VLD0,F2Z543,F1RFL2,A0A4X1TS37,P80928,P34930,A0A4X1W2Y3,A0A286ZWZ5,A0A287AIP7,Q9N0F1
GO:0019400	alditol metabolic process	Biological Process	2	P00503,A0A286ZRV2
GO:0006560	proline metabolic process	Biological Process	2	A0A4X1W6D3,I3LNB4
GO:0006103	2-oxoglutarate metabolic process	Biological Process	3	P00503,Q9N0F1,F1S4D5
GO:0006732	coenzyme metabolic process	Biological Process	36	I3LP02,P29804,A0A4X1VDD8,B1A3A0,D0G784,F1RFY2,A0A287BG23,A0A4X1U986,P08059,A0A4X1W2A2,A0A287AJQ2,A0A4X1W9S6,F1RJ25,A0A287B8Z2,I3LCN1,A0A286ZRV2,Q29568,A0A288CFT0,B5KJG2,A0A481CCJ1,G3CKJ2,A0A480Q679,A0A076KRX0,A0A4X1W8R1,Q9N0F1,A0A4X1VC51,A0A287BDV9,K7GPJ4,A0A4X1W9A7,A0A4X1TCS4,A0A5G2QCC0,A0A4X1UZ68,A0A480R641,A0A480R857,A0A5G2R6D0,A0A4X1VXY4
GO:0005976	polysaccharide metabolic process	Biological Process	2	A0A4X1TVN8,A0A4X1TV38
GO:0034654	nucleobase-containing compound biosynthetic process	Biological Process	58	A0A2C9F381,F2Z543,Q4PS85,F1RMB0,A0A481DAZ4,I3LP02,P29804,A0A4X1VDD8,B1A3A0,D0G784,F1RFY2,A0A287BG23,A0A4X1U986,P08059,A0A4X1W2A2,A0A287AJQ2,A0A4X1W9S6,F1RJ25,A0A287B8Z2,I3LCN1,A0A286ZRV2,Q29568,A0A288CFT0,B5KJG2,A0A481CCJ1,G3CKJ2,A0A480Q679,A0A076KRX0,A0A4X1W8R1,P00571,A0A480TD90,F1RL72,A0A4X1TCS4,Q95339,A0A4X1TS37,P80021,A0A4X1T8N4,A0A287A2Y4,A0A480RYH5,K7GS22,A0A4X1VPE5,A0A4X1SQX6,A0A286ZYM6,A0…
GO:0034655	nucleobase-containing compound catabolic process	Biological Process	23	A0A287AMV5,B1A3A0,D0G784,F1RFY2,A0A287BG23,A0A4X1U986,P08059,A0A4X1W2A2,A0A287AJQ2,A0A4X1W9S6,F1RJ25,A0A287B8Z2,I3LCN1,A0A286ZRV2,Q29568,A0A288CFT0,B5KJG2,A0A481CCJ1,G3CKJ2,A0A480Q679,A0A076KRX0,A0A4X1W8R1,I3LP02
GO:0090304	nucleic acid metabolic process	Biological Process	20	A0A2C9F381,F2Z543,Q4PS85,A0A287AMV5,F1RMB0,A0A481DAZ4,A0A0B8RT23,A0A480TD90,F1RL72,A0A4X1SXB7,A0A4X1TN76,A0A4X1SYI2,A0A4X1TS37,F1S2Y5,F1SN67,A0A287ABE4,Q4JH15,Q9TSX9,A0A286ZWZ5,P34930
GO:0008652	cellular amino acid biosynthetic process	Biological Process	3	P00503,A0A5G2RDA5,A0A5G2R6D0
GO:0009063	cellular amino acid catabolic process	Biological Process	9	P00503,I3LP02,A0A4X1TI76,A0A4X1VML1,A0A480VVM0,A0A4X1VMK1,A0A4X1W6D3,I3LNB4,Q9N0F1
GO:0009081	branched-chain amino acid metabolic process	Biological Process	3	I3LP02,A0A4X1TI76,A0A5G2RDA5
GO:0043038	amino acid activation	Biological Process	4	A0A4X1SXB7,A0A4X1TN76,A0A4X1SYI2,A0A286ZWZ5
GO:1901605	alpha-amino acid metabolic process	Biological Process	9	P00503,A0A4X1UV27,I3LP02,A0A4X1TI76,A0A4X1W6D3,I3LNB4,A0A5G2R6D0,A0A287BPT5,Q9N0F1
GO:1903173	fatty alcohol metabolic process	Biological Process	1	A0A4X1UM42
GO:0006508	proteolysis	Biological Process	7	A0A4X1UYL0,A0A4X1W550,A0A4X1VP69,A0A4X1VLD0,P34930,F2Z543,F1RWJ6
GO:0030163	protein catabolic process	Biological Process	8	F1RSG9,A0A4X1UYL0,A0A4X1W550,A0A4X1VP69,A0A4X1VLD0,P34930,F2Z543,A0A4X1TS37
GO:0036211	protein modification process	Biological Process	11	F1RSG9,A0A5G2REF2,A0A480W2P7,F2Z543,A0A4X1W550,A0A4X1VP69,F1RFL2,A0A4X1TS37,P80928,A0A287AIP7,Q9N0F1
GO:0042107	cytokine metabolic process	Biological Process	1	A0A481AYC5
GO:0042157	lipoprotein metabolic process	Biological Process	2	F1RSG9,A0A480W2P7
GO:0051604	protein maturation	Biological Process	1	F2Z543
GO:1901142	insulin metabolic process	Biological Process	1	A0A4X1UYL0
GO:0019318	hexose metabolic process	Biological Process	9	P29804,A0A287BG23,A0A481CCJ1,G3CKJ2,A0A076KRX0,P08059,A0A286ZRV2,A0A288CFT0,Q7YS28
GO:0019321	pentose metabolic process	Biological Process	1	Q9TV69
GO:0019751	polyol metabolic process	Biological Process	3	P00503,A0A4X1W9A7,A0A286ZRV2
GO:0034308	primary alcohol metabolic process	Biological Process	1	A0A4X1UM42
GO:0006767	water-soluble vitamin metabolic process	Biological Process	1	A0A4X1UJ47
GO:0006753	nucleoside phosphate metabolic process	Biological Process	66	Q8SPJ9,I3LP02,P29804,A0A4X1VDD8,B1A3A0,D0G784,F1RFY2,A0A287BG23,A0A4X1U986,P08059,A0A4X1W2A2,A0A287AJQ2,A0A4X1W9S6,F1RJ25,A0A287B8Z2,I3LCN1,A0A286ZRV2,Q29568,A0A288CFT0,B5KJG2,A0A481CCJ1,G3CKJ2,A0A480Q679,A0A076KRX0,A0A4X1W8R1,Q9N0F1,A0A4X1VC51,A0A287BDV9,A0A286ZTN4,A0A4X1SY51,A0A4X1U405,A0A4X1T0A8,F1SIS9,A0A286ZVX2,A0A4X1U2M7,F1RI18,A0A4X1W4V4,A0A287AZF9,Q5S3G4,A0A4X1VJ59,P00571,K7GPJ4,A0A4X1TCS…
GO:0006002	fructose 6-phosphate metabolic process	Biological Process	2	A0A286ZQ47,A0A286ZKJ2
GO:0019693	ribose phosphate metabolic process	Biological Process	62	Q8SPJ9,I3LP02,P29804,A0A4X1VDD8,B1A3A0,D0G784,F1RFY2,A0A287BG23,A0A4X1U986,P08059,A0A4X1W2A2,A0A287AJQ2,A0A4X1W9S6,F1RJ25,A0A287B8Z2,I3LCN1,A0A286ZRV2,Q29568,A0A288CFT0,B5KJG2,A0A481CCJ1,G3CKJ2,A0A480Q679,A0A076KRX0,A0A4X1W8R1,Q9N0F1,A0A4X1VC51,A0A286ZTN4,A0A4X1SY51,A0A4X1U405,A0A4X1T0A8,F1SIS9,A0A286ZVX2,A0A4X1U2M7,F1RI18,A0A4X1W4V4,A0A287AZF9,Q5S3G4,P00571,K7GPJ4,Q95339,P80021,A0A4X1T8N4,A0A287…
GO:0030388	fructose 1,6-bisphosphate metabolic process	Biological Process	1	A0A287B8Z2
GO:0051156	glucose 6-phosphate metabolic process	Biological Process	2	A0A287AJQ2,P08059
GO:0052646	alditol phosphate metabolic process	Biological Process	2	A0A287BDV9,F1SHA2
GO:0006637	acyl-CoA metabolic process	Biological Process	6	I3LP02,P29804,A0A4X1VDD8,Q9N0F1,A0A4X1VC51,K7GPJ4
GO:0010467	gene expression	Biological Process	22	A0A2C9F381,F2Z543,Q4PS85,A0A287AMV5,F1RMB0,A0A481DAZ4,A0A480TD90,F1RL72,A0A5S6HDI4,A0A4X1SXB7,A0A4X1TN76,A0A4X1SYI2,A0A480KXA1,P80928,F1S2Y5,A0A4X1W2Y3,F1SN67,A0A287ABE4,Q4JH15,Q9TSX9,A0A286ZWZ5,P34930
GO:0043412	macromolecule modification	Biological Process	11	F1RSG9,A0A5G2REF2,A0A480W2P7,F2Z543,A0A4X1W550,A0A4X1VP69,F1RFL2,A0A4X1TS37,P80928,A0A287AIP7,Q9N0F1
GO:0006690	icosanoid metabolic process	Biological Process	1	P80928
GO:0035337	fatty-acyl-CoA metabolic process	Biological Process	1	I3LP02
GO:0006089	lactate metabolic process	Biological Process	2	A0A287AAI9,A0A4X1SUA7
GO:0001782	B cell homeostasis	Biological Process	1	P80928
GO:0030449	regulation of complement activation	Biological Process	1	F2Z543
GO:0045917	positive regulation of complement activation	Biological Process	1	F2Z543
GO:0002718	regulation of cytokine production involved in immune response	Biological Process	1	P80928
GO:0002720	positive regulation of cytokine production involved in immune response	Biological Process	1	P80928
GO:0061082	myeloid leukocyte cytokine production	Biological Process	1	P80928
GO:0061078	positive regulation of prostaglandin secretion involved in immune response	Biological Process	1	P80928
GO:0030097	hemopoiesis	Biological Process	1	F1SN67
GO:0002688	regulation of leukocyte chemotaxis	Biological Process	1	P80928
GO:1905521	regulation of macrophage migration	Biological Process	1	P80928
GO:0051249	regulation of lymphocyte activation	Biological Process	1	P80928
GO:0002920	regulation of humoral immune response	Biological Process	1	F2Z543
GO:0045088	regulation of innate immune response	Biological Process	1	F1RMB0
GO:0045637	regulation of myeloid cell differentiation	Biological Process	1	F1SN67
GO:1902105	regulation of leukocyte differentiation	Biological Process	1	F1SN67
GO:0002689	negative regulation of leukocyte chemotaxis	Biological Process	1	P80928
GO:1905522	negative regulation of macrophage migration	Biological Process	1	P80928
GO:0045638	negative regulation of myeloid cell differentiation	Biological Process	1	F1SN67
GO:1902106	negative regulation of leukocyte differentiation	Biological Process	1	F1SN67
GO:0051251	positive regulation of lymphocyte activation	Biological Process	1	P80928
GO:0002922	positive regulation of humoral immune response	Biological Process	1	F2Z543
GO:0045089	positive regulation of innate immune response	Biological Process	1	F1RMB0
GO:0002483	antigen processing and presentation of endogenous peptide antigen	Biological Process	1	A0A4X1UYL0
GO:0002474	antigen processing and presentation of peptide antigen via MHC class I	Biological Process	1	A0A4X1UYL0
GO:0042110	T cell activation	Biological Process	1	F1SMZ7
GO:0042113	B cell activation	Biological Process	1	P80928
GO:0046651	lymphocyte proliferation	Biological Process	1	P80928
GO:0048246	macrophage chemotaxis	Biological Process	1	P80928
GO:1905517	macrophage migration	Biological Process	1	P80928
GO:0043416	regulation of skeletal muscle tissue regeneration	Biological Process	2	A0A2C9F381,Q4PS85
GO:0043417	negative regulation of skeletal muscle tissue regeneration	Biological Process	2	A0A2C9F381,Q4PS85
GO:0043403	skeletal muscle tissue regeneration	Biological Process	2	A0A2C9F381,Q4PS85
GO:0032946	positive regulation of mononuclear cell proliferation	Biological Process	1	P80928
GO:0032944	regulation of mononuclear cell proliferation	Biological Process	1	P80928
GO:0051310	metaphase plate congression	Biological Process	1	F1S2Y5
GO:0007020	microtubule nucleation	Biological Process	1	P34930
GO:0031109	microtubule polymerization or depolymerization	Biological Process	1	P34930
GO:0070507	regulation of microtubule cytoskeleton organization	Biological Process	1	P34930
GO:1902850	microtubule cytoskeleton organization involved in mitosis	Biological Process	2	A0A4X1VXP3,P34930
GO:0051084	'de novo' posttranslational protein folding	Biological Process	1	P34930
GO:0051085	chaperone cofactor-dependent protein refolding	Biological Process	1	P34930
GO:0000165	MAPK cascade	Biological Process	2	P80928,F2Z543
GO:0007264	small GTPase mediated signal transduction	Biological Process	1	F1SFA7
GO:0010737	protein kinase A signaling	Biological Process	2	P80928,A0A480KXA1
GO:0019932	second-messenger-mediated signaling	Biological Process	5	A0A287AHS0,A0A4X1UWR6,F1RJW7,A0A2C9F381,Q4PS85
GO:0042770	signal transduction in response to DNA damage	Biological Process	1	P80928
GO:0072331	signal transduction by p53 class mediator	Biological Process	1	P80928
GO:0097193	intrinsic apoptotic signaling pathway	Biological Process	3	F1RFH9,P80928,A0A4X1SP14
GO:1902531	regulation of intracellular signal transduction	Biological Process	5	P80928,F2Z543,A0A2C9F381,Q4PS85,A0A4X1SP14
GO:1902532	negative regulation of intracellular signal transduction	Biological Process	5	P80928,F2Z543,A0A2C9F381,Q4PS85,A0A4X1SP14
GO:1902533	positive regulation of intracellular signal transduction	Biological Process	2	P80928,F2Z543
GO:0007167	enzyme linked receptor protein signaling pathway	Biological Process	3	F1SFA7,A0A4X1U1Q7,F1SN67
GO:0007219	Notch signaling pathway	Biological Process	2	B5KJG2,P00503
GO:0019221	cytokine-mediated signaling pathway	Biological Process	1	A0A287AIP7
GO:0031663	lipopolysaccharide-mediated signaling pathway	Biological Process	1	P80928
GO:0008277	regulation of G protein-coupled receptor signaling pathway	Biological Process	1	F2Z543
GO:0045745	positive regulation of G protein-coupled receptor signaling pathway	Biological Process	1	F2Z543
GO:0033211	adiponectin-activated signaling pathway	Biological Process	1	A0A287AIP7
GO:0043401	steroid hormone mediated signaling pathway	Biological Process	1	F2Z543
GO:0030111	regulation of Wnt signaling pathway	Biological Process	1	I3LC21
GO:0033143	regulation of intracellular steroid hormone receptor signaling pathway	Biological Process	1	F2Z543
GO:0090092	regulation of transmembrane receptor protein serine/threonine kinase signaling pathway	Biological Process	2	A0A4X1U1Q7,F1SN67
GO:1900115	extracellular regulation of signal transduction	Biological Process	1	F1SN67
GO:2001233	regulation of apoptotic signaling pathway	Biological Process	3	A0A4X1W7H9,P80928,A0A4X1SP14
GO:0030178	negative regulation of Wnt signaling pathway	Biological Process	1	I3LC21
GO:0033144	negative regulation of intracellular steroid hormone receptor signaling pathway	Biological Process	1	F2Z543
GO:0090101	negative regulation of transmembrane receptor protein serine/threonine kinase signaling pathway	Biological Process	2	A0A4X1U1Q7,F1SN67
GO:1900116	extracellular negative regulation of signal transduction	Biological Process	1	F1SN67
GO:2001234	negative regulation of apoptotic signaling pathway	Biological Process	3	A0A4X1W7H9,P80928,A0A4X1SP14
GO:0030518	intracellular steroid hormone receptor signaling pathway	Biological Process	1	F2Z543
GO:0097345	mitochondrial outer membrane permeabilization	Biological Process	1	A0A4X1W7H9
GO:0070252	actin-mediated cell contraction	Biological Process	1	A0A4X1SL12
GO:0007411	axon guidance	Biological Process	2	F1RH92,A0A4X1V5J3
GO:0007346	regulation of mitotic cell cycle	Biological Process	3	F1S2Y5,A0A287AMV5,P34930
GO:0045930	negative regulation of mitotic cell cycle	Biological Process	1	A0A287AMV5
GO:0071157	negative regulation of cell cycle arrest	Biological Process	1	P80928
GO:0031669	cellular response to nutrient levels	Biological Process	1	P08835
GO:0006915	apoptotic process	Biological Process	7	P80928,P08835,F1RFH9,F1SMZ7,A0A4X1W7H9,A0A4X1SP14,Q6QRN9
GO:0043067	regulation of programmed cell death	Biological Process	4	P80928,P08835,A0A4X1W7H9,A0A4X1SP14
GO:0043069	negative regulation of programmed cell death	Biological Process	4	P80928,P08835,A0A4X1W7H9,A0A4X1SP14
GO:1902686	mitochondrial outer membrane permeabilization involved in programmed cell death	Biological Process	1	A0A4X1W7H9
GO:0070593	dendrite self-avoidance	Biological Process	1	F1RH92
GO:0006333	chromatin assembly or disassembly	Biological Process	1	A0A5G2QML3
GO:0034728	nucleosome organization	Biological Process	2	A0A287ABE4,A0A5G2QML3
GO:0006338	chromatin remodeling	Biological Process	1	A0A287ABE4
GO:0016569	covalent chromatin modification	Biological Process	1	F2Z543
GO:0051276	chromosome organization	Biological Process	5	A0A287ABE4,A0A5G2QML3,A0A0B8RT23,A0A4X1TS37,F2Z543
GO:0007010	cytoskeleton organization	Biological Process	15	A0A480IUH2,A9XFX6,A0A287BEH6,A0A4X1SRM1,A0A5G2R9A9,D3GGC5,A0A4X1SV63,A0A4X1VXP3,A0A480MN39,A0A2C9F381,A0A4X1VMP3,Q4PS85,F1RJW7,A0A4X1U3M3,P34930
GO:0007005	mitochondrion organization	Biological Process	10	F1RFH9,F1SMZ7,F1SIS9,A0A4X1VDX4,A0A4X1TS37,A0A287AMV5,Q8SPJ9,A0A4X1W7H9,A0A286ZTN4,F2Z543
GO:0007029	endoplasmic reticulum organization	Biological Process	2	F1RJW7,A0A4X1UWR6
GO:0010638	positive regulation of organelle organization	Biological Process	2	A0A4X1T382,P34930
GO:0010639	negative regulation of organelle organization	Biological Process	2	A9XFX6,A0A4X1W7H9
GO:0033043	regulation of organelle organization	Biological Process	5	A9XFX6,A0A5G2QH97,A0A4X1T382,P34930,A0A4X1W7H9
GO:0044782	cilium organization	Biological Process	1	A0A5G2QH97
GO:0048285	organelle fission	Biological Process	2	A0A287ABE4,P34930
GO:0070925	organelle assembly	Biological Process	8	A0A5G2QH97,A0A4X1T382,A0A2C9F381,A0A4X1VMP3,Q4PS85,F1RJW7,A0A4X1U3M3,P34930
GO:0051017	actin filament bundle assembly	Biological Process	1	A0A480IUH2
GO:0031497	chromatin assembly	Biological Process	1	A0A5G2QML3
GO:0030031	cell projection assembly	Biological Process	1	A0A5G2QH97
GO:0065003	protein-containing complex assembly	Biological Process	14	A0A5G2QML3,A9XFX6,A0A4X1VLD0,A0A4X1TS37,A0A4X1SP14,F1SIS9,A0A4X1T382,F1RJW7,A0A4X1VNM5,A0A287AMV5,P80928,F1SFA7,P34930,Q8SPJ9
GO:0085029	extracellular matrix assembly	Biological Process	1	F1SFA7
GO:0032984	protein-containing complex disassembly	Biological Process	1	A9XFX6
GO:0031344	regulation of cell projection organization	Biological Process	1	A0A5G2QH97
GO:0048858	cell projection morphogenesis	Biological Process	3	Q6QAQ1,F1RH92,A0A4X1V5J3
GO:0120036	plasma membrane bounded cell projection organization	Biological Process	4	Q6QAQ1,F1RH92,A0A4X1V5J3,A0A5G2QH97
GO:0030832	regulation of actin filament length	Biological Process	1	A9XFX6
GO:0000902	cell morphogenesis	Biological Process	5	Q6QAQ1,F1RH92,A0A4X1V5J3,F1S663,A0A4X1SXL9
GO:0032990	cell part morphogenesis	Biological Process	4	Q6QAQ1,F1RH92,A0A4X1V5J3,A0A287AMV5
GO:0030198	extracellular matrix organization	Biological Process	1	F1SFA7
GO:0030199	collagen fibril organization	Biological Process	1	F1SFA7
GO:0071824	protein-DNA complex subunit organization	Biological Process	2	A0A287ABE4,A0A5G2QML3
GO:0071826	ribonucleoprotein complex subunit organization	Biological Process	2	A0A4X1T382,A0A4X1TS37
GO:0030100	regulation of endocytosis	Biological Process	1	A0A4X1SKS0
GO:0043244	regulation of protein complex disassembly	Biological Process	1	A9XFX6
GO:1902903	regulation of supramolecular fiber organization	Biological Process	2	A9XFX6,P34930
GO:0031333	negative regulation of protein complex assembly	Biological Process	2	A9XFX6,A0A4X1SP14
GO:0043242	negative regulation of protein complex disassembly	Biological Process	1	A9XFX6
GO:1902904	negative regulation of supramolecular fiber organization	Biological Process	1	A9XFX6
GO:1902905	positive regulation of supramolecular fiber organization	Biological Process	1	P34930
GO:0007006	mitochondrial membrane organization	Biological Process	3	A0A4X1VDX4,A0A4X1TS37,A0A4X1W7H9
GO:0007015	actin filament organization	Biological Process	3	A0A480IUH2,A9XFX6,D3GGC5
GO:0030239	myofibril assembly	Biological Process	5	A0A2C9F381,A0A4X1VMP3,Q4PS85,F1RJW7,A0A4X1U3M3
GO:0046785	microtubule polymerization	Biological Process	1	P34930
GO:0035194	posttranscriptional gene silencing by RNA	Biological Process	1	A0A4X1W2Y3
GO:0006873	cellular ion homeostasis	Biological Process	6	P09571,A0A4X1TVG9,A0A4X1UWR6,F1RJW7,F1RFH9,A0A5G2QQW0
GO:0071156	regulation of cell cycle arrest	Biological Process	1	P80928
GO:0071850	mitotic cell cycle arrest	Biological Process	1	A0A287AMV5
GO:0007052	mitotic spindle organization	Biological Process	2	P34930,A0A4X1VXP3
GO:0051225	spindle assembly	Biological Process	1	P34930
GO:0090224	regulation of spindle organization	Biological Process	1	P34930
GO:0007088	regulation of mitotic nuclear division	Biological Process	1	P34930
GO:1901987	regulation of cell cycle phase transition	Biological Process	1	F1S2Y5
GO:0044772	mitotic cell cycle phase transition	Biological Process	1	F1S2Y5
GO:0044839	cell cycle G2/M phase transition	Biological Process	1	F1S2Y5
GO:0140014	mitotic nuclear division	Biological Process	1	P34930
GO:0007141	male meiosis I	Biological Process	1	A0A287ABE4
GO:0007286	spermatid development	Biological Process	1	A0A4X1TTH9
GO:0031032	actomyosin structure organization	Biological Process	5	A0A2C9F381,A0A4X1VMP3,Q4PS85,F1RJW7,A0A4X1U3M3
GO:0032956	regulation of actin cytoskeleton organization	Biological Process	1	A9XFX6
GO:0050708	regulation of protein secretion	Biological Process	2	A0A480KXA1,P80928
GO:0050714	positive regulation of protein secretion	Biological Process	2	P80928,A0A480KXA1
GO:0051281	positive regulation of release of sequestered calcium ion into cytosol	Biological Process	1	F1RJW7
GO:0010721	negative regulation of cell development	Biological Process	1	F1SN67
GO:0051209	release of sequestered calcium ion into cytosol	Biological Process	2	A0A4X1UWR6,F1RJW7
GO:0030514	negative regulation of BMP signaling pathway	Biological Process	1	F1SN67
GO:1903845	negative regulation of cellular response to transforming growth factor beta stimulus	Biological Process	2	A0A4X1U1Q7,F1SN67
GO:0043518	negative regulation of DNA damage response, signal transduction by p53 class mediator	Biological Process	1	P80928
GO:1902230	negative regulation of intrinsic apoptotic signaling pathway in response to DNA damage	Biological Process	1	P80928
GO:0042694	muscle cell fate specification	Biological Process	1	A0A4X1U3M3
GO:0090398	cellular senescence	Biological Process	1	A0A287AMV5
GO:0001570	vasculogenesis	Biological Process	1	F1RG85
GO:0002521	leukocyte differentiation	Biological Process	1	F1SN67
GO:0022008	neurogenesis	Biological Process	4	Q6QAQ1,F1RH92,A0A4X1V5J3,F1RI18
GO:0030099	myeloid cell differentiation	Biological Process	1	F1SN67
GO:0030182	neuron differentiation	Biological Process	4	Q6QAQ1,F1RH92,A0A4X1V5J3,F1RI18
GO:0030855	epithelial cell differentiation	Biological Process	3	A0A4X1SXL9,A0A287BPT5,A0A287B8Z2
GO:0035051	cardiocyte differentiation	Biological Process	2	F1RG85,A0A4X1U3M3
GO:0035914	skeletal muscle cell differentiation	Biological Process	1	A0A4X1VMP3
GO:0042692	muscle cell differentiation	Biological Process	6	A0A4X1U3M3,A0A2C9F381,A0A4X1VMP3,Q4PS85,F1RJW7,F1RG85
GO:0045444	fat cell differentiation	Biological Process	1	A0A4X1USA5
GO:0042693	muscle cell fate commitment	Biological Process	1	A0A4X1U3M3
GO:0000904	cell morphogenesis involved in differentiation	Biological Process	4	Q6QAQ1,F1RH92,A0A4X1V5J3,F1S663
GO:0002064	epithelial cell development	Biological Process	1	A0A4X1SXL9
GO:0048666	neuron development	Biological Process	4	Q6QAQ1,F1RH92,A0A4X1V5J3,F1RI18
GO:0055001	muscle cell development	Biological Process	6	A0A2C9F381,A0A4X1VMP3,Q4PS85,F1RJW7,F1RG85,A0A4X1U3M3
GO:0055006	cardiac cell development	Biological Process	2	F1RG85,A0A4X1U3M3
GO:0060284	regulation of cell development	Biological Process	1	F1SN67
GO:0061515	myeloid cell development	Biological Process	1	F1SN67
GO:0098751	bone cell development	Biological Process	1	F1SN67
GO:0051279	regulation of release of sequestered calcium ion into cytosol	Biological Process	2	A0A4X1UWR6,F1RJW7
GO:0042996	regulation of Golgi to plasma membrane protein transport	Biological Process	1	F1RSG9
GO:2000772	regulation of cellular senescence	Biological Process	1	A0A287AMV5
GO:2001020	regulation of response to DNA damage stimulus	Biological Process	1	P80928
GO:0030510	regulation of BMP signaling pathway	Biological Process	1	F1SN67
GO:1903844	regulation of cellular response to transforming growth factor beta stimulus	Biological Process	2	A0A4X1U1Q7,F1SN67
GO:0051659	maintenance of mitochondrion location	Biological Process	2	F1RFH9,P08835
GO:0006974	cellular response to DNA damage stimulus	Biological Process	1	P80928
GO:0009267	cellular response to starvation	Biological Process	1	P08835
GO:0034599	cellular response to oxidative stress	Biological Process	2	A0A4X1VLD0,A0A287AMV5
GO:0034976	response to endoplasmic reticulum stress	Biological Process	1	F1RFH9
GO:0035967	cellular response to topologically incorrect protein	Biological Process	1	P34930
GO:0043620	regulation of DNA-templated transcription in response to stress	Biological Process	1	P34930
GO:0071456	cellular response to hypoxia	Biological Process	1	F1RWJ6
GO:0035690	cellular response to drug	Biological Process	1	A0A4X1UWR6
GO:0060326	cell chemotaxis	Biological Process	1	P80928
GO:0071229	cellular response to acid chemical	Biological Process	1	F1SFA7
GO:0071310	cellular response to organic substance	Biological Process	12	F1SFA7,A0A4X1U1Q7,P80928,P00503,A0A287AIP7,P34930,A0A287AMV5,F1SN67,F2Z543,A0A4X1UWR6,A0A4X1SL12,A0A4X1W7H9
GO:0071453	cellular response to oxygen levels	Biological Process	1	F1RWJ6
GO:0071466	cellular response to xenobiotic stimulus	Biological Process	2	Q0MVN8,A0A4X1UWR6
GO:0097237	cellular response to toxic substance	Biological Process	2	F1RGX4,F1RII5
GO:1901699	cellular response to nitrogen compound	Biological Process	4	F1SFA7,P00503,A0A4X1UWR6,A0A4X1SL12
GO:1901701	cellular response to oxygen-containing compound	Biological Process	4	F1SFA7,P80928,P00503,A0A4X1SL12
GO:0071219	cellular response to molecule of bacterial origin	Biological Process	1	P80928
GO:0010506	regulation of autophagy	Biological Process	1	A0A480UK19
GO:0010508	positive regulation of autophagy	Biological Process	1	A0A480UK19
GO:0007127	meiosis I	Biological Process	1	A0A287ABE4
GO:0034446	substrate adhesion-dependent cell spreading	Biological Process	1	F1S663
GO:0098742	cell-cell adhesion via plasma-membrane adhesion molecules	Biological Process	2	F1RH92,A0A4X1T2Y2
GO:0016055	Wnt signaling pathway	Biological Process	1	I3LC21
GO:0086091	regulation of heart rate by cardiac conduction	Biological Process	1	A0A4X1SL12
GO:0032479	regulation of type I interferon production	Biological Process	1	F1RMB0
GO:0032642	regulation of chemokine production	Biological Process	1	P80928
GO:0032655	regulation of interleukin-12 production	Biological Process	1	A0A481AYC5
GO:0042035	regulation of cytokine biosynthetic process	Biological Process	1	A0A481AYC5
GO:0050707	regulation of cytokine secretion	Biological Process	1	P80928
GO:1903555	regulation of tumor necrosis factor superfamily cytokine production	Biological Process	1	P80928
GO:0032481	positive regulation of type I interferon production	Biological Process	1	F1RMB0
GO:0032722	positive regulation of chemokine production	Biological Process	1	P80928
GO:0050715	positive regulation of cytokine secretion	Biological Process	1	P80928
GO:1903557	positive regulation of tumor necrosis factor superfamily cytokine production	Biological Process	1	P80928
GO:0072567	chemokine (C-X-C motif) ligand 2 production	Biological Process	1	P80928
GO:0032608	interferon-beta production	Biological Process	1	F1RMB0
GO:0042090	interleukin-12 biosynthetic process	Biological Process	1	A0A481AYC5
GO:0032640	tumor necrosis factor production	Biological Process	1	P80928
GO:0006936	muscle contraction	Biological Process	13	P63317,Q4JH15,A0A5G2RGN3,B5KJG2,A0A4X1U8T2,A0A287BL75,Q75NH3,A0A4X1UWR6,F1RJW7,F1RFH9,A0A4X1U3M3,A0A4X1SL12,A0A480KXA1
GO:0090075	relaxation of muscle	Biological Process	1	F1RFH9
GO:0090257	regulation of muscle system process	Biological Process	10	P63317,A0A5G2RGN3,A0A4X1U8T2,A0A287BL75,Q75NH3,A0A4X1UWR6,F1RJW7,F1RK48,A0A286ZI93,F1RFH9
GO:0003015	heart process	Biological Process	3	A0A4X1UWR6,A0A4X1U3M3,A0A4X1SL12
GO:0008015	blood circulation	Biological Process	4	F1SFA7,A0A4X1UWR6,A0A4X1U3M3,A0A4X1SL12
GO:1903522	regulation of blood circulation	Biological Process	3	A0A4X1UWR6,A0A4X1SL12,A0A4X1U3M3
GO:0009792	embryo development ending in birth or egg hatching	Biological Process	4	P08059,F1RG85,A0A4X1SXL9,F1RL72
GO:0045995	regulation of embryonic development	Biological Process	3	F1RL72,A0A287A502,A0A4X1UJP9
GO:0048568	embryonic organ development	Biological Process	1	F1SN67
GO:0061053	somite development	Biological Process	1	F1RL72
GO:0021915	neural tube development	Biological Process	1	A0A4X1SXL9
GO:0001501	skeletal system development	Biological Process	3	F1RL72,F1SN67,F1SFA7
GO:0001655	urogenital system development	Biological Process	1	F1S2Y5
GO:0001944	vasculature development	Biological Process	2	F1SFA7,F1RG85
GO:0007399	nervous system development	Biological Process	6	A0A4X1SXL9,Q6QAQ1,F1RH92,A0A4X1V5J3,F1RI18,F1S2Y5
GO:0007417	central nervous system development	Biological Process	2	F1RI18,F1S2Y5
GO:0021591	ventricular system development	Biological Process	1	F1S2Y5
GO:0021761	limbic system development	Biological Process	1	F1RI18
GO:0048880	sensory system development	Biological Process	1	F1SN67
GO:0072001	renal system development	Biological Process	1	F1S2Y5
GO:0072358	cardiovascular system development	Biological Process	2	F1SFA7,F1RG85
GO:0072359	circulatory system development	Biological Process	7	F1SFA7,F1RG85,D3GGC5,A0A287BEH6,F1SN67,A0A4X1U3M3,A0A286ZI93
GO:0048634	regulation of muscle organ development	Biological Process	1	F1S2Y5
GO:0070167	regulation of biomineral tissue development	Biological Process	1	A0A4X1U1Q7
GO:1903010	regulation of bone development	Biological Process	1	F1SN67
GO:2000027	regulation of animal organ morphogenesis	Biological Process	1	A0A4X1U1Q7
GO:0009952	anterior/posterior pattern specification	Biological Process	1	F1RL72
GO:0035282	segmentation	Biological Process	1	F1RL72
GO:0009948	anterior/posterior axis specification	Biological Process	1	F1RL72
GO:0048563	post-embryonic animal organ morphogenesis	Biological Process	1	F1SN67
GO:0003009	skeletal muscle contraction	Biological Process	4	F1RJW7,F1RFH9,P63317,Q4JH15
GO:0045989	positive regulation of striated muscle contraction	Biological Process	1	F1RFH9
GO:0070171	negative regulation of tooth mineralization	Biological Process	1	A0A4X1U1Q7
GO:0042483	negative regulation of odontogenesis	Biological Process	1	A0A4X1U1Q7
GO:2001205	negative regulation of osteoclast development	Biological Process	1	F1SN67
GO:0003208	cardiac ventricle morphogenesis	Biological Process	2	A0A4X1U3M3,A0A286ZI93
GO:0003007	heart morphogenesis	Biological Process	2	A0A4X1U3M3,A0A286ZI93
GO:0042476	odontogenesis	Biological Process	1	A0A4X1U1Q7
GO:0043589	skin morphogenesis	Biological Process	1	F1SFA7
GO:0048562	embryonic organ morphogenesis	Biological Process	1	F1SN67
GO:0048644	muscle organ morphogenesis	Biological Process	2	A0A4X1U3M3,A0A286ZI93
GO:0048705	skeletal system morphogenesis	Biological Process	1	F1RL72
GO:0060349	bone morphogenesis	Biological Process	1	F1RL72
GO:0090596	sensory organ morphogenesis	Biological Process	1	F1SN67
GO:0014807	regulation of somitogenesis	Biological Process	1	F1RL72
GO:0048514	blood vessel morphogenesis	Biological Process	1	F1RG85
GO:0060562	epithelial tube morphogenesis	Biological Process	1	A0A4X1SXL9
GO:0007369	gastrulation	Biological Process	1	P08059
GO:0016331	morphogenesis of embryonic epithelium	Biological Process	1	A0A4X1SXL9
GO:0002009	morphogenesis of an epithelium	Biological Process	1	A0A4X1SXL9
GO:0048332	mesoderm morphogenesis	Biological Process	1	P08059
GO:0060415	muscle tissue morphogenesis	Biological Process	2	A0A4X1U3M3,A0A286ZI93
GO:0001707	mesoderm formation	Biological Process	1	P08059
GO:0060606	tube closure	Biological Process	1	A0A4X1SXL9
GO:0072175	epithelial tube formation	Biological Process	1	A0A4X1SXL9
GO:0003231	cardiac ventricle development	Biological Process	2	A0A4X1U3M3,A0A286ZI93
GO:0007498	mesoderm development	Biological Process	1	P08059
GO:0031214	biomineral tissue development	Biological Process	2	F1SFA7,A0A4X1U1Q7
GO:0060429	epithelium development	Biological Process	4	A0A4X1SXL9,F1RL72,A0A287BPT5,A0A287B8Z2
GO:0060537	muscle tissue development	Biological Process	7	A0A2C9F381,Q4PS85,F1S2Y5,A0A4X1VMP3,F1RG85,A0A4X1U3M3,A0A286ZI93
GO:0021872	forebrain generation of neurons	Biological Process	1	F1RI18
GO:0001822	kidney development	Biological Process	1	F1S2Y5
GO:0007420	brain development	Biological Process	2	F1RI18,F1S2Y5
GO:0007423	sensory organ development	Biological Process	1	F1SN67
GO:0007507	heart development	Biological Process	6	F1RG85,A0A4X1U3M3,A0A286ZI93,D3GGC5,A0A287BEH6,F1SN67
GO:0007517	muscle organ development	Biological Process	7	A0A2C9F381,Q4PS85,F1S2Y5,A0A4X1VMP3,A0A4X1U3M3,A0A286ZI93,A0A4X1SFZ0
GO:0043588	skin development	Biological Process	1	F1SFA7
GO:0048569	post-embryonic animal organ development	Biological Process	1	F1SN67
GO:0060348	bone development	Biological Process	2	F1RL72,F1SN67
GO:0016202	regulation of striated muscle tissue development	Biological Process	1	F1S2Y5
GO:0030334	regulation of cell migration	Biological Process	3	P80928,A0A287A502,A0A4X1UJP9
GO:0030336	negative regulation of cell migration	Biological Process	1	P80928
GO:0032273	positive regulation of protein polymerization	Biological Process	2	P34930,A0A4X1TS37
GO:0062029	positive regulation of stress granule assembly	Biological Process	1	A0A4X1T382
GO:2000193	positive regulation of fatty acid transport	Biological Process	1	P80928
GO:0032414	positive regulation of ion transmembrane transporter activity	Biological Process	1	F1RJW7
GO:0034767	positive regulation of ion transmembrane transport	Biological Process	1	F1RJW7
GO:0051928	positive regulation of calcium ion transport	Biological Process	1	F1RJW7
GO:1903793	positive regulation of anion transport	Biological Process	1	P80928
GO:0002793	positive regulation of peptide secretion	Biological Process	2	A0A480KXA1,P80928
GO:0032305	positive regulation of icosanoid secretion	Biological Process	1	P80928
GO:0061045	negative regulation of wound healing	Biological Process	2	A0A2C9F381,Q4PS85
GO:1903077	negative regulation of protein localization to plasma membrane	Biological Process	1	F1RSG9
GO:0070201	regulation of establishment of protein localization	Biological Process	3	F1RSG9,A0A480KXA1,P80928
GO:1903827	regulation of cellular protein localization	Biological Process	1	F1RSG9
GO:0032368	regulation of lipid transport	Biological Process	1	P80928
GO:0032890	regulation of organic acid transport	Biological Process	1	P80928
GO:0034762	regulation of transmembrane transport	Biological Process	3	A0A4X1UWR6,F1RJW7,A0A4X1SL12
GO:0043269	regulation of ion transport	Biological Process	4	A0A4X1UWR6,F1RJW7,A0A4X1SL12,P80928
GO:0051046	regulation of secretion	Biological Process	2	A0A480KXA1,P80928
GO:0090087	regulation of peptide transport	Biological Process	3	F1RSG9,A0A480KXA1,P80928
GO:1901028	regulation of mitochondrial outer membrane permeabilization involved in apoptotic signaling pathway	Biological Process	1	A0A4X1W7H9
GO:0032271	regulation of protein polymerization	Biological Process	4	A9XFX6,A0A4X1SP14,A0A4X1TS37,P34930
GO:0062028	regulation of stress granule assembly	Biological Process	1	A0A4X1T382
GO:0120032	regulation of plasma membrane bounded cell projection assembly	Biological Process	1	A0A5G2QH97
GO:1902017	regulation of cilium assembly	Biological Process	1	A0A5G2QH97
GO:0090169	regulation of spindle assembly	Biological Process	1	P34930
GO:0050727	regulation of inflammatory response	Biological Process	2	F2Z543,A0A4X1T635
GO:0014733	regulation of skeletal muscle adaptation	Biological Process	1	A0A286ZI93
GO:0031347	regulation of defense response	Biological Process	3	F1RMB0,F2Z543,A0A4X1T635
GO:1903034	regulation of response to wounding	Biological Process	2	A0A2C9F381,Q4PS85
GO:0006954	inflammatory response	Biological Process	3	F2Z543,A0A4X1T635,P80928
GO:0042060	wound healing	Biological Process	2	A0A2C9F381,Q4PS85
GO:0006986	response to unfolded protein	Biological Process	1	P34930
GO:0031667	response to nutrient levels	Biological Process	1	P08835
GO:0002237	response to molecule of bacterial origin	Biological Process	1	P80928
GO:0036293	response to decreased oxygen levels	Biological Process	1	F1RWJ6
GO:0032870	cellular response to hormone stimulus	Biological Process	3	P00503,A0A287AIP7,F2Z543
GO:0043434	response to peptide hormone	Biological Process	2	Q29554,P00503
GO:0048545	response to steroid hormone	Biological Process	2	F2Z543,P00503
GO:0071417	cellular response to organonitrogen compound	Biological Process	4	F1SFA7,P00503,A0A4X1UWR6,A0A4X1SL12
GO:0071560	cellular response to transforming growth factor beta stimulus	Biological Process	3	F1SFA7,A0A4X1U1Q7,F1SN67
GO:0071773	cellular response to BMP stimulus	Biological Process	1	F1SN67
GO:0043200	response to amino acid	Biological Process	1	F1SFA7
GO:0036270	response to diuretic	Biological Process	1	A0A4X1UWR6
GO:0031000	response to caffeine	Biological Process	1	A0A4X1UWR6
GO:0010243	response to organonitrogen compound	Biological Process	5	F1SFA7,Q29554,P00503,A0A4X1UWR6,A0A4X1SL12
GO:0014070	response to organic cyclic compound	Biological Process	3	F2Z543,P00503,A0A4X1UWR6
GO:0033993	response to lipid	Biological Process	3	P80928,F2Z543,P00503
GO:0034097	response to cytokine	Biological Process	4	A0A287AIP7,A0A287AMV5,F2Z543,A0A4X1W7H9
GO:0070848	response to growth factor	Biological Process	3	F1SFA7,A0A4X1U1Q7,F1SN67
GO:0032496	response to lipopolysaccharide	Biological Process	1	P80928
GO:1901652	response to peptide	Biological Process	3	Q29554,P00503,A0A4X1SL12
GO:0043501	skeletal muscle adaptation	Biological Process	3	A0A286ZI93,A0A2C9F381,Q4PS85
GO:0034613	cellular protein localization	Biological Process	3	F1RSG9,A0A4X1TS37,F1SMZ7
GO:0071692	protein localization to extracellular region	Biological Process	1	F1SN67
GO:0006869	lipid transport	Biological Process	3	Q8HY46,A0A287AIP7,P80928
GO:0016192	vesicle-mediated transport	Biological Process	5	A0A4X1SKS0,F1RFL2,F1RSG9,Q6QAQ1,P34930
GO:0046903	secretion	Biological Process	2	A0A480KXA1,P80928
GO:0006811	ion transport	Biological Process	32	F1RK48,P09571,A0A4X1TVG9,A0A4X1UWR6,F1RJW7,Q8HY46,K9IW80,A0A4X1SS97,A0A480V6Z4,P80021,A0A4X1T8N4,A0A287A2Y4,A0A480RYH5,K7GS22,A0A4X1VPE5,A0A4X1SQX6,A0A286ZYM6,A0A481D232,A0A4X1TQK3,A0A076EBU5,A0A5G2QK91,A0A480VVB4,F1RFL2,A0A287BGP7,Q5S3G4,A0A287AZF9,A0A287ANH8,A0A287AIP7,A0A4X1SL12,P80928,F1RFH9,Q95339
GO:0006839	mitochondrial transport	Biological Process	10	A0A287BPT5,A0A287AMV5,A0A286ZYM6,Q5S3G4,A0A287AZF9,A0A287ANH8,A0A4X1TS37,F1SMZ7,A0A4X1W7H9,A0A0B8RT73
GO:0007034	vacuolar transport	Biological Process	1	P34930
GO:0036465	synaptic vesicle recycling	Biological Process	1	Q6QAQ1
GO:0055085	transmembrane transport	Biological Process	26	A0A4X1UWR6,F1RJW7,K9IW80,A0A4X1SS97,A0A480V6Z4,P80021,A0A4X1T8N4,A0A287A2Y4,A0A480RYH5,K7GS22,A0A4X1VPE5,A0A4X1SQX6,A0A286ZYM6,A0A481D232,A0A4X1TQK3,A0A076EBU5,A0A5G2QK91,A0A480VVB4,A0A287BGP7,A0A287BPT5,A0A287AMV5,Q5S3G4,A0A287AZF9,A0A287ANH8,F1SMZ7,A0A4X1SL12
GO:0071702	organic substance transport	Biological Process	12	F1S2Y5,A0A4X1UYL5,Q8HY46,F1RFL2,A0A287BPT5,A0A287AMV5,F1RSG9,A0A287AIP7,A0A4X1TS37,F1SMZ7,A0A480KXA1,P80928
GO:0071705	nitrogen compound transport	Biological Process	10	F1S2Y5,A0A4X1UYL5,F1RFL2,A0A287BPT5,A0A287AMV5,F1RSG9,A0A4X1TS37,F1SMZ7,A0A480KXA1,P80928
GO:0098657	import into cell	Biological Process	2	A0A4X1SKS0,Q6QAQ1
GO:0099504	synaptic vesicle cycle	Biological Process	1	Q6QAQ1
GO:0015031	protein transport	Biological Process	8	F1RFL2,F1RSG9,A0A4X1TS37,F1SMZ7,A0A480KXA1,P80928,F1S2Y5,A0A4X1UYL5
GO:0072594	establishment of protein localization to organelle	Biological Process	2	A0A4X1TS37,F1SMZ7
GO:0090150	establishment of protein localization to membrane	Biological Process	2	F1RSG9,A0A4X1TS37
GO:0050658	RNA transport	Biological Process	2	A0A287BPT5,A0A287AMV5
GO:0051303	establishment of chromosome localization	Biological Process	1	F1S2Y5
GO:0060402	calcium ion transport into cytosol	Biological Process	2	A0A4X1UWR6,F1RJW7
GO:0090151	establishment of protein localization to mitochondrial membrane	Biological Process	1	A0A4X1TS37
GO:0140238	presynaptic endocytosis	Biological Process	1	Q6QAQ1
GO:0071694	maintenance of protein location in extracellular region	Biological Process	1	F1SN67
GO:0006886	intracellular protein transport	Biological Process	2	A0A4X1TS37,F1SMZ7
GO:0016197	endosomal transport	Biological Process	1	F1RFL2
GO:0016482	cytosolic transport	Biological Process	1	F1RFL2
GO:0042776	mitochondrial ATP synthesis coupled proton transport	Biological Process	4	A0A286ZYM6,Q5S3G4,A0A287AZF9,A0A287ANH8
GO:0050000	chromosome localization	Biological Process	1	F1S2Y5
GO:0051646	mitochondrion localization	Biological Process	2	F1RFH9,P08835
GO:0098735	positive regulation of the force of heart contraction	Biological Process	1	A0A4X1U3M3
GO:0050821	protein stabilization	Biological Process	2	F2Z543,A0A4X1TS37
GO:0001508	action potential	Biological Process	1	A0A4X1SL12
GO:0060306	regulation of membrane repolarization	Biological Process	1	A0A4X1SL12
GO:0086009	membrane repolarization	Biological Process	1	A0A4X1SL12
GO:0048872	homeostasis of number of cells	Biological Process	2	P80928,P08059
GO:0048878	chemical homeostasis	Biological Process	8	P09571,A0A4X1TVG9,A0A4X1UWR6,F1RJW7,F1RFH9,P08059,A0A5G2QQW0,P00503
GO:0060249	anatomical structure homeostasis	Biological Process	1	A0A4X1TS37
GO:0046902	regulation of mitochondrial membrane permeability	Biological Process	1	A0A4X1W7H9
GO:1905710	positive regulation of membrane permeability	Biological Process	1	A0A4X1W7H9
GO:0022898	regulation of transmembrane transporter activity	Biological Process	1	F1RJW7
GO:0043085	positive regulation of catalytic activity	Biological Process	3	P80928,A0A4X1TS37,A0A287AIP7
GO:0051099	positive regulation of binding	Biological Process	1	A0A4X1UYL0
GO:0051338	regulation of transferase activity	Biological Process	3	P80928,A0A4X1TS37,A0A287AIP7
GO:0043393	regulation of protein binding	Biological Process	1	A0A4X1UYL0
GO:0022618	ribonucleoprotein complex assembly	Biological Process	2	A0A4X1T382,A0A4X1TS37
GO:0007283	spermatogenesis	Biological Process	2	A0A4X1TTH9,A0A287ABE4
GO:0006120	mitochondrial electron transport, NADH to ubiquinone	Biological Process	5	A0A4X1SY51,A0A4X1U405,A0A4X1T0A8,F1SIS9,A0A286ZVX2
GO:0006122	mitochondrial electron transport, ubiquinol to cytochrome c	Biological Process	4	A0A4X1U2M7,F1RI18,A0A4X1W4V4,A0A287AZF9
GO:0019646	aerobic electron transport chain	Biological Process	1	Q5S3G4
GO:0042773	ATP synthesis coupled electron transport	Biological Process	14	A0A4X1SY51,A0A4X1U405,A0A4X1T0A8,F1SIS9,A0A286ZVX2,A0A4X1U2M7,F1RI18,A0A4X1W4V4,A0A287AZF9,Q5S3G4,A0A4X1V362,A0A076ED92,A0A4X1V1H9,A0A4X1VLA2
GO:0005977	glycogen metabolic process	Biological Process	2	A0A4X1TV38,A0A4X1TVN8
GO:0009060	aerobic respiration	Biological Process	23	A0A480Q1V4,A0A480LCX7,P29804,K9IVI1,A0A480M6E4,F1SRC5,Q9N0F1,A0A286ZKX2,A0A480KJB8,A0A4X1T2S0,A0A4X1WCL6,A0A4X1W946,F1RK10,A0A4X1TYC2,A0A4X1V8E8,A0A286ZQY6,A0A4X1W6L5,Q1G1K7,I3LDC1,A0A4X1VC51,A0A4X1TJ75,Q5S3G4,A0A4X1UYL0
GO:0043457	regulation of cellular respiration	Biological Process	2	A0A4X1UYL0,A0A287AMV5
GO:0006635	fatty acid beta-oxidation	Biological Process	6	Q6UAQ8,I3LP02,A0A4X1UK89,Q29554,A0A287AA21,Q8HY46
GO:0043604	amide biosynthetic process	Biological Process	9	I3LP02,P29804,A0A4X1VDD8,A0A5S6HDI4,A0A4X1SXB7,A0A4X1TN76,A0A4X1SYI2,A0A4X1W2Y3,A0A286ZWZ5
GO:0042560	pteridine-containing compound catabolic process	Biological Process	1	A0A480R857
GO:0072523	purine-containing compound catabolic process	Biological Process	1	I3LP02
GO:0042559	pteridine-containing compound biosynthetic process	Biological Process	1	A0A4X1W9A7
GO:0072522	purine-containing compound biosynthetic process	Biological Process	44	I3LP02,P29804,A0A4X1VDD8,B1A3A0,D0G784,F1RFY2,A0A287BG23,A0A4X1U986,P08059,A0A4X1W2A2,A0A287AJQ2,A0A4X1W9S6,F1RJ25,A0A287B8Z2,I3LCN1,A0A286ZRV2,Q29568,A0A288CFT0,B5KJG2,A0A481CCJ1,G3CKJ2,A0A480Q679,A0A076KRX0,A0A4X1W8R1,P00571,Q95339,P80021,A0A4X1T8N4,A0A287A2Y4,A0A480RYH5,K7GS22,A0A4X1VPE5,A0A4X1SQX6,A0A286ZYM6,A0A481D232,A0A4X1TQK3,A0A076EBU5,A0A5G2QK91,A0A480VVB4,A0A4X1SYT7,Q5S3G4,A0A287AZF9,A…
GO:0072525	pyridine-containing compound biosynthetic process	Biological Process	23	B1A3A0,D0G784,F1RFY2,A0A287BG23,A0A4X1U986,P08059,A0A4X1W2A2,A0A287AJQ2,A0A4X1W9S6,F1RJ25,A0A287B8Z2,I3LCN1,A0A286ZRV2,Q29568,A0A288CFT0,B5KJG2,A0A481CCJ1,G3CKJ2,A0A480Q679,A0A076KRX0,A0A4X1W8R1,A0A4X1TCS4,A0A4X1UJ47
GO:0072528	pyrimidine-containing compound biosynthetic process	Biological Process	1	A0A4X1UV27
GO:0006144	purine nucleobase metabolic process	Biological Process	1	A0A4X1VJ59
GO:0006163	purine nucleotide metabolic process	Biological Process	63	Q8SPJ9,I3LP02,P29804,A0A4X1VDD8,B1A3A0,D0G784,F1RFY2,A0A287BG23,A0A4X1U986,P08059,A0A4X1W2A2,A0A287AJQ2,A0A4X1W9S6,F1RJ25,A0A287B8Z2,I3LCN1,A0A286ZRV2,Q29568,A0A288CFT0,B5KJG2,A0A481CCJ1,G3CKJ2,A0A480Q679,A0A076KRX0,A0A4X1W8R1,Q9N0F1,A0A4X1VC51,A0A286ZTN4,A0A4X1SY51,A0A4X1U405,A0A4X1T0A8,F1SIS9,A0A286ZVX2,A0A4X1U2M7,F1RI18,A0A4X1W4V4,A0A287AZF9,Q5S3G4,P00571,K7GPJ4,Q95339,P80021,A0A4X1T8N4,A0A287…
GO:0034032	purine nucleoside bisphosphate metabolic process	Biological Process	6	I3LP02,P29804,A0A4X1VDD8,Q9N0F1,A0A4X1VC51,K7GPJ4
GO:0019362	pyridine nucleotide metabolic process	Biological Process	24	B1A3A0,D0G784,F1RFY2,A0A287BG23,A0A4X1U986,P08059,A0A4X1W2A2,A0A287AJQ2,A0A4X1W9S6,F1RJ25,A0A287B8Z2,I3LCN1,A0A286ZRV2,Q29568,A0A288CFT0,B5KJG2,A0A481CCJ1,G3CKJ2,A0A480Q679,A0A076KRX0,A0A4X1W8R1,A0A287BDV9,A0A4X1TCS4,A0A4X1VXY4
GO:0006206	pyrimidine nucleobase metabolic process	Biological Process	1	A0A4X1UV27
GO:0006417	regulation of translation	Biological Process	1	A0A4X1W2Y3
GO:0030162	regulation of proteolysis	Biological Process	2	P34930,F2Z543
GO:1903317	regulation of protein maturation	Biological Process	1	F2Z543
GO:0017148	negative regulation of translation	Biological Process	1	A0A4X1W2Y3
GO:1903319	positive regulation of protein maturation	Biological Process	1	F2Z543
GO:0043043	peptide biosynthetic process	Biological Process	6	A0A5S6HDI4,A0A4X1SXB7,A0A4X1TN76,A0A4X1SYI2,A0A4X1W2Y3,A0A286ZWZ5
GO:0050435	amyloid-beta metabolic process	Biological Process	1	A0A4X1UYL0
GO:0046112	nucleobase biosynthetic process	Biological Process	1	A0A4X1UV27
GO:0042219	cellular modified amino acid catabolic process	Biological Process	1	A0A480R857
GO:0042158	lipoprotein biosynthetic process	Biological Process	1	A0A480W2P7
GO:0042398	cellular modified amino acid biosynthetic process	Biological Process	5	Q5XLD3,A0A287AKB5,Q2HYU1,A0A4X1T7M8,A0A287AMP3
GO:0000960	regulation of mitochondrial RNA catabolic process	Biological Process	1	A0A287AMV5
GO:0030811	regulation of nucleotide catabolic process	Biological Process	1	A0A287AJQ2
GO:0061013	regulation of mRNA catabolic process	Biological Process	1	A0A287AMV5
GO:1903362	regulation of cellular protein catabolic process	Biological Process	2	P34930,A0A4X1TS37
GO:2000625	regulation of miRNA catabolic process	Biological Process	1	A0A287AMV5
GO:0006110	regulation of glycolytic process	Biological Process	1	A0A287AJQ2
GO:0000962	positive regulation of mitochondrial RNA catabolic process	Biological Process	1	A0A287AMV5
GO:0061014	positive regulation of mRNA catabolic process	Biological Process	1	A0A287AMV5
GO:1903364	positive regulation of cellular protein catabolic process	Biological Process	2	P34930,A0A4X1TS37
GO:2000627	positive regulation of miRNA catabolic process	Biological Process	1	A0A287AMV5
GO:0046395	carboxylic acid catabolic process	Biological Process	17	P00503,I3LP02,A0A4X1TI76,A0A4X1UK89,Q29554,A0A287AA21,Q8HY46,A0A480R857,A0A4X1VML1,A0A480VVM0,A0A4X1VMK1,A0A4X1W6D3,I3LNB4,Q9N0F1,Q6UAQ8,A0A4X1UW18,A0A4X1SUA7
GO:0042744	hydrogen peroxide catabolic process	Biological Process	2	F1RGX4,F1RII5
GO:0009450	gamma-aminobutyric acid catabolic process	Biological Process	3	A0A4X1VML1,A0A480VVM0,A0A4X1VMK1
GO:0051596	methylglyoxal catabolic process	Biological Process	1	A0A287AAI9
GO:0010815	bradykinin catabolic process	Biological Process	1	A0A4X1UYL0
GO:0019477	L-lysine catabolic process	Biological Process	1	Q9N0F1
GO:0009062	fatty acid catabolic process	Biological Process	7	I3LP02,A0A4X1UK89,Q29554,A0A287AA21,Q8HY46,Q6UAQ8,A0A4X1UW18
GO:0009395	phospholipid catabolic process	Biological Process	1	Q9TSX9
GO:0046503	glycerolipid catabolic process	Biological Process	1	Q9TSX9
GO:0006401	RNA catabolic process	Biological Process	1	A0A287AMV5
GO:0043632	modification-dependent macromolecule catabolic process	Biological Process	5	A0A4X1W550,A0A4X1VP69,P34930,A0A4X1VLD0,A0A287AMV5
GO:0044257	cellular protein catabolic process	Biological Process	6	A0A4X1UYL0,A0A4X1W550,A0A4X1VP69,A0A4X1VLD0,P34930,A0A4X1TS37
GO:0046356	acetyl-CoA catabolic process	Biological Process	1	I3LP02
GO:0019405	alditol catabolic process	Biological Process	1	A0A286ZRV2
GO:0044247	cellular polysaccharide catabolic process	Biological Process	1	A0A4X1TV38
GO:0006562	proline catabolic process	Biological Process	2	A0A4X1W6D3,I3LNB4
GO:0009109	coenzyme catabolic process	Biological Process	2	A0A480R857,I3LP02
GO:0046174	polyol catabolic process	Biological Process	1	A0A286ZRV2
GO:0019323	pentose catabolic process	Biological Process	1	Q9TV69
GO:0000272	polysaccharide catabolic process	Biological Process	1	A0A4X1TV38
GO:0006096	glycolytic process	Biological Process	21	A0A287AJQ2,B1A3A0,D0G784,F1RFY2,A0A287BG23,A0A4X1U986,P08059,A0A4X1W2A2,A0A4X1W9S6,F1RJ25,A0A287B8Z2,I3LCN1,A0A286ZRV2,Q29568,A0A288CFT0,B5KJG2,A0A481CCJ1,G3CKJ2,A0A480Q679,A0A076KRX0,A0A4X1W8R1
GO:0046168	glycerol-3-phosphate catabolic process	Biological Process	2	A0A287BDV9,F1SHA2
GO:1901292	nucleoside phosphate catabolic process	Biological Process	22	B1A3A0,D0G784,F1RFY2,A0A287BG23,A0A4X1U986,P08059,A0A4X1W2A2,A0A287AJQ2,A0A4X1W9S6,F1RJ25,A0A287B8Z2,I3LCN1,A0A286ZRV2,Q29568,A0A288CFT0,B5KJG2,A0A481CCJ1,G3CKJ2,A0A480Q679,A0A076KRX0,A0A4X1W8R1,I3LP02
GO:0009261	ribonucleotide catabolic process	Biological Process	1	I3LP02
GO:1903457	lactate catabolic process	Biological Process	1	A0A4X1SUA7
GO:2000112	regulation of cellular macromolecule biosynthetic process	Biological Process	11	A0A2C9F381,F2Z543,Q4PS85,F1RL72,F1S2Y5,A0A4X1W2Y3,F1SN67,Q4JH15,A0A287ABE4,A0A4X1TS37,P34930
GO:2001141	regulation of RNA biosynthetic process	Biological Process	9	A0A2C9F381,F2Z543,Q4PS85,F1RL72,F1S2Y5,F1SN67,Q4JH15,A0A287ABE4,P34930
GO:0010566	regulation of ketone biosynthetic process	Biological Process	1	A0A287AF07
GO:0030808	regulation of nucleotide biosynthetic process	Biological Process	1	A0A287AJQ2
GO:1902679	negative regulation of RNA biosynthetic process	Biological Process	5	A0A2C9F381,F2Z543,Q4PS85,F1S2Y5,P34930
GO:2000113	negative regulation of cellular macromolecule biosynthetic process	Biological Process	6	A0A2C9F381,F2Z543,Q4PS85,F1S2Y5,A0A4X1W2Y3,P34930
GO:1902680	positive regulation of RNA biosynthetic process	Biological Process	3	F2Z543,Q4JH15,A0A287ABE4
GO:2000573	positive regulation of DNA biosynthetic process	Biological Process	1	A0A4X1TS37
GO:0006545	glycine biosynthetic process	Biological Process	1	A0A5G2R6D0
GO:0042364	water-soluble vitamin biosynthetic process	Biological Process	1	A0A4X1UJ47
GO:0046394	carboxylic acid biosynthetic process	Biological Process	26	P80928,B1A3A0,D0G784,F1RFY2,A0A287BG23,A0A4X1U986,P08059,A0A4X1W2A2,A0A287AJQ2,A0A4X1W9S6,F1RJ25,A0A287B8Z2,I3LCN1,A0A286ZRV2,Q29568,A0A288CFT0,B5KJG2,A0A481CCJ1,G3CKJ2,A0A480Q679,A0A076KRX0,A0A4X1W8R1,P00503,K7GQG9,A0A5G2RDA5,A0A5G2R6D0
GO:0008615	pyridoxine biosynthetic process	Biological Process	1	A0A4X1UJ47
GO:0019401	alditol biosynthetic process	Biological Process	1	P00503
GO:0033692	cellular polysaccharide biosynthetic process	Biological Process	1	A0A4X1TV38
GO:0006351	transcription, DNA-templated	Biological Process	12	A0A2C9F381,F2Z543,Q4PS85,F1RMB0,A0A481DAZ4,A0A480TD90,F1RL72,F1S2Y5,F1SN67,Q4JH15,A0A287ABE4,P34930
GO:0006412	translation	Biological Process	6	A0A4X1SXB7,A0A4X1TN76,A0A4X1SYI2,A0A4X1W2Y3,A0A286ZWZ5,A0A5S6HDI4
GO:0071897	DNA biosynthetic process	Biological Process	2	A0A4X1TS37,F2Z543
GO:1901663	quinone biosynthetic process	Biological Process	3	A0A5G2QCC0,A0A4X1UZ68,A0A480R641
GO:0046166	glyceraldehyde-3-phosphate biosynthetic process	Biological Process	2	A0A286ZRV2,A0A288CFT0
GO:0009108	coenzyme biosynthetic process	Biological Process	29	I3LP02,P29804,A0A4X1VDD8,B1A3A0,D0G784,F1RFY2,A0A287BG23,A0A4X1U986,P08059,A0A4X1W2A2,A0A287AJQ2,A0A4X1W9S6,F1RJ25,A0A287B8Z2,I3LCN1,A0A286ZRV2,Q29568,A0A288CFT0,B5KJG2,A0A481CCJ1,G3CKJ2,A0A480Q679,A0A076KRX0,A0A4X1W8R1,A0A4X1W9A7,A0A4X1TCS4,A0A5G2QCC0,A0A4X1UZ68,A0A480R641
GO:0046173	polyol biosynthetic process	Biological Process	2	P00503,A0A4X1W9A7
GO:0019319	hexose biosynthetic process	Biological Process	4	P08059,A0A286ZRV2,A0A288CFT0,Q7YS28
GO:0006633	fatty acid biosynthetic process	Biological Process	2	P80928,K7GQG9
GO:0000271	polysaccharide biosynthetic process	Biological Process	1	A0A4X1TV38
GO:0032774	RNA biosynthetic process	Biological Process	12	A0A2C9F381,F2Z543,Q4PS85,F1RMB0,A0A481DAZ4,A0A480TD90,F1RL72,F1S2Y5,F1SN67,Q4JH15,A0A287ABE4,P34930
GO:0071616	acyl-CoA biosynthetic process	Biological Process	3	I3LP02,P29804,A0A4X1VDD8
GO:0042396	phosphagen biosynthetic process	Biological Process	5	Q5XLD3,A0A287AKB5,Q2HYU1,A0A4X1T7M8,A0A287AMP3
GO:0046390	ribose phosphate biosynthetic process	Biological Process	44	I3LP02,P29804,A0A4X1VDD8,B1A3A0,D0G784,F1RFY2,A0A287BG23,A0A4X1U986,P08059,A0A4X1W2A2,A0A287AJQ2,A0A4X1W9S6,F1RJ25,A0A287B8Z2,I3LCN1,A0A286ZRV2,Q29568,A0A288CFT0,B5KJG2,A0A481CCJ1,G3CKJ2,A0A480Q679,A0A076KRX0,A0A4X1W8R1,P00571,Q95339,P80021,A0A4X1T8N4,A0A287A2Y4,A0A480RYH5,K7GS22,A0A4X1VPE5,A0A4X1SQX6,A0A286ZYM6,A0A481D232,A0A4X1TQK3,A0A076EBU5,A0A5G2QK91,A0A480VVB4,A0A4X1SYT7,Q5S3G4,A0A287AZF9,A…
GO:1901293	nucleoside phosphate biosynthetic process	Biological Process	45	I3LP02,P29804,A0A4X1VDD8,B1A3A0,D0G784,F1RFY2,A0A287BG23,A0A4X1U986,P08059,A0A4X1W2A2,A0A287AJQ2,A0A4X1W9S6,F1RJ25,A0A287B8Z2,I3LCN1,A0A286ZRV2,Q29568,A0A288CFT0,B5KJG2,A0A481CCJ1,G3CKJ2,A0A480Q679,A0A076KRX0,A0A4X1W8R1,P00571,A0A4X1TCS4,Q95339,P80021,A0A4X1T8N4,A0A287A2Y4,A0A480RYH5,K7GS22,A0A4X1VPE5,A0A4X1SQX6,A0A286ZYM6,A0A481D232,A0A4X1TQK3,A0A076EBU5,A0A5G2QK91,A0A480VVB4,A0A4X1SYT7,Q5S3G4,A…
GO:0046456	icosanoid biosynthetic process	Biological Process	1	P80928
GO:0046949	fatty-acyl-CoA biosynthetic process	Biological Process	1	I3LP02
GO:0006402	mRNA catabolic process	Biological Process	1	A0A287AMV5
GO:0045892	negative regulation of transcription, DNA-templated	Biological Process	5	A0A2C9F381,F2Z543,Q4PS85,P34930,F1S2Y5
GO:0045936	negative regulation of phosphate metabolic process	Biological Process	1	F2Z543
GO:0031400	negative regulation of protein modification process	Biological Process	1	F2Z543
GO:0033120	positive regulation of RNA splicing	Biological Process	1	Q9TSX9
GO:0045893	positive regulation of transcription, DNA-templated	Biological Process	3	A0A287ABE4,F2Z543,Q4JH15
GO:0050685	positive regulation of mRNA processing	Biological Process	1	Q9TSX9
GO:1903313	positive regulation of mRNA metabolic process	Biological Process	2	Q9TSX9,A0A287AMV5
GO:2000630	positive regulation of miRNA metabolic process	Biological Process	1	A0A287AMV5
GO:0045937	positive regulation of phosphate metabolic process	Biological Process	4	P80928,F2Z543,A0A287AIP7,A0A4X1TS37
GO:0031401	positive regulation of protein modification process	Biological Process	4	P80928,F2Z543,A0A287AIP7,A0A4X1TS37
GO:0045862	positive regulation of proteolysis	Biological Process	2	P34930,F2Z543
GO:0031399	regulation of protein modification process	Biological Process	4	A0A4X1TS37,P80928,F2Z543,A0A287AIP7
GO:0002082	regulation of oxidative phosphorylation	Biological Process	1	Q8SPJ9
GO:0019220	regulation of phosphate metabolic process	Biological Process	6	Q8SPJ9,A0A287AJQ2,P80928,F2Z543,A0A287AIP7,A0A4X1TS37
GO:0051196	regulation of coenzyme metabolic process	Biological Process	1	A0A287AJQ2
GO:0006355	regulation of transcription, DNA-templated	Biological Process	9	A0A2C9F381,F2Z543,Q4PS85,F1RL72,F1S2Y5,F1SN67,Q4JH15,A0A287ABE4,P34930
GO:0010608	posttranscriptional regulation of gene expression	Biological Process	1	A0A4X1W2Y3
GO:0040029	regulation of gene expression, epigenetic	Biological Process	1	A0A4X1W2Y3
GO:0043484	regulation of RNA splicing	Biological Process	2	Q9TSX9,A0A287ABE4
GO:0050684	regulation of mRNA processing	Biological Process	1	Q9TSX9
GO:2000278	regulation of DNA biosynthetic process	Biological Process	1	A0A4X1TS37
GO:1903311	regulation of mRNA metabolic process	Biological Process	2	Q9TSX9,A0A287AMV5
GO:2000628	regulation of miRNA metabolic process	Biological Process	1	A0A287AMV5
GO:1900542	regulation of purine nucleotide metabolic process	Biological Process	2	Q8SPJ9,A0A287AJQ2
GO:1902031	regulation of NADP metabolic process	Biological Process	1	A0A287AJQ2
GO:0006534	cysteine metabolic process	Biological Process	1	A0A287BPT5
GO:0050667	homocysteine metabolic process	Biological Process	1	A0A287BPT5
GO:0006098	pentose-phosphate shunt	Biological Process	1	A0A287AJQ2
GO:0019752	carboxylic acid metabolic process	Biological Process	85	P80928,P29804,A0A4X1VDD8,A0A5G2QFC4,Q7YS28,B1A3A0,D0G784,F1RFY2,A0A287BG23,A0A4X1U986,P08059,A0A4X1W2A2,A0A287AJQ2,A0A4X1W9S6,F1RJ25,A0A287B8Z2,I3LCN1,A0A286ZRV2,Q29568,A0A288CFT0,B5KJG2,A0A481CCJ1,G3CKJ2,A0A480Q679,A0A076KRX0,A0A4X1W8R1,A0A480Q1V4,A0A480LCX7,K9IVI1,A0A480M6E4,F1SRC5,Q9N0F1,A0A286ZKX2,A0A480KJB8,A0A4X1T2S0,A0A4X1WCL6,A0A4X1W946,F1RK10,A0A4X1TYC2,A0A4X1V8E8,A0A286ZQY6,A0A4X1W6L5,Q…
GO:0006603	phosphocreatine metabolic process	Biological Process	5	Q5XLD3,A0A287AKB5,Q2HYU1,A0A4X1T7M8,A0A287AMP3
GO:0009397	folic acid-containing compound catabolic process	Biological Process	1	A0A480R857
GO:0046653	tetrahydrofolate metabolic process	Biological Process	2	A0A480R857,A0A5G2R6D0
GO:0016310	phosphorylation	Biological Process	45	Q8SPJ9,B1A3A0,D0G784,F1RFY2,A0A287BG23,A0A4X1U986,P08059,A0A4X1W2A2,A0A287AJQ2,A0A4X1W9S6,F1RJ25,A0A287B8Z2,I3LCN1,A0A286ZRV2,Q29568,A0A288CFT0,B5KJG2,A0A481CCJ1,G3CKJ2,A0A480Q679,A0A076KRX0,A0A4X1W8R1,A0A286ZTN4,A0A4X1SY51,A0A4X1U405,A0A4X1T0A8,F1SIS9,A0A286ZVX2,A0A4X1U2M7,F1RI18,A0A4X1W4V4,A0A287AZF9,Q5S3G4,P00571,F1RFL2,P80928,A0A4X1V362,A0A076ED92,A0A4X1V1H9,A0A4X1VLA2,A0A286ZYM6,A0A287ANH8,F…
GO:0006167	AMP biosynthetic process	Biological Process	1	A0A287BAF3
GO:0006101	citrate metabolic process	Biological Process	21	A0A480Q1V4,A0A480LCX7,P29804,K9IVI1,A0A480M6E4,F1SRC5,Q9N0F1,A0A286ZKX2,A0A480KJB8,A0A4X1T2S0,A0A4X1WCL6,A0A4X1W946,F1RK10,A0A4X1TYC2,A0A4X1V8E8,A0A286ZQY6,A0A4X1W6L5,Q1G1K7,I3LDC1,A0A4X1VC51,A0A4X1TJ75
GO:0042819	vitamin B6 biosynthetic process	Biological Process	1	A0A4X1UJ47
GO:0006754	ATP biosynthetic process	Biological Process	38	B1A3A0,D0G784,F1RFY2,A0A287BG23,A0A4X1U986,P08059,A0A4X1W2A2,A0A287AJQ2,A0A4X1W9S6,F1RJ25,A0A287B8Z2,I3LCN1,A0A286ZRV2,Q29568,A0A288CFT0,B5KJG2,A0A481CCJ1,G3CKJ2,A0A480Q679,A0A076KRX0,A0A4X1W8R1,P80021,A0A4X1T8N4,A0A287A2Y4,A0A480RYH5,K7GS22,A0A4X1VPE5,A0A4X1SQX6,A0A286ZYM6,A0A481D232,A0A4X1TQK3,A0A076EBU5,A0A5G2QK91,A0A480VVB4,Q5S3G4,A0A287AZF9,A0A287ANH8,Q95339
GO:1903578	regulation of ATP metabolic process	Biological Process	2	Q8SPJ9,A0A287AJQ2
GO:0006729	tetrahydrobiopterin biosynthetic process	Biological Process	1	A0A4X1W9A7
GO:0006743	ubiquinone metabolic process	Biological Process	3	A0A5G2QCC0,A0A4X1UZ68,A0A480R641
GO:0032261	purine nucleotide salvage	Biological Process	1	A0A4X1SYT7
GO:0001676	long-chain fatty acid metabolic process	Biological Process	1	A0A4X1UW18
GO:0033559	unsaturated fatty acid metabolic process	Biological Process	1	P80928
GO:0006650	glycerophospholipid metabolic process	Biological Process	2	Q29554,Q9TSX9
GO:0006721	terpenoid metabolic process	Biological Process	2	A0A4X1UM42,Q8WNV7
GO:0000723	telomere maintenance	Biological Process	1	A0A4X1TS37
GO:0006265	DNA topological change	Biological Process	1	A0A0B8RT23
GO:0006073	cellular glucan metabolic process	Biological Process	2	A0A4X1TVN8,A0A4X1TV38
GO:0006464	cellular protein modification process	Biological Process	11	F1RSG9,A0A5G2REF2,A0A480W2P7,F2Z543,A0A4X1W550,A0A4X1VP69,F1RFL2,A0A4X1TS37,P80928,A0A287AIP7,Q9N0F1
GO:0006071	glycerol metabolic process	Biological Process	2	P00503,A0A286ZRV2
GO:0019551	glutamate catabolic process to 2-oxoglutarate	Biological Process	1	P00503
GO:0006733	oxidoreduction coenzyme metabolic process	Biological Process	27	B1A3A0,D0G784,F1RFY2,A0A287BG23,A0A4X1U986,P08059,A0A4X1W2A2,A0A287AJQ2,A0A4X1W9S6,F1RJ25,A0A287B8Z2,I3LCN1,A0A286ZRV2,Q29568,A0A288CFT0,B5KJG2,A0A481CCJ1,G3CKJ2,A0A480Q679,A0A076KRX0,A0A4X1W8R1,A0A287BDV9,A0A4X1TCS4,A0A5G2QCC0,A0A4X1UZ68,A0A480R641,A0A4X1VXY4
GO:0015936	coenzyme A metabolic process	Biological Process	1	I3LP02
GO:0044042	glucan metabolic process	Biological Process	2	A0A4X1TVN8,A0A4X1TV38
GO:0016070	RNA metabolic process	Biological Process	18	A0A2C9F381,F2Z543,Q4PS85,A0A287AMV5,F1RMB0,A0A481DAZ4,A0A480TD90,F1RL72,A0A4X1SXB7,A0A4X1TN76,A0A4X1SYI2,F1S2Y5,F1SN67,A0A287ABE4,Q4JH15,Q9TSX9,A0A286ZWZ5,P34930
GO:0009082	branched-chain amino acid biosynthetic process	Biological Process	1	A0A5G2RDA5
GO:1901607	alpha-amino acid biosynthetic process	Biological Process	2	P00503,A0A5G2R6D0
GO:0009083	branched-chain amino acid catabolic process	Biological Process	2	I3LP02,A0A4X1TI76
GO:1901606	alpha-amino acid catabolic process	Biological Process	6	P00503,I3LP02,A0A4X1TI76,A0A4X1W6D3,I3LNB4,Q9N0F1
GO:0006549	isoleucine metabolic process	Biological Process	1	I3LP02
GO:0006573	valine metabolic process	Biological Process	1	A0A4X1TI76
GO:0043039	tRNA aminoacylation	Biological Process	4	A0A4X1SXB7,A0A4X1TN76,A0A4X1SYI2,A0A286ZWZ5
GO:0009064	glutamine family amino acid metabolic process	Biological Process	4	P00503,A0A4X1UV27,A0A4X1W6D3,I3LNB4
GO:0009066	aspartate family amino acid metabolic process	Biological Process	2	P00503,Q9N0F1
GO:0009069	serine family amino acid metabolic process	Biological Process	2	A0A5G2R6D0,A0A287BPT5
GO:0016485	protein processing	Biological Process	1	F2Z543
GO:0051603	proteolysis involved in cellular protein catabolic process	Biological Process	5	A0A4X1W550,A0A4X1VP69,A0A4X1VLD0,P34930,A0A4X1UYL0
GO:0070646	protein modification by small protein removal	Biological Process	2	A0A4X1W550,A0A4X1VP69
GO:0010498	proteasomal protein catabolic process	Biological Process	1	P34930
GO:0042159	lipoprotein catabolic process	Biological Process	1	F1RSG9
GO:1901143	insulin catabolic process	Biological Process	1	A0A4X1UYL0
GO:0006006	glucose metabolic process	Biological Process	9	P08059,A0A286ZRV2,A0A288CFT0,Q7YS28,P29804,A0A287BG23,A0A481CCJ1,G3CKJ2,A0A076KRX0
GO:0042732	D-xylose metabolic process	Biological Process	1	Q9TV69
GO:0034311	diol metabolic process	Biological Process	1	A0A4X1W9A7
GO:0009117	nucleotide metabolic process	Biological Process	66	Q8SPJ9,I3LP02,P29804,A0A4X1VDD8,B1A3A0,D0G784,F1RFY2,A0A287BG23,A0A4X1U986,P08059,A0A4X1W2A2,A0A287AJQ2,A0A4X1W9S6,F1RJ25,A0A287B8Z2,I3LCN1,A0A286ZRV2,Q29568,A0A288CFT0,B5KJG2,A0A481CCJ1,G3CKJ2,A0A480Q679,A0A076KRX0,A0A4X1W8R1,Q9N0F1,A0A4X1VC51,A0A287BDV9,A0A286ZTN4,A0A4X1SY51,A0A4X1U405,A0A4X1T0A8,F1SIS9,A0A286ZVX2,A0A4X1U2M7,F1RI18,A0A4X1W4V4,A0A287AZF9,Q5S3G4,A0A4X1VJ59,P00571,K7GPJ4,A0A4X1TCS…
GO:0009123	nucleoside monophosphate metabolic process	Biological Process	56	Q8SPJ9,B1A3A0,D0G784,F1RFY2,A0A287BG23,A0A4X1U986,P08059,A0A4X1W2A2,A0A287AJQ2,A0A4X1W9S6,F1RJ25,A0A287B8Z2,I3LCN1,A0A286ZRV2,Q29568,A0A288CFT0,B5KJG2,A0A481CCJ1,G3CKJ2,A0A480Q679,A0A076KRX0,A0A4X1W8R1,A0A286ZTN4,A0A4X1SY51,A0A4X1U405,A0A4X1T0A8,F1SIS9,A0A286ZVX2,A0A4X1U2M7,F1RI18,A0A4X1W4V4,A0A287AZF9,Q5S3G4,P00571,Q95339,P80021,A0A4X1T8N4,A0A287A2Y4,A0A480RYH5,K7GS22,A0A4X1VPE5,A0A4X1SQX6,A0A28…
GO:0009132	nucleoside diphosphate metabolic process	Biological Process	22	B1A3A0,D0G784,F1RFY2,A0A287BG23,A0A4X1U986,P08059,A0A4X1W2A2,A0A287AJQ2,A0A4X1W9S6,F1RJ25,A0A287B8Z2,I3LCN1,A0A286ZRV2,Q29568,A0A288CFT0,B5KJG2,A0A481CCJ1,G3CKJ2,A0A480Q679,A0A076KRX0,A0A4X1W8R1,P00571
GO:0009141	nucleoside triphosphate metabolic process	Biological Process	54	Q8SPJ9,B1A3A0,D0G784,F1RFY2,A0A287BG23,A0A4X1U986,P08059,A0A4X1W2A2,A0A287AJQ2,A0A4X1W9S6,F1RJ25,A0A287B8Z2,I3LCN1,A0A286ZRV2,Q29568,A0A288CFT0,B5KJG2,A0A481CCJ1,G3CKJ2,A0A480Q679,A0A076KRX0,A0A4X1W8R1,A0A286ZTN4,A0A4X1SY51,A0A4X1U405,A0A4X1T0A8,F1SIS9,A0A286ZVX2,A0A4X1U2M7,F1RI18,A0A4X1W4V4,A0A287AZF9,Q5S3G4,Q95339,P00571,P80021,A0A4X1T8N4,A0A287A2Y4,A0A480RYH5,K7GS22,A0A4X1VPE5,A0A4X1SQX6,A0A28…
GO:0033865	nucleoside bisphosphate metabolic process	Biological Process	6	I3LP02,P29804,A0A4X1VDD8,Q9N0F1,A0A4X1VC51,K7GPJ4
GO:0009259	ribonucleotide metabolic process	Biological Process	62	Q8SPJ9,I3LP02,P29804,A0A4X1VDD8,B1A3A0,D0G784,F1RFY2,A0A287BG23,A0A4X1U986,P08059,A0A4X1W2A2,A0A287AJQ2,A0A4X1W9S6,F1RJ25,A0A287B8Z2,I3LCN1,A0A286ZRV2,Q29568,A0A288CFT0,B5KJG2,A0A481CCJ1,G3CKJ2,A0A480Q679,A0A076KRX0,A0A4X1W8R1,Q9N0F1,A0A4X1VC51,A0A286ZTN4,A0A4X1SY51,A0A4X1U405,A0A4X1T0A8,F1SIS9,A0A286ZVX2,A0A4X1U2M7,F1RI18,A0A4X1W4V4,A0A287AZF9,Q5S3G4,P00571,K7GPJ4,Q95339,P80021,A0A4X1T8N4,A0A287…
GO:0006072	glycerol-3-phosphate metabolic process	Biological Process	2	A0A287BDV9,F1SHA2
GO:0006084	acetyl-CoA metabolic process	Biological Process	4	I3LP02,P29804,A0A4X1VDD8,Q9N0F1
GO:0006104	succinyl-CoA metabolic process	Biological Process	2	Q9N0F1,A0A4X1VC51
GO:0006396	RNA processing	Biological Process	3	A0A287AMV5,A0A287ABE4,Q9TSX9
GO:0140053	mitochondrial gene expression	Biological Process	2	A0A287AMV5,A0A286ZWZ5
GO:0098732	macromolecule deacylation	Biological Process	2	F1RSG9,F2Z543
GO:0006692	prostanoid metabolic process	Biological Process	1	P80928
GO:1902858	propionyl-CoA metabolic process	Biological Process	1	I3LP02
GO:0061727	methylglyoxal catabolic process to lactate	Biological Process	1	A0A287AAI9
GO:0002901	mature B cell apoptotic process	Biological Process	1	P80928
GO:0061081	positive regulation of myeloid leukocyte cytokine production involved in immune response	Biological Process	1	P80928
GO:0010758	regulation of macrophage chemotaxis	Biological Process	1	P80928
GO:0050670	regulation of lymphocyte proliferation	Biological Process	1	P80928
GO:0050864	regulation of B cell activation	Biological Process	1	P80928
GO:0002761	regulation of myeloid leukocyte differentiation	Biological Process	1	F1SN67
GO:0010760	negative regulation of macrophage chemotaxis	Biological Process	1	P80928
GO:0002762	negative regulation of myeloid leukocyte differentiation	Biological Process	1	F1SN67
GO:0050671	positive regulation of lymphocyte proliferation	Biological Process	1	P80928
GO:0050871	positive regulation of B cell activation	Biological Process	1	P80928
GO:0019885	antigen processing and presentation of endogenous peptide antigen via MHC class I	Biological Process	1	A0A4X1UYL0
GO:0042100	B cell proliferation	Biological Process	1	P80928
GO:0010968	regulation of microtubule nucleation	Biological Process	1	P34930
GO:0090063	positive regulation of microtubule nucleation	Biological Process	1	P34930
GO:0031110	regulation of microtubule polymerization or depolymerization	Biological Process	1	P34930
GO:0031112	positive regulation of microtubule polymerization or depolymerization	Biological Process	1	P34930
GO:0043408	regulation of MAPK cascade	Biological Process	2	P80928,F2Z543
GO:0043409	negative regulation of MAPK cascade	Biological Process	1	F2Z543
GO:0043410	positive regulation of MAPK cascade	Biological Process	2	P80928,F2Z543
GO:0070371	ERK1 and ERK2 cascade	Biological Process	2	F2Z543,P80928
GO:0007265	Ras protein signal transduction	Biological Process	1	F1SFA7
GO:0010738	regulation of protein kinase A signaling	Biological Process	1	P80928
GO:0010739	positive regulation of protein kinase A signaling	Biological Process	1	P80928
GO:0019722	calcium-mediated signaling	Biological Process	5	A0A4X1UWR6,F1RJW7,A0A2C9F381,Q4PS85,A0A287AHS0
GO:0048016	inositol phosphate-mediated signaling	Biological Process	2	A0A2C9F381,Q4PS85
GO:0030330	DNA damage response, signal transduction by p53 class mediator	Biological Process	1	P80928
GO:0072332	intrinsic apoptotic signaling pathway by p53 class mediator	Biological Process	1	P80928
GO:1901796	regulation of signal transduction by p53 class mediator	Biological Process	1	P80928
GO:1901797	negative regulation of signal transduction by p53 class mediator	Biological Process	1	P80928
GO:0008630	intrinsic apoptotic signaling pathway in response to DNA damage	Biological Process	1	P80928
GO:0070059	intrinsic apoptotic signaling pathway in response to endoplasmic reticulum stress	Biological Process	1	F1RFH9
GO:2001242	regulation of intrinsic apoptotic signaling pathway	Biological Process	2	P80928,A0A4X1SP14
GO:2001243	negative regulation of intrinsic apoptotic signaling pathway	Biological Process	2	P80928,A0A4X1SP14
GO:0050848	regulation of calcium-mediated signaling	Biological Process	2	A0A2C9F381,Q4PS85
GO:0050849	negative regulation of calcium-mediated signaling	Biological Process	2	A0A2C9F381,Q4PS85
GO:0007178	transmembrane receptor protein serine/threonine kinase signaling pathway	Biological Process	3	F1SFA7,A0A4X1U1Q7,F1SN67
GO:0060828	regulation of canonical Wnt signaling pathway	Biological Process	1	I3LC21
GO:0060765	regulation of androgen receptor signaling pathway	Biological Process	1	F2Z543
GO:2000322	regulation of glucocorticoid receptor signaling pathway	Biological Process	1	F2Z543
GO:0017015	regulation of transforming growth factor beta receptor signaling pathway	Biological Process	2	A0A4X1U1Q7,F1SN67
GO:0090090	negative regulation of canonical Wnt signaling pathway	Biological Process	1	I3LC21
GO:0060766	negative regulation of androgen receptor signaling pathway	Biological Process	1	F2Z543
GO:2000323	negative regulation of glucocorticoid receptor signaling pathway	Biological Process	1	F2Z543
GO:0030512	negative regulation of transforming growth factor beta receptor signaling pathway	Biological Process	2	F1SN67,A0A4X1U1Q7
GO:0035581	sequestering of extracellular ligand from receptor	Biological Process	1	F1SN67
GO:0030521	androgen receptor signaling pathway	Biological Process	1	F2Z543
GO:0031958	corticosteroid receptor signaling pathway	Biological Process	1	F2Z543
GO:0050847	progesterone receptor signaling pathway	Biological Process	1	F2Z543
GO:0086003	cardiac muscle cell contraction	Biological Process	1	A0A4X1SL12
GO:0060236	regulation of mitotic spindle organization	Biological Process	1	P34930
GO:1901990	regulation of mitotic cell cycle phase transition	Biological Process	1	F1S2Y5
GO:0043066	negative regulation of apoptotic process	Biological Process	4	P80928,A0A4X1W7H9,A0A4X1SP14,P08835
GO:0008637	apoptotic mitochondrial changes	Biological Process	3	A0A4X1W7H9,F1RFH9,F1SMZ7
GO:0042981	regulation of apoptotic process	Biological Process	4	P80928,P08835,A0A4X1W7H9,A0A4X1SP14
GO:0033028	myeloid cell apoptotic process	Biological Process	1	P80928
GO:0071887	leukocyte apoptotic process	Biological Process	1	P80928
GO:1902110	positive regulation of mitochondrial membrane permeability involved in apoptotic process	Biological Process	1	A0A4X1W7H9
GO:0001207	histone displacement	Biological Process	1	A0A287ABE4
GO:0006334	nucleosome assembly	Biological Process	1	A0A5G2QML3
GO:0016570	histone modification	Biological Process	1	F2Z543
GO:0032200	telomere organization	Biological Process	1	A0A4X1TS37
GO:0071103	DNA conformation change	Biological Process	2	A0A5G2QML3,A0A0B8RT23
GO:0051493	regulation of cytoskeleton organization	Biological Process	2	A9XFX6,P34930
GO:0051494	negative regulation of cytoskeleton organization	Biological Process	1	A9XFX6
GO:0051495	positive regulation of cytoskeleton organization	Biological Process	1	P34930
GO:0006626	protein targeting to mitochondrion	Biological Process	2	A0A4X1TS37,F1SMZ7
GO:0010821	regulation of mitochondrion organization	Biological Process	1	A0A4X1W7H9
GO:0010823	negative regulation of mitochondrion organization	Biological Process	1	A0A4X1W7H9
GO:0033108	mitochondrial respiratory chain complex assembly	Biological Process	1	F1SIS9
GO:0070584	mitochondrion morphogenesis	Biological Process	1	A0A287AMV5
GO:0097250	mitochondrial respiratory chain supercomplex assembly	Biological Process	1	Q8SPJ9
GO:0051783	regulation of nuclear division	Biological Process	1	P34930
GO:0060271	cilium assembly	Biological Process	1	A0A5G2QH97
GO:0000280	nuclear division	Biological Process	2	A0A287ABE4,P34930
GO:0034063	stress granule assembly	Biological Process	1	A0A4X1T382
GO:0120031	plasma membrane bounded cell projection assembly	Biological Process	1	A0A5G2QH97
GO:0034622	cellular protein-containing complex assembly	Biological Process	10	A0A5G2QML3,A9XFX6,A0A4X1VLD0,A0A4X1TS37,A0A4X1SP14,F1SIS9,A0A4X1T382,F1RJW7,P34930,Q8SPJ9
GO:0051259	protein complex oligomerization	Biological Process	5	A0A4X1T382,A0A4X1VNM5,A0A287AMV5,P80928,F1SFA7
GO:0043624	cellular protein complex disassembly	Biological Process	1	A9XFX6
GO:0120035	regulation of plasma membrane bounded cell projection organization	Biological Process	1	A0A5G2QH97
GO:0120039	plasma membrane bounded cell projection morphogenesis	Biological Process	3	Q6QAQ1,F1RH92,A0A4X1V5J3
GO:0031175	neuron projection development	Biological Process	3	Q6QAQ1,F1RH92,A0A4X1V5J3
GO:0008064	regulation of actin polymerization or depolymerization	Biological Process	1	A9XFX6
GO:0065004	protein-DNA complex assembly	Biological Process	1	A0A5G2QML3
GO:1901879	regulation of protein depolymerization	Biological Process	1	A9XFX6
GO:0031113	regulation of microtubule polymerization	Biological Process	1	P34930
GO:0110053	regulation of actin filament organization	Biological Process	1	A9XFX6
GO:0032272	negative regulation of protein polymerization	Biological Process	2	A9XFX6,A0A4X1SP14
GO:1901880	negative regulation of protein depolymerization	Biological Process	1	A9XFX6
GO:0030835	negative regulation of actin filament depolymerization	Biological Process	1	A9XFX6
GO:0030837	negative regulation of actin filament polymerization	Biological Process	1	A9XFX6
GO:0031116	positive regulation of microtubule polymerization	Biological Process	1	P34930
GO:0007007	inner mitochondrial membrane organization	Biological Process	1	A0A4X1VDX4
GO:0007008	outer mitochondrial membrane organization	Biological Process	1	A0A4X1TS37
GO:0008154	actin polymerization or depolymerization	Biological Process	1	A9XFX6
GO:0051764	actin crosslink formation	Biological Process	1	A0A480IUH2
GO:0061572	actin filament bundle organization	Biological Process	1	A0A480IUH2
GO:0045214	sarcomere organization	Biological Process	4	A0A2C9F381,A0A4X1VMP3,Q4PS85,F1RJW7
GO:0055003	cardiac myofibril assembly	Biological Process	1	A0A4X1U3M3
GO:0035195	gene silencing by miRNA	Biological Process	1	A0A4X1W2Y3
GO:0030003	cellular cation homeostasis	Biological Process	6	P09571,A0A4X1TVG9,A0A4X1UWR6,F1RJW7,F1RFH9,A0A5G2QQW0
GO:0090307	mitotic spindle assembly	Biological Process	1	P34930
GO:1901673	regulation of mitotic spindle assembly	Biological Process	1	P34930
GO:1902749	regulation of cell cycle G2/M phase transition	Biological Process	1	F1S2Y5
GO:0000086	G2/M transition of mitotic cell cycle	Biological Process	1	F1S2Y5
GO:1903514	release of sequestered calcium ion into cytosol by endoplasmic reticulum	Biological Process	2	A0A4X1UWR6,F1RJW7
GO:0035582	sequestering of BMP in extracellular matrix	Biological Process	1	F1SN67
GO:1902166	negative regulation of intrinsic apoptotic signaling pathway in response to DNA damage by p53 class mediator	Biological Process	1	P80928
GO:0002573	myeloid leukocyte differentiation	Biological Process	1	F1SN67
GO:0048699	generation of neurons	Biological Process	4	Q6QAQ1,F1RH92,A0A4X1V5J3,F1RI18
GO:0021953	central nervous system neuron differentiation	Biological Process	1	F1RI18
GO:0055007	cardiac muscle cell differentiation	Biological Process	2	F1RG85,A0A4X1U3M3
GO:0051146	striated muscle cell differentiation	Biological Process	6	A0A2C9F381,A0A4X1VMP3,Q4PS85,F1RJW7,F1RG85,A0A4X1U3M3
GO:0048667	cell morphogenesis involved in neuron differentiation	Biological Process	3	Q6QAQ1,F1RH92,A0A4X1V5J3
GO:0021954	central nervous system neuron development	Biological Process	1	F1RI18
GO:0055002	striated muscle cell development	Biological Process	6	A0A2C9F381,A0A4X1VMP3,Q4PS85,F1RJW7,F1RG85,A0A4X1U3M3
GO:0055013	cardiac muscle cell development	Biological Process	2	F1RG85,A0A4X1U3M3
GO:2001204	regulation of osteoclast development	Biological Process	1	F1SN67
GO:0036035	osteoclast development	Biological Process	1	F1SN67
GO:0010880	regulation of release of sequestered calcium ion into cytosol by sarcoplasmic reticulum	Biological Process	2	A0A4X1UWR6,F1RJW7
GO:0043516	regulation of DNA damage response, signal transduction by p53 class mediator	Biological Process	1	P80928
GO:1902229	regulation of intrinsic apoptotic signaling pathway in response to DNA damage	Biological Process	1	P80928
GO:0034620	cellular response to unfolded protein	Biological Process	1	P34930
GO:0043618	regulation of transcription from RNA polymerase II promoter in response to stress	Biological Process	1	P34930
GO:0071313	cellular response to caffeine	Biological Process	1	A0A4X1UWR6
GO:0071230	cellular response to amino acid stimulus	Biological Process	1	F1SFA7
GO:0071345	cellular response to cytokine stimulus	Biological Process	4	A0A287AIP7,A0A287AMV5,F2Z543,A0A4X1W7H9
GO:0071363	cellular response to growth factor stimulus	Biological Process	3	F1SFA7,A0A4X1U1Q7,F1SN67
GO:0071396	cellular response to lipid	Biological Process	2	P80928,F2Z543
GO:0071407	cellular response to organic cyclic compound	Biological Process	2	F2Z543,A0A4X1UWR6
GO:0036294	cellular response to decreased oxygen levels	Biological Process	1	F1RWJ6
GO:0071222	cellular response to lipopolysaccharide	Biological Process	1	P80928
GO:1901653	cellular response to peptide	Biological Process	2	P00503,A0A4X1SL12
GO:0007156	homophilic cell adhesion via plasma membrane adhesion molecules	Biological Process	2	F1RH92,A0A4X1T2Y2
GO:0060070	canonical Wnt signaling pathway	Biological Process	1	I3LC21
GO:0032648	regulation of interferon-beta production	Biological Process	1	F1RMB0
GO:2000341	regulation of chemokine (C-X-C motif) ligand 2 production	Biological Process	1	P80928
GO:0045075	regulation of interleukin-12 biosynthetic process	Biological Process	1	A0A481AYC5
GO:0032680	regulation of tumor necrosis factor production	Biological Process	1	P80928
GO:0032728	positive regulation of interferon-beta production	Biological Process	1	F1RMB0
GO:2000343	positive regulation of chemokine (C-X-C motif) ligand 2 production	Biological Process	1	P80928
GO:0032760	positive regulation of tumor necrosis factor production	Biological Process	1	P80928
GO:0006937	regulation of muscle contraction	Biological Process	8	A0A4X1U8T2,A0A287BL75,Q75NH3,A0A4X1UWR6,F1RJW7,F1RFH9,P63317,A0A5G2RGN3
GO:0006941	striated muscle contraction	Biological Process	11	P63317,Q4JH15,A0A4X1U8T2,A0A287BL75,Q75NH3,A0A4X1UWR6,F1RJW7,F1RFH9,A0A4X1U3M3,A0A4X1SL12,B5KJG2
GO:0090076	relaxation of skeletal muscle	Biological Process	1	F1RFH9
GO:0060047	heart contraction	Biological Process	3	A0A4X1UWR6,A0A4X1U3M3,A0A4X1SL12
GO:0008016	regulation of heart contraction	Biological Process	3	A0A4X1UWR6,A0A4X1SL12,A0A4X1U3M3
GO:0043009	chordate embryonic development	Biological Process	4	P08059,F1RG85,A0A4X1SXL9,F1RL72
GO:0001841	neural tube formation	Biological Process	1	A0A4X1SXL9
GO:0150063	visual system development	Biological Process	1	F1SN67
GO:0070170	regulation of tooth mineralization	Biological Process	1	A0A4X1U1Q7
GO:0042481	regulation of odontogenesis	Biological Process	1	A0A4X1U1Q7
GO:0048050	post-embryonic eye morphogenesis	Biological Process	1	F1SN67
GO:0003010	voluntary skeletal muscle contraction	Biological Process	1	F1RFH9
GO:0014819	regulation of skeletal muscle contraction	Biological Process	2	F1RJW7,F1RFH9
GO:0031448	positive regulation of fast-twitch skeletal muscle fiber contraction	Biological Process	1	F1RFH9
GO:0055010	ventricular cardiac muscle tissue morphogenesis	Biological Process	2	A0A4X1U3M3,A0A286ZI93
GO:0055008	cardiac muscle tissue morphogenesis	Biological Process	2	A0A4X1U3M3,A0A286ZI93
GO:0034505	tooth mineralization	Biological Process	1	A0A4X1U1Q7
GO:0048048	embryonic eye morphogenesis	Biological Process	1	F1SN67
GO:0048592	eye morphogenesis	Biological Process	1	F1SN67
GO:0001838	embryonic epithelial tube formation	Biological Process	1	A0A4X1SXL9
GO:0001843	neural tube closure	Biological Process	1	A0A4X1SXL9
GO:0014706	striated muscle tissue development	Biological Process	7	A0A2C9F381,Q4PS85,F1S2Y5,A0A4X1VMP3,F1RG85,A0A4X1U3M3,A0A286ZI93
GO:0021879	forebrain neuron differentiation	Biological Process	1	F1RI18
GO:0001654	eye development	Biological Process	1	F1SN67
GO:0048738	cardiac muscle tissue development	Biological Process	3	F1RG85,A0A4X1U3M3,A0A286ZI93
GO:0060538	skeletal muscle organ development	Biological Process	3	A0A2C9F381,Q4PS85,A0A4X1VMP3
GO:1901021	positive regulation of calcium ion transmembrane transporter activity	Biological Process	1	F1RJW7
GO:2001259	positive regulation of cation channel activity	Biological Process	1	F1RJW7
GO:1904064	positive regulation of cation transmembrane transport	Biological Process	1	F1RJW7
GO:1904427	positive regulation of calcium ion transmembrane transport	Biological Process	1	F1RJW7
GO:0032308	positive regulation of prostaglandin secretion	Biological Process	1	P80928
GO:0090238	positive regulation of arachidonic acid secretion	Biological Process	1	P80928
GO:0051223	regulation of protein transport	Biological Process	3	F1RSG9,A0A480KXA1,P80928
GO:1904375	regulation of protein localization to cell periphery	Biological Process	1	F1RSG9
GO:1905475	regulation of protein localization to membrane	Biological Process	1	F1RSG9
GO:2000191	regulation of fatty acid transport	Biological Process	1	P80928
GO:0034765	regulation of ion transmembrane transport	Biological Process	3	A0A4X1UWR6,F1RJW7,A0A4X1SL12
GO:0010959	regulation of metal ion transport	Biological Process	3	A0A4X1UWR6,F1RJW7,A0A4X1SL12
GO:0044070	regulation of anion transport	Biological Process	1	P80928
GO:0002791	regulation of peptide secretion	Biological Process	2	A0A480KXA1,P80928
GO:0032303	regulation of icosanoid secretion	Biological Process	1	P80928
GO:0030833	regulation of actin filament polymerization	Biological Process	1	A9XFX6
GO:0002673	regulation of acute inflammatory response	Biological Process	1	F2Z543
GO:0014883	transition between fast and slow fiber	Biological Process	1	A0A286ZI93
GO:0061041	regulation of wound healing	Biological Process	2	A0A2C9F381,Q4PS85
GO:0002526	acute inflammatory response	Biological Process	1	F2Z543
GO:0071375	cellular response to peptide hormone stimulus	Biological Process	1	P00503
GO:0071383	cellular response to steroid hormone stimulus	Biological Process	1	F2Z543
GO:0032868	response to insulin	Biological Process	2	P00503,Q29554
GO:0031960	response to corticosteroid	Biological Process	1	P00503
GO:0071312	cellular response to alkaloid	Biological Process	1	A0A4X1UWR6
GO:0071415	cellular response to purine-containing compound	Biological Process	1	A0A4X1UWR6
GO:0007179	transforming growth factor beta receptor signaling pathway	Biological Process	3	A0A4X1U1Q7,F1SN67,F1SFA7
GO:0030509	BMP signaling pathway	Biological Process	1	F1SN67
GO:0014074	response to purine-containing compound	Biological Process	1	A0A4X1UWR6
GO:0043279	response to alkaloid	Biological Process	1	A0A4X1UWR6
GO:0035456	response to interferon-beta	Biological Process	1	A0A287AMV5
GO:0070741	response to interleukin-6	Biological Process	1	F2Z543
GO:1990823	response to leukemia inhibitory factor	Biological Process	1	A0A4X1W7H9
GO:1904645	response to amyloid-beta	Biological Process	1	A0A4X1SL12
GO:0033365	protein localization to organelle	Biological Process	2	A0A4X1TS37,F1SMZ7
GO:0072657	protein localization to membrane	Biological Process	2	F1RSG9,A0A4X1TS37
GO:1990778	protein localization to cell periphery	Biological Process	1	F1RSG9
GO:0015908	fatty acid transport	Biological Process	3	Q8HY46,A0A287AIP7,P80928
GO:0006897	endocytosis	Biological Process	2	A0A4X1SKS0,Q6QAQ1
GO:0048193	Golgi vesicle transport	Biological Process	1	F1RSG9
GO:0098876	vesicle-mediated transport to the plasma membrane	Biological Process	1	F1RSG9
GO:0098927	vesicle-mediated transport between endosomal compartments	Biological Process	1	F1RFL2
GO:0099003	vesicle-mediated transport in synapse	Biological Process	1	Q6QAQ1
GO:0002790	peptide secretion	Biological Process	2	A0A480KXA1,P80928
GO:0046717	acid secretion	Biological Process	1	P80928
GO:0006812	cation transport	Biological Process	27	F1RK48,P09571,A0A4X1TVG9,A0A4X1UWR6,F1RJW7,K9IW80,A0A4X1SS97,A0A480V6Z4,P80021,A0A4X1T8N4,A0A287A2Y4,A0A480RYH5,K7GS22,A0A4X1VPE5,A0A4X1SQX6,A0A286ZYM6,A0A481D232,A0A4X1TQK3,A0A076EBU5,A0A5G2QK91,A0A480VVB4,F1RFL2,Q5S3G4,A0A287AZF9,A0A287ANH8,F1RFH9,A0A4X1SL12
GO:0006820	anion transport	Biological Process	4	Q8HY46,A0A287BGP7,A0A287AIP7,P80928
GO:0034220	ion transmembrane transport	Biological Process	23	A0A4X1UWR6,F1RJW7,K9IW80,A0A4X1SS97,A0A480V6Z4,P80021,A0A4X1T8N4,A0A287A2Y4,A0A480RYH5,K7GS22,A0A4X1VPE5,A0A4X1SQX6,A0A286ZYM6,A0A481D232,A0A4X1TQK3,A0A076EBU5,A0A5G2QK91,A0A480VVB4,A0A287BGP7,Q5S3G4,A0A287AZF9,A0A287ANH8,A0A4X1SL12
GO:0045040	protein import into mitochondrial outer membrane	Biological Process	1	A0A4X1TS37
GO:1990542	mitochondrial transmembrane transport	Biological Process	7	A0A287BPT5,A0A287AMV5,A0A286ZYM6,Q5S3G4,A0A287AZF9,A0A287ANH8,F1SMZ7
GO:0007041	lysosomal transport	Biological Process	1	P34930
GO:0048488	synaptic vesicle endocytosis	Biological Process	1	Q6QAQ1
GO:0071806	protein transmembrane transport	Biological Process	1	F1SMZ7
GO:0015711	organic anion transport	Biological Process	3	Q8HY46,A0A287AIP7,P80928
GO:0015833	peptide transport	Biological Process	8	F1S2Y5,A0A4X1UYL5,F1RFL2,F1RSG9,A0A4X1TS37,F1SMZ7,A0A480KXA1,P80928
GO:0015849	organic acid transport	Biological Process	3	Q8HY46,A0A287AIP7,P80928
GO:0015931	nucleobase-containing compound transport	Biological Process	2	A0A287BPT5,A0A287AMV5
GO:1901571	fatty acid derivative transport	Biological Process	1	P80928
GO:0042886	amide transport	Biological Process	8	F1S2Y5,A0A4X1UYL5,F1RFL2,F1RSG9,A0A4X1TS37,F1SMZ7,A0A480KXA1,P80928
GO:0017038	protein import	Biological Process	2	A0A4X1TS37,F1SMZ7
GO:0033572	transferrin transport	Biological Process	1	F1RFL2
GO:0043001	Golgi to plasma membrane protein transport	Biological Process	1	F1RSG9
GO:0044743	protein transmembrane import into intracellular organelle	Biological Process	1	F1SMZ7
GO:0072655	establishment of protein localization to mitochondrion	Biological Process	2	A0A4X1TS37,F1SMZ7
GO:0061951	establishment of protein localization to plasma membrane	Biological Process	1	F1RSG9
GO:0035927	RNA import into mitochondrion	Biological Process	2	A0A287BPT5,A0A287AMV5
GO:0051029	rRNA transport	Biological Process	2	A0A287BPT5,A0A287AMV5
GO:0097553	calcium ion transmembrane import into cytosol	Biological Process	2	A0A4X1UWR6,F1RJW7
GO:0035583	sequestering of TGFbeta in extracellular matrix	Biological Process	1	F1SN67
GO:0006605	protein targeting	Biological Process	2	A0A4X1TS37,F1SMZ7
GO:0065002	intracellular protein transmembrane transport	Biological Process	1	F1SMZ7
GO:0032456	endocytic recycling	Biological Process	1	F1RFL2
GO:0045022	early endosome to late endosome transport	Biological Process	1	F1RFL2
GO:0086001	cardiac muscle cell action potential	Biological Process	1	A0A4X1SL12
GO:0099623	regulation of cardiac muscle cell membrane repolarization	Biological Process	1	A0A4X1SL12
GO:0099622	cardiac muscle cell membrane repolarization	Biological Process	1	A0A4X1SL12
GO:0033500	carbohydrate homeostasis	Biological Process	1	P08059
GO:0050801	ion homeostasis	Biological Process	7	P09571,A0A4X1TVG9,A0A4X1UWR6,F1RJW7,F1RFH9,A0A5G2QQW0,P00503
GO:0055088	lipid homeostasis	Biological Process	1	P00503
GO:0035794	positive regulation of mitochondrial membrane permeability	Biological Process	1	A0A4X1W7H9
GO:1902108	regulation of mitochondrial membrane permeability involved in apoptotic process	Biological Process	1	A0A4X1W7H9
GO:0032412	regulation of ion transmembrane transporter activity	Biological Process	1	F1RJW7
GO:0051347	positive regulation of transferase activity	Biological Process	3	P80928,A0A4X1TS37,A0A287AIP7
GO:0032092	positive regulation of protein binding	Biological Process	1	A0A4X1UYL0
GO:0043549	regulation of kinase activity	Biological Process	3	P80928,A0A287AIP7,A0A4X1TS37
GO:0051972	regulation of telomerase activity	Biological Process	1	A0A4X1TS37
GO:1905323	telomerase holoenzyme complex assembly	Biological Process	1	A0A4X1TS37
GO:0006123	mitochondrial electron transport, cytochrome c to oxygen	Biological Process	1	Q5S3G4
GO:0042775	mitochondrial ATP synthesis coupled electron transport	Biological Process	10	A0A4X1SY51,A0A4X1U405,A0A4X1T0A8,F1SIS9,A0A286ZVX2,A0A4X1U2M7,F1RI18,A0A4X1W4V4,A0A287AZF9,Q5S3G4
GO:0005978	glycogen biosynthetic process	Biological Process	1	A0A4X1TV38
GO:0005980	glycogen catabolic process	Biological Process	1	A0A4X1TV38
GO:1903715	regulation of aerobic respiration	Biological Process	1	A0A4X1UYL0
GO:0033539	fatty acid beta-oxidation using acyl-CoA dehydrogenase	Biological Process	1	Q6UAQ8
GO:0006195	purine nucleotide catabolic process	Biological Process	1	I3LP02
GO:0034034	purine nucleoside bisphosphate catabolic process	Biological Process	1	I3LP02
GO:0006164	purine nucleotide biosynthetic process	Biological Process	44	I3LP02,P29804,A0A4X1VDD8,B1A3A0,D0G784,F1RFY2,A0A287BG23,A0A4X1U986,P08059,A0A4X1W2A2,A0A287AJQ2,A0A4X1W9S6,F1RJ25,A0A287B8Z2,I3LCN1,A0A286ZRV2,Q29568,A0A288CFT0,B5KJG2,A0A481CCJ1,G3CKJ2,A0A480Q679,A0A076KRX0,A0A4X1W8R1,P00571,Q95339,P80021,A0A4X1T8N4,A0A287A2Y4,A0A480RYH5,K7GS22,A0A4X1VPE5,A0A4X1SQX6,A0A286ZYM6,A0A481D232,A0A4X1TQK3,A0A076EBU5,A0A5G2QK91,A0A480VVB4,A0A4X1SYT7,Q5S3G4,A0A287AZF9,A…
GO:0034033	purine nucleoside bisphosphate biosynthetic process	Biological Process	3	I3LP02,P29804,A0A4X1VDD8
GO:0019363	pyridine nucleotide biosynthetic process	Biological Process	22	B1A3A0,D0G784,F1RFY2,A0A287BG23,A0A4X1U986,P08059,A0A4X1W2A2,A0A287AJQ2,A0A4X1W9S6,F1RJ25,A0A287B8Z2,I3LCN1,A0A286ZRV2,Q29568,A0A288CFT0,B5KJG2,A0A481CCJ1,G3CKJ2,A0A480Q679,A0A076KRX0,A0A4X1W8R1,A0A4X1TCS4
GO:0019856	pyrimidine nucleobase biosynthetic process	Biological Process	1	A0A4X1UV27
GO:0009150	purine ribonucleotide metabolic process	Biological Process	62	Q8SPJ9,I3LP02,P29804,A0A4X1VDD8,B1A3A0,D0G784,F1RFY2,A0A287BG23,A0A4X1U986,P08059,A0A4X1W2A2,A0A287AJQ2,A0A4X1W9S6,F1RJ25,A0A287B8Z2,I3LCN1,A0A286ZRV2,Q29568,A0A288CFT0,B5KJG2,A0A481CCJ1,G3CKJ2,A0A480Q679,A0A076KRX0,A0A4X1W8R1,Q9N0F1,A0A4X1VC51,A0A286ZTN4,A0A4X1SY51,A0A4X1U405,A0A4X1T0A8,F1SIS9,A0A286ZVX2,A0A4X1U2M7,F1RI18,A0A4X1W4V4,A0A287AZF9,Q5S3G4,P00571,K7GPJ4,Q95339,P80021,A0A4X1T8N4,A0A287…
GO:0046496	nicotinamide nucleotide metabolic process	Biological Process	24	B1A3A0,D0G784,F1RFY2,A0A287BG23,A0A4X1U986,P08059,A0A4X1W2A2,A0A287AJQ2,A0A4X1W9S6,F1RJ25,A0A287B8Z2,I3LCN1,A0A286ZRV2,Q29568,A0A288CFT0,B5KJG2,A0A481CCJ1,G3CKJ2,A0A480Q679,A0A076KRX0,A0A4X1W8R1,A0A287BDV9,A0A4X1TCS4,A0A4X1VXY4
GO:0045974	regulation of translation, ncRNA-mediated	Biological Process	1	A0A4X1W2Y3
GO:0070613	regulation of protein processing	Biological Process	1	F2Z543
GO:1903050	regulation of proteolysis involved in cellular protein catabolic process	Biological Process	1	P34930
GO:0040033	negative regulation of translation, ncRNA-mediated	Biological Process	1	A0A4X1W2Y3
GO:0010954	positive regulation of protein processing	Biological Process	1	F2Z543
GO:0006497	protein lipidation	Biological Process	1	A0A480W2P7
GO:1903052	positive regulation of proteolysis involved in cellular protein catabolic process	Biological Process	1	P34930
GO:0043649	dicarboxylic acid catabolic process	Biological Process	2	P00503,A0A480R857
GO:0072329	monocarboxylic acid catabolic process	Biological Process	11	I3LP02,A0A4X1UK89,Q29554,A0A287AA21,Q8HY46,A0A4X1VML1,A0A480VVM0,A0A4X1VMK1,Q6UAQ8,A0A4X1UW18,A0A4X1SUA7
GO:0019474	L-lysine catabolic process to acetyl-CoA	Biological Process	1	Q9N0F1
GO:0042758	long-chain fatty acid catabolic process	Biological Process	1	A0A4X1UW18
GO:0046475	glycerophospholipid catabolic process	Biological Process	1	Q9TSX9
GO:0000957	mitochondrial RNA catabolic process	Biological Process	1	A0A287AMV5
GO:0034661	ncRNA catabolic process	Biological Process	1	A0A287AMV5
GO:0043633	polyadenylation-dependent RNA catabolic process	Biological Process	1	A0A287AMV5
GO:0019941	modification-dependent protein catabolic process	Biological Process	4	A0A4X1W550,A0A4X1VP69,P34930,A0A4X1VLD0
GO:0019563	glycerol catabolic process	Biological Process	1	A0A286ZRV2
GO:0010133	proline catabolic process to glutamate	Biological Process	2	A0A4X1W6D3,I3LNB4
GO:0042843	D-xylose catabolic process	Biological Process	1	Q9TV69
GO:0009251	glucan catabolic process	Biological Process	1	A0A4X1TV38
GO:0009166	nucleotide catabolic process	Biological Process	22	B1A3A0,D0G784,F1RFY2,A0A287BG23,A0A4X1U986,P08059,A0A4X1W2A2,A0A287AJQ2,A0A4X1W9S6,F1RJ25,A0A287B8Z2,I3LCN1,A0A286ZRV2,Q29568,A0A288CFT0,B5KJG2,A0A481CCJ1,G3CKJ2,A0A480Q679,A0A076KRX0,A0A4X1W8R1,I3LP02
GO:0033869	nucleoside bisphosphate catabolic process	Biological Process	1	I3LP02
GO:0009154	purine ribonucleotide catabolic process	Biological Process	1	I3LP02
GO:1903506	regulation of nucleic acid-templated transcription	Biological Process	9	A0A2C9F381,F2Z543,Q4PS85,F1RL72,F1S2Y5,F1SN67,Q4JH15,A0A287ABE4,P34930
GO:1900371	regulation of purine nucleotide biosynthetic process	Biological Process	1	A0A287AJQ2
GO:1903507	negative regulation of nucleic acid-templated transcription	Biological Process	5	A0A2C9F381,F2Z543,Q4PS85,F1S2Y5,P34930
GO:1903508	positive regulation of nucleic acid-templated transcription	Biological Process	3	F2Z543,Q4JH15,A0A287ABE4
GO:0051973	positive regulation of telomerase activity	Biological Process	1	A0A4X1TS37
GO:0019264	glycine biosynthetic process from serine	Biological Process	1	A0A5G2R6D0
GO:0043650	dicarboxylic acid biosynthetic process	Biological Process	1	P00503
GO:0072330	monocarboxylic acid biosynthetic process	Biological Process	23	P80928,B1A3A0,D0G784,F1RFY2,A0A287BG23,A0A4X1U986,P08059,A0A4X1W2A2,A0A287AJQ2,A0A4X1W9S6,F1RJ25,A0A287B8Z2,I3LCN1,A0A286ZRV2,Q29568,A0A288CFT0,B5KJG2,A0A481CCJ1,G3CKJ2,A0A480Q679,A0A076KRX0,A0A4X1W8R1,K7GQG9
GO:0006114	glycerol biosynthetic process	Biological Process	1	P00503
GO:0009250	glucan biosynthetic process	Biological Process	1	A0A4X1TV38
GO:0006360	transcription by RNA polymerase I	Biological Process	1	A0A481DAZ4
GO:0006366	transcription by RNA polymerase II	Biological Process	6	A0A2C9F381,F2Z543,Q4PS85,F1RL72,F1SN67,P34930
GO:0006383	transcription by RNA polymerase III	Biological Process	1	F1RMB0
GO:0006353	DNA-templated transcription, termination	Biological Process	1	A0A481DAZ4
GO:0006352	DNA-templated transcription, initiation	Biological Process	1	A0A480TD90
GO:0006418	tRNA aminoacylation for protein translation	Biological Process	4	A0A4X1SXB7,A0A4X1TN76,A0A4X1SYI2,A0A286ZWZ5
GO:0032543	mitochondrial translation	Biological Process	1	A0A286ZWZ5
GO:0006278	RNA-dependent DNA biosynthetic process	Biological Process	1	A0A4X1TS37
GO:0006744	ubiquinone biosynthetic process	Biological Process	3	A0A5G2QCC0,A0A4X1UZ68,A0A480R641
GO:0015937	coenzyme A biosynthetic process	Biological Process	1	I3LP02
GO:0034312	diol biosynthetic process	Biological Process	1	A0A4X1W9A7
GO:0006094	gluconeogenesis	Biological Process	4	P08059,A0A286ZRV2,A0A288CFT0,Q7YS28
GO:0006636	unsaturated fatty acid biosynthetic process	Biological Process	1	P80928
GO:0097659	nucleic acid-templated transcription	Biological Process	12	A0A2C9F381,F2Z543,Q4PS85,F1RMB0,A0A481DAZ4,A0A480TD90,F1RL72,F1S2Y5,F1SN67,Q4JH15,A0A287ABE4,P34930
GO:0006085	acetyl-CoA biosynthetic process	Biological Process	3	P29804,A0A4X1VDD8,I3LP02
GO:0046314	phosphocreatine biosynthetic process	Biological Process	5	Q5XLD3,A0A287AKB5,Q2HYU1,A0A4X1T7M8,A0A287AMP3
GO:0009260	ribonucleotide biosynthetic process	Biological Process	44	I3LP02,P29804,A0A4X1VDD8,B1A3A0,D0G784,F1RFY2,A0A287BG23,A0A4X1U986,P08059,A0A4X1W2A2,A0A287AJQ2,A0A4X1W9S6,F1RJ25,A0A287B8Z2,I3LCN1,A0A286ZRV2,Q29568,A0A288CFT0,B5KJG2,A0A481CCJ1,G3CKJ2,A0A480Q679,A0A076KRX0,A0A4X1W8R1,P00571,Q95339,P80021,A0A4X1T8N4,A0A287A2Y4,A0A480RYH5,K7GS22,A0A4X1VPE5,A0A4X1SQX6,A0A286ZYM6,A0A481D232,A0A4X1TQK3,A0A076EBU5,A0A5G2QK91,A0A480VVB4,A0A4X1SYT7,Q5S3G4,A0A287AZF9,A…
GO:0009124	nucleoside monophosphate biosynthetic process	Biological Process	41	B1A3A0,D0G784,F1RFY2,A0A287BG23,A0A4X1U986,P08059,A0A4X1W2A2,A0A287AJQ2,A0A4X1W9S6,F1RJ25,A0A287B8Z2,I3LCN1,A0A286ZRV2,Q29568,A0A288CFT0,B5KJG2,A0A481CCJ1,G3CKJ2,A0A480Q679,A0A076KRX0,A0A4X1W8R1,P00571,Q95339,P80021,A0A4X1T8N4,A0A287A2Y4,A0A480RYH5,K7GS22,A0A4X1VPE5,A0A4X1SQX6,A0A286ZYM6,A0A481D232,A0A4X1TQK3,A0A076EBU5,A0A5G2QK91,A0A480VVB4,A0A4X1SYT7,Q5S3G4,A0A287AZF9,A0A287ANH8,A0A287BAF3
GO:0009133	nucleoside diphosphate biosynthetic process	Biological Process	1	P00571
GO:0009142	nucleoside triphosphate biosynthetic process	Biological Process	39	B1A3A0,D0G784,F1RFY2,A0A287BG23,A0A4X1U986,P08059,A0A4X1W2A2,A0A287AJQ2,A0A4X1W9S6,F1RJ25,A0A287B8Z2,I3LCN1,A0A286ZRV2,Q29568,A0A288CFT0,B5KJG2,A0A481CCJ1,G3CKJ2,A0A480Q679,A0A076KRX0,A0A4X1W8R1,Q95339,P80021,A0A4X1T8N4,A0A287A2Y4,A0A480RYH5,K7GS22,A0A4X1VPE5,A0A4X1SQX6,A0A286ZYM6,A0A481D232,A0A4X1TQK3,A0A076EBU5,A0A5G2QK91,A0A480VVB4,Q5S3G4,A0A287AZF9,A0A287ANH8,P00571
GO:0009165	nucleotide biosynthetic process	Biological Process	45	I3LP02,P29804,A0A4X1VDD8,B1A3A0,D0G784,F1RFY2,A0A287BG23,A0A4X1U986,P08059,A0A4X1W2A2,A0A287AJQ2,A0A4X1W9S6,F1RJ25,A0A287B8Z2,I3LCN1,A0A286ZRV2,Q29568,A0A288CFT0,B5KJG2,A0A481CCJ1,G3CKJ2,A0A480Q679,A0A076KRX0,A0A4X1W8R1,P00571,A0A4X1TCS4,Q95339,P80021,A0A4X1T8N4,A0A287A2Y4,A0A480RYH5,K7GS22,A0A4X1VPE5,A0A4X1SQX6,A0A286ZYM6,A0A481D232,A0A4X1TQK3,A0A076EBU5,A0A5G2QK91,A0A480VVB4,A0A4X1SYT7,Q5S3G4,A…
GO:0033866	nucleoside bisphosphate biosynthetic process	Biological Process	3	I3LP02,P29804,A0A4X1VDD8
GO:0046457	prostanoid biosynthetic process	Biological Process	1	P80928
GO:1902860	propionyl-CoA biosynthetic process	Biological Process	1	I3LP02
GO:0000958	mitochondrial mRNA catabolic process	Biological Process	1	A0A287AMV5
GO:0071047	polyadenylation-dependent mRNA catabolic process	Biological Process	1	A0A287AMV5
GO:0000122	negative regulation of transcription by RNA polymerase II	Biological Process	4	P34930,A0A2C9F381,F2Z543,Q4PS85
GO:0010944	negative regulation of transcription by competitive promoter binding	Biological Process	1	F2Z543
GO:0042326	negative regulation of phosphorylation	Biological Process	1	F2Z543
GO:0001933	negative regulation of protein phosphorylation	Biological Process	1	F2Z543
GO:0048026	positive regulation of mRNA splicing, via spliceosome	Biological Process	1	Q9TSX9
GO:0042327	positive regulation of phosphorylation	Biological Process	4	P80928,F2Z543,A0A287AIP7,A0A4X1TS37
GO:0001934	positive regulation of protein phosphorylation	Biological Process	4	P80928,F2Z543,A0A287AIP7,A0A4X1TS37
GO:0001932	regulation of protein phosphorylation	Biological Process	4	P80928,F2Z543,A0A287AIP7,A0A4X1TS37
GO:1903320	regulation of protein modification by small protein conjugation or removal	Biological Process	1	A0A4X1TS37
GO:0042325	regulation of phosphorylation	Biological Process	6	Q8SPJ9,A0A287AJQ2,P80928,F2Z543,A0A287AIP7,A0A4X1TS37
GO:0006357	regulation of transcription by RNA polymerase II	Biological Process	6	A0A2C9F381,F2Z543,Q4PS85,F1SN67,P34930,F1RL72
GO:0048024	regulation of mRNA splicing, via spliceosome	Biological Process	1	Q9TSX9
GO:0019346	transsulfuration	Biological Process	1	A0A287BPT5
GO:0032787	monocarboxylic acid metabolic process	Biological Process	43	P80928,P29804,A0A4X1VDD8,A0A5G2QFC4,Q7YS28,B1A3A0,D0G784,F1RFY2,A0A287BG23,A0A4X1U986,P08059,A0A4X1W2A2,A0A287AJQ2,A0A4X1W9S6,F1RJ25,A0A287B8Z2,I3LCN1,A0A286ZRV2,Q29568,A0A288CFT0,B5KJG2,A0A481CCJ1,G3CKJ2,A0A480Q679,A0A076KRX0,A0A4X1W8R1,Q66LN4,A0A480WX09,A0A4X1UVC1,A0A4X1UJ95,Q8HY46,K7GQG9,I3LP02,A0A4X1UK89,Q29554,A0A287AA21,A0A4X1VML1,A0A480VVM0,A0A4X1VMK1,A0A287AAI9,Q6UAQ8,A0A4X1UW18,A0A4X1SUA7
GO:0043648	dicarboxylic acid metabolic process	Biological Process	10	Q9N0F1,F1S4D5,P00503,A0A480Q1V4,A0A480KJB8,A0A4X1WCL6,A0A5G2QP21,A0A480R857,A0A4X1W6D3,I3LNB4
GO:0072350	tricarboxylic acid metabolic process	Biological Process	21	A0A480Q1V4,A0A480LCX7,P29804,K9IVI1,A0A480M6E4,F1SRC5,Q9N0F1,A0A286ZKX2,A0A480KJB8,A0A4X1T2S0,A0A4X1WCL6,A0A4X1W946,F1RK10,A0A4X1TYC2,A0A4X1V8E8,A0A286ZQY6,A0A4X1W6L5,Q1G1K7,I3LDC1,A0A4X1VC51,A0A4X1TJ75
GO:0009258	10-formyltetrahydrofolate catabolic process	Biological Process	1	A0A480R857
GO:0009256	10-formyltetrahydrofolate metabolic process	Biological Process	1	A0A480R857
GO:0006468	protein phosphorylation	Biological Process	5	F1RFL2,P80928,F2Z543,A0A287AIP7,A0A4X1TS37
GO:0046939	nucleotide phosphorylation	Biological Process	22	B1A3A0,D0G784,F1RFY2,A0A287BG23,A0A4X1U986,P08059,A0A4X1W2A2,A0A287AJQ2,A0A4X1W9S6,F1RJ25,A0A287B8Z2,I3LCN1,A0A286ZRV2,Q29568,A0A288CFT0,B5KJG2,A0A481CCJ1,G3CKJ2,A0A480Q679,A0A076KRX0,A0A4X1W8R1,P00571
GO:0044208	'de novo' AMP biosynthetic process	Biological Process	1	A0A287BAF3
GO:0015986	ATP synthesis coupled proton transport	Biological Process	16	A0A286ZYM6,Q5S3G4,A0A287AZF9,A0A287ANH8,P80021,A0A4X1T8N4,A0A287A2Y4,A0A480RYH5,K7GS22,A0A4X1VPE5,A0A4X1SQX6,A0A481D232,A0A4X1TQK3,A0A076EBU5,A0A5G2QK91,A0A480VVB4
GO:2001169	regulation of ATP biosynthetic process	Biological Process	1	A0A287AJQ2
GO:0032264	IMP salvage	Biological Process	1	A0A4X1SYT7
GO:0046471	phosphatidylglycerol metabolic process	Biological Process	1	Q29554
GO:0016101	diterpenoid metabolic process	Biological Process	2	A0A4X1UM42,Q8WNV7
GO:0010833	telomere maintenance via telomere lengthening	Biological Process	1	A0A4X1TS37
GO:0018126	protein hydroxylation	Biological Process	1	A0A5G2REF2
GO:0018193	peptidyl-amino acid modification	Biological Process	3	A0A5G2REF2,F1RFL2,P80928
GO:0031365	N-terminal protein amino acid modification	Biological Process	1	A0A480W2P7
GO:0035601	protein deacylation	Biological Process	2	F1RSG9,F2Z543
GO:0043543	protein acylation	Biological Process	2	A0A480W2P7,Q9N0F1
GO:0070647	protein modification by small protein conjugation or removal	Biological Process	3	A0A4X1W550,A0A4X1VP69,A0A4X1TS37
GO:0000959	mitochondrial RNA metabolic process	Biological Process	2	A0A287AMV5,A0A286ZWZ5
GO:0016071	mRNA metabolic process	Biological Process	2	A0A287AMV5,Q9TSX9
GO:0034660	ncRNA metabolic process	Biological Process	5	A0A4X1SXB7,A0A4X1TN76,A0A4X1SYI2,A0A286ZWZ5,A0A287AMV5
GO:0043631	RNA polyadenylation	Biological Process	1	A0A287AMV5
GO:0009067	aspartate family amino acid biosynthetic process	Biological Process	1	P00503
GO:0009070	serine family amino acid biosynthetic process	Biological Process	1	A0A5G2R6D0
GO:0006550	isoleucine catabolic process	Biological Process	1	I3LP02
GO:0006574	valine catabolic process	Biological Process	1	A0A4X1TI76
GO:0009065	glutamine family amino acid catabolic process	Biological Process	3	A0A4X1W6D3,I3LNB4,P00503
GO:0009068	aspartate family amino acid catabolic process	Biological Process	2	P00503,Q9N0F1
GO:0006536	glutamate metabolic process	Biological Process	3	A0A4X1W6D3,I3LNB4,P00503
GO:0006541	glutamine metabolic process	Biological Process	1	A0A4X1UV27
GO:0006531	aspartate metabolic process	Biological Process	1	P00503
GO:0006553	lysine metabolic process	Biological Process	1	Q9N0F1
GO:0006563	L-serine metabolic process	Biological Process	1	A0A5G2R6D0
GO:0009092	homoserine metabolic process	Biological Process	1	A0A287BPT5
GO:0006515	protein quality control for misfolded or incompletely synthesized proteins	Biological Process	1	A0A4X1VLD0
GO:0016579	protein deubiquitination	Biological Process	2	A0A4X1W550,A0A4X1VP69
GO:0061136	regulation of proteasomal protein catabolic process	Biological Process	1	P34930
GO:0043161	proteasome-mediated ubiquitin-dependent protein catabolic process	Biological Process	1	P34930
GO:1901800	positive regulation of proteasomal protein catabolic process	Biological Process	1	P34930
GO:0002084	protein depalmitoylation	Biological Process	1	F1RSG9
GO:0009126	purine nucleoside monophosphate metabolic process	Biological Process	56	Q8SPJ9,B1A3A0,D0G784,F1RFY2,A0A287BG23,A0A4X1U986,P08059,A0A4X1W2A2,A0A287AJQ2,A0A4X1W9S6,F1RJ25,A0A287B8Z2,I3LCN1,A0A286ZRV2,Q29568,A0A288CFT0,B5KJG2,A0A481CCJ1,G3CKJ2,A0A480Q679,A0A076KRX0,A0A4X1W8R1,A0A286ZTN4,A0A4X1SY51,A0A4X1U405,A0A4X1T0A8,F1SIS9,A0A286ZVX2,A0A4X1U2M7,F1RI18,A0A4X1W4V4,A0A287AZF9,Q5S3G4,P00571,Q95339,P80021,A0A4X1T8N4,A0A287A2Y4,A0A480RYH5,K7GS22,A0A4X1VPE5,A0A4X1SQX6,A0A28…
GO:0009161	ribonucleoside monophosphate metabolic process	Biological Process	56	Q8SPJ9,B1A3A0,D0G784,F1RFY2,A0A287BG23,A0A4X1U986,P08059,A0A4X1W2A2,A0A287AJQ2,A0A4X1W9S6,F1RJ25,A0A287B8Z2,I3LCN1,A0A286ZRV2,Q29568,A0A288CFT0,B5KJG2,A0A481CCJ1,G3CKJ2,A0A480Q679,A0A076KRX0,A0A4X1W8R1,A0A286ZTN4,A0A4X1SY51,A0A4X1U405,A0A4X1T0A8,F1SIS9,A0A286ZVX2,A0A4X1U2M7,F1RI18,A0A4X1W4V4,A0A287AZF9,Q5S3G4,P00571,Q95339,P80021,A0A4X1T8N4,A0A287A2Y4,A0A480RYH5,K7GS22,A0A4X1VPE5,A0A4X1SQX6,A0A28…
GO:0006165	nucleoside diphosphate phosphorylation	Biological Process	22	B1A3A0,D0G784,F1RFY2,A0A287BG23,A0A4X1U986,P08059,A0A4X1W2A2,A0A287AJQ2,A0A4X1W9S6,F1RJ25,A0A287B8Z2,I3LCN1,A0A286ZRV2,Q29568,A0A288CFT0,B5KJG2,A0A481CCJ1,G3CKJ2,A0A480Q679,A0A076KRX0,A0A4X1W8R1,P00571
GO:0009135	purine nucleoside diphosphate metabolic process	Biological Process	22	B1A3A0,D0G784,F1RFY2,A0A287BG23,A0A4X1U986,P08059,A0A4X1W2A2,A0A287AJQ2,A0A4X1W9S6,F1RJ25,A0A287B8Z2,I3LCN1,A0A286ZRV2,Q29568,A0A288CFT0,B5KJG2,A0A481CCJ1,G3CKJ2,A0A480Q679,A0A076KRX0,A0A4X1W8R1,P00571
GO:0009185	ribonucleoside diphosphate metabolic process	Biological Process	22	B1A3A0,D0G784,F1RFY2,A0A287BG23,A0A4X1U986,P08059,A0A4X1W2A2,A0A287AJQ2,A0A4X1W9S6,F1RJ25,A0A287B8Z2,I3LCN1,A0A286ZRV2,Q29568,A0A288CFT0,B5KJG2,A0A481CCJ1,G3CKJ2,A0A480Q679,A0A076KRX0,A0A4X1W8R1,P00571
GO:0009144	purine nucleoside triphosphate metabolic process	Biological Process	54	Q8SPJ9,B1A3A0,D0G784,F1RFY2,A0A287BG23,A0A4X1U986,P08059,A0A4X1W2A2,A0A287AJQ2,A0A4X1W9S6,F1RJ25,A0A287B8Z2,I3LCN1,A0A286ZRV2,Q29568,A0A288CFT0,B5KJG2,A0A481CCJ1,G3CKJ2,A0A480Q679,A0A076KRX0,A0A4X1W8R1,A0A286ZTN4,A0A4X1SY51,A0A4X1U405,A0A4X1T0A8,F1SIS9,A0A286ZVX2,A0A4X1U2M7,F1RI18,A0A4X1W4V4,A0A287AZF9,Q5S3G4,Q95339,P80021,A0A4X1T8N4,A0A287A2Y4,A0A480RYH5,K7GS22,A0A4X1VPE5,A0A4X1SQX6,A0A286ZYM6,A…
GO:0009199	ribonucleoside triphosphate metabolic process	Biological Process	54	Q8SPJ9,B1A3A0,D0G784,F1RFY2,A0A287BG23,A0A4X1U986,P08059,A0A4X1W2A2,A0A287AJQ2,A0A4X1W9S6,F1RJ25,A0A287B8Z2,I3LCN1,A0A286ZRV2,Q29568,A0A288CFT0,B5KJG2,A0A481CCJ1,G3CKJ2,A0A480Q679,A0A076KRX0,A0A4X1W8R1,A0A286ZTN4,A0A4X1SY51,A0A4X1U405,A0A4X1T0A8,F1SIS9,A0A286ZVX2,A0A4X1U2M7,F1RI18,A0A4X1W4V4,A0A287AZF9,Q5S3G4,Q95339,P80021,A0A4X1T8N4,A0A287A2Y4,A0A480RYH5,K7GS22,A0A4X1VPE5,A0A4X1SQX6,A0A286ZYM6,A…
GO:0033875	ribonucleoside bisphosphate metabolic process	Biological Process	6	I3LP02,P29804,A0A4X1VDD8,Q9N0F1,A0A4X1VC51,K7GPJ4
GO:0000963	mitochondrial RNA processing	Biological Process	1	A0A287AMV5
GO:0000966	RNA 5'-end processing	Biological Process	1	A0A287AMV5
GO:0006397	mRNA processing	Biological Process	2	Q9TSX9,A0A287AMV5
GO:0008380	RNA splicing	Biological Process	2	A0A287ABE4,Q9TSX9
GO:0031123	RNA 3'-end processing	Biological Process	1	A0A287AMV5
GO:0098734	macromolecule depalmitoylation	Biological Process	1	F1RSG9
GO:0006693	prostaglandin metabolic process	Biological Process	1	P80928
GO:0019243	methylglyoxal catabolic process to D-lactate via S-lactoyl-glutathione	Biological Process	1	A0A287AAI9
GO:0030888	regulation of B cell proliferation	Biological Process	1	P80928
GO:0045670	regulation of osteoclast differentiation	Biological Process	1	F1SN67
GO:0045671	negative regulation of osteoclast differentiation	Biological Process	1	F1SN67
GO:0030890	positive regulation of B cell proliferation	Biological Process	1	P80928
GO:0043405	regulation of MAP kinase activity	Biological Process	1	P80928
GO:0070372	regulation of ERK1 and ERK2 cascade	Biological Process	2	F2Z543,P80928
GO:0070373	negative regulation of ERK1 and ERK2 cascade	Biological Process	1	F2Z543
GO:0043406	positive regulation of MAP kinase activity	Biological Process	1	P80928
GO:0070374	positive regulation of ERK1 and ERK2 cascade	Biological Process	2	F2Z543,P80928
GO:0007266	Rho protein signal transduction	Biological Process	1	F1SFA7
GO:0010882	regulation of cardiac muscle contraction by calcium ion signaling	Biological Process	1	A0A4X1UWR6
GO:0014722	regulation of skeletal muscle contraction by calcium ion signaling	Biological Process	1	F1RJW7
GO:0097720	calcineurin-mediated signaling	Biological Process	2	A0A2C9F381,Q4PS85
GO:0033173	calcineurin-NFAT signaling cascade	Biological Process	2	A0A2C9F381,Q4PS85
GO:0042771	intrinsic apoptotic signaling pathway in response to DNA damage by p53 class mediator	Biological Process	1	P80928
GO:1902253	regulation of intrinsic apoptotic signaling pathway by p53 class mediator	Biological Process	1	P80928
GO:1902254	negative regulation of intrinsic apoptotic signaling pathway by p53 class mediator	Biological Process	1	P80928
GO:0106056	regulation of calcineurin-mediated signaling	Biological Process	2	A0A2C9F381,Q4PS85
GO:0106057	negative regulation of calcineurin-mediated signaling	Biological Process	2	A0A2C9F381,Q4PS85
GO:0042921	glucocorticoid receptor signaling pathway	Biological Process	1	F2Z543
GO:0086002	cardiac muscle cell action potential involved in contraction	Biological Process	1	A0A4X1SL12
GO:0010389	regulation of G2/M transition of mitotic cell cycle	Biological Process	1	F1S2Y5
GO:0033033	negative regulation of myeloid cell apoptotic process	Biological Process	1	P80928
GO:2000107	negative regulation of leukocyte apoptotic process	Biological Process	1	P80928
GO:0033032	regulation of myeloid cell apoptotic process	Biological Process	1	P80928
GO:2000106	regulation of leukocyte apoptotic process	Biological Process	1	P80928
GO:0070227	lymphocyte apoptotic process	Biological Process	1	P80928
GO:0016575	histone deacetylation	Biological Process	1	F2Z543
GO:0006323	DNA packaging	Biological Process	1	A0A5G2QML3
GO:0045041	protein import into mitochondrial intermembrane space	Biological Process	1	F1SMZ7
GO:0032981	mitochondrial respiratory chain complex I assembly	Biological Process	1	F1SIS9
GO:0051131	chaperone-mediated protein complex assembly	Biological Process	2	A0A4X1VLD0,A0A4X1TS37
GO:0010257	NADH dehydrogenase complex assembly	Biological Process	1	F1SIS9
GO:0051258	protein polymerization	Biological Process	5	A9XFX6,A0A4X1SP14,A0A4X1TS37,P34930,F1RJW7
GO:0051260	protein homooligomerization	Biological Process	4	A0A4X1VNM5,A0A287AMV5,P80928,A0A4X1T382
GO:0051262	protein tetramerization	Biological Process	1	A0A4X1VNM5
GO:0051291	protein heterooligomerization	Biological Process	1	F1SFA7
GO:0070206	protein trimerization	Biological Process	3	A0A287AMV5,P80928,F1SFA7
GO:0051261	protein depolymerization	Biological Process	1	A9XFX6
GO:0048812	neuron projection morphogenesis	Biological Process	3	Q6QAQ1,F1RH92,A0A4X1V5J3
GO:0061564	axon development	Biological Process	3	Q6QAQ1,F1RH92,A0A4X1V5J3
GO:0030834	regulation of actin filament depolymerization	Biological Process	1	A9XFX6
GO:0051693	actin filament capping	Biological Process	1	A9XFX6
GO:0042407	cristae formation	Biological Process	1	A0A4X1VDX4
GO:0030042	actin filament depolymerization	Biological Process	1	A9XFX6
GO:0030041	actin filament polymerization	Biological Process	1	A9XFX6
GO:0035278	miRNA mediated inhibition of translation	Biological Process	1	A0A4X1W2Y3
GO:0006875	cellular metal ion homeostasis	Biological Process	6	P09571,A0A4X1TVG9,A0A4X1UWR6,F1RJW7,F1RFH9,A0A5G2QQW0
GO:0072503	cellular divalent inorganic cation homeostasis	Biological Process	4	A0A4X1UWR6,F1RJW7,F1RFH9,A0A5G2QQW0
GO:0014808	release of sequestered calcium ion into cytosol by sarcoplasmic reticulum	Biological Process	2	A0A4X1UWR6,F1RJW7
GO:0030316	osteoclast differentiation	Biological Process	1	F1SN67
GO:0021859	pyramidal neuron differentiation	Biological Process	1	F1RI18
GO:0014902	myotube differentiation	Biological Process	1	A0A4X1VMP3
GO:0007409	axonogenesis	Biological Process	3	F1RH92,A0A4X1V5J3,Q6QAQ1
GO:0021884	forebrain neuron development	Biological Process	1	F1RI18
GO:0014904	myotube cell development	Biological Process	1	A0A4X1VMP3
GO:0048747	muscle fiber development	Biological Process	3	F1RG85,A0A4X1VMP3,A0A4X1U3M3
GO:0048739	cardiac muscle fiber development	Biological Process	1	F1RG85
GO:0010881	regulation of cardiac muscle contraction by regulation of the release of sequestered calcium ion	Biological Process	1	A0A4X1UWR6
GO:0014809	regulation of skeletal muscle contraction by regulation of release of sequestered calcium ion	Biological Process	1	F1RJW7
GO:1902165	regulation of intrinsic apoptotic signaling pathway in response to DNA damage by p53 class mediator	Biological Process	1	P80928
GO:0097201	negative regulation of transcription from RNA polymerase II promoter in response to stress	Biological Process	1	P34930
GO:0035458	cellular response to interferon-beta	Biological Process	1	A0A287AMV5
GO:0071354	cellular response to interleukin-6	Biological Process	1	F2Z543
GO:1990830	cellular response to leukemia inhibitory factor	Biological Process	1	A0A4X1W7H9
GO:1904646	cellular response to amyloid-beta	Biological Process	1	A0A4X1SL12
GO:0006942	regulation of striated muscle contraction	Biological Process	6	A0A4X1UWR6,F1RJW7,F1RFH9,A0A4X1U8T2,A0A287BL75,Q75NH3
GO:0060048	cardiac muscle contraction	Biological Process	3	A0A4X1UWR6,A0A4X1SL12,A0A4X1U3M3
GO:0055117	regulation of cardiac muscle contraction	Biological Process	1	A0A4X1UWR6
GO:0001701	in utero embryonic development	Biological Process	2	P08059,F1RG85
GO:0014020	primary neural tube formation	Biological Process	1	A0A4X1SXL9
GO:0014721	twitch skeletal muscle contraction	Biological Process	1	F1RFH9
GO:0014724	regulation of twitch skeletal muscle contraction	Biological Process	1	F1RFH9
GO:0007519	skeletal muscle tissue development	Biological Process	3	A0A4X1VMP3,A0A2C9F381,Q4PS85
GO:0043010	camera-type eye development	Biological Process	1	F1SN67
GO:0003229	ventricular cardiac muscle tissue development	Biological Process	2	A0A4X1U3M3,A0A286ZI93
GO:1901341	positive regulation of store-operated calcium channel activity	Biological Process	1	F1RJW7
GO:1903076	regulation of protein localization to plasma membrane	Biological Process	1	F1RSG9
GO:1904062	regulation of cation transmembrane transport	Biological Process	3	A0A4X1UWR6,F1RJW7,A0A4X1SL12
GO:0051924	regulation of calcium ion transport	Biological Process	3	A0A4X1UWR6,F1RJW7,A0A4X1SL12
GO:0032306	regulation of prostaglandin secretion	Biological Process	1	P80928
GO:0090237	regulation of arachidonic acid secretion	Biological Process	1	P80928
GO:0032869	cellular response to insulin stimulus	Biological Process	1	P00503
GO:0051384	response to glucocorticoid	Biological Process	1	P00503
GO:0070585	protein localization to mitochondrion	Biological Process	2	A0A4X1TS37,F1SMZ7
GO:0072659	protein localization to plasma membrane	Biological Process	1	F1RSG9
GO:0015732	prostaglandin transport	Biological Process	1	P80928
GO:0015909	long-chain fatty acid transport	Biological Process	3	A0A287AIP7,P80928,Q8HY46
GO:0006892	post-Golgi vesicle-mediated transport	Biological Process	1	F1RSG9
GO:0006893	Golgi to plasma membrane transport	Biological Process	1	F1RSG9
GO:0032309	icosanoid secretion	Biological Process	1	P80928
GO:0030001	metal ion transport	Biological Process	8	F1RK48,P09571,A0A4X1TVG9,A0A4X1UWR6,F1RJW7,F1RFL2,F1RFH9,A0A4X1SL12
GO:0015672	monovalent inorganic cation transport	Biological Process	19	K9IW80,A0A4X1SS97,A0A480V6Z4,P80021,A0A4X1T8N4,A0A287A2Y4,A0A480RYH5,K7GS22,A0A4X1VPE5,A0A4X1SQX6,A0A286ZYM6,A0A481D232,A0A4X1TQK3,A0A076EBU5,A0A5G2QK91,A0A480VVB4,Q5S3G4,A0A287AZF9,A0A287ANH8
GO:0072511	divalent inorganic cation transport	Biological Process	5	F1RK48,A0A4X1UWR6,F1RJW7,F1RFH9,A0A4X1SL12
GO:0072512	trivalent inorganic cation transport	Biological Process	1	F1RFL2
GO:0098655	cation transmembrane transport	Biological Process	22	A0A4X1UWR6,F1RJW7,K9IW80,A0A4X1SS97,A0A480V6Z4,P80021,A0A4X1T8N4,A0A287A2Y4,A0A480RYH5,K7GS22,A0A4X1VPE5,A0A4X1SQX6,A0A286ZYM6,A0A481D232,A0A4X1TQK3,A0A076EBU5,A0A5G2QK91,A0A480VVB4,Q5S3G4,A0A287AZF9,A0A287ANH8,A0A4X1SL12
GO:0015698	inorganic anion transport	Biological Process	1	A0A287BGP7
GO:0098656	anion transmembrane transport	Biological Process	1	A0A287BGP7
GO:0098660	inorganic ion transmembrane transport	Biological Process	23	A0A4X1UWR6,F1RJW7,K9IW80,A0A4X1SS97,A0A480V6Z4,P80021,A0A4X1T8N4,A0A287A2Y4,A0A480RYH5,K7GS22,A0A4X1VPE5,A0A4X1SQX6,A0A286ZYM6,A0A481D232,A0A4X1TQK3,A0A076EBU5,A0A5G2QK91,A0A480VVB4,A0A287BGP7,Q5S3G4,A0A287AZF9,A0A287ANH8,A0A4X1SL12
GO:0046942	carboxylic acid transport	Biological Process	3	Q8HY46,A0A287AIP7,P80928
GO:0050657	nucleic acid transport	Biological Process	2	A0A287BPT5,A0A287AMV5
GO:0071715	icosanoid transport	Biological Process	1	P80928
GO:0035928	rRNA import into mitochondrion	Biological Process	2	A0A287BPT5,A0A287AMV5
GO:0060307	regulation of ventricular cardiac muscle cell membrane repolarization	Biological Process	1	A0A4X1SL12
GO:0099625	ventricular cardiac muscle cell membrane repolarization	Biological Process	1	A0A4X1SL12
GO:0042593	glucose homeostasis	Biological Process	1	P08059
GO:0055080	cation homeostasis	Biological Process	6	P09571,A0A4X1TVG9,A0A4X1UWR6,F1RJW7,F1RFH9,A0A5G2QQW0
GO:0055081	anion homeostasis	Biological Process	1	P00503
GO:0098771	inorganic ion homeostasis	Biological Process	6	P09571,A0A4X1TVG9,A0A4X1UWR6,F1RJW7,F1RFH9,A0A5G2QQW0
GO:0055089	fatty acid homeostasis	Biological Process	1	P00503
GO:1901019	regulation of calcium ion transmembrane transporter activity	Biological Process	1	F1RJW7
GO:2001257	regulation of cation channel activity	Biological Process	1	F1RJW7
GO:0033674	positive regulation of kinase activity	Biological Process	3	P80928,A0A287AIP7,A0A4X1TS37
GO:0045859	regulation of protein kinase activity	Biological Process	3	P80928,A0A287AIP7,A0A4X1TS37
GO:0009152	purine ribonucleotide biosynthetic process	Biological Process	44	I3LP02,P29804,A0A4X1VDD8,B1A3A0,D0G784,F1RFY2,A0A287BG23,A0A4X1U986,P08059,A0A4X1W2A2,A0A287AJQ2,A0A4X1W9S6,F1RJ25,A0A287B8Z2,I3LCN1,A0A286ZRV2,Q29568,A0A288CFT0,B5KJG2,A0A481CCJ1,G3CKJ2,A0A480Q679,A0A076KRX0,A0A4X1W8R1,P00571,Q95339,P80021,A0A4X1T8N4,A0A287A2Y4,A0A480RYH5,K7GS22,A0A4X1VPE5,A0A4X1SQX6,A0A286ZYM6,A0A481D232,A0A4X1TQK3,A0A076EBU5,A0A5G2QK91,A0A480VVB4,A0A4X1SYT7,Q5S3G4,A0A287AZF9,A…
GO:0019359	nicotinamide nucleotide biosynthetic process	Biological Process	22	B1A3A0,D0G784,F1RFY2,A0A287BG23,A0A4X1U986,P08059,A0A4X1W2A2,A0A287AJQ2,A0A4X1W9S6,F1RJ25,A0A287B8Z2,I3LCN1,A0A286ZRV2,Q29568,A0A288CFT0,B5KJG2,A0A481CCJ1,G3CKJ2,A0A480Q679,A0A076KRX0,A0A4X1W8R1,A0A4X1TCS4
GO:0006207	'de novo' pyrimidine nucleobase biosynthetic process	Biological Process	1	A0A4X1UV27
GO:0046031	ADP metabolic process	Biological Process	22	B1A3A0,D0G784,F1RFY2,A0A287BG23,A0A4X1U986,P08059,A0A4X1W2A2,A0A287AJQ2,A0A4X1W9S6,F1RJ25,A0A287B8Z2,I3LCN1,A0A286ZRV2,Q29568,A0A288CFT0,B5KJG2,A0A481CCJ1,G3CKJ2,A0A480Q679,A0A076KRX0,A0A4X1W8R1,P00571
GO:0046040	IMP metabolic process	Biological Process	2	A0A4X1SYT7,A0A287BAF3
GO:0006739	NADP metabolic process	Biological Process	2	A0A4X1TCS4,A0A287AJQ2
GO:0019674	NAD metabolic process	Biological Process	2	A0A287BDV9,A0A4X1TCS4
GO:2000058	regulation of ubiquitin-dependent protein catabolic process	Biological Process	1	P34930
GO:0006498	N-terminal protein lipidation	Biological Process	1	A0A480W2P7
GO:0018377	protein myristoylation	Biological Process	1	A0A480W2P7
GO:2000060	positive regulation of ubiquitin-dependent protein catabolic process	Biological Process	1	P34930
GO:0006533	aspartate catabolic process	Biological Process	1	P00503
GO:0006538	glutamate catabolic process	Biological Process	1	P00503
GO:0033512	L-lysine catabolic process to acetyl-CoA via saccharopine	Biological Process	1	Q9N0F1
GO:0010587	miRNA catabolic process	Biological Process	1	A0A287AMV5
GO:0006511	ubiquitin-dependent protein catabolic process	Biological Process	3	P34930,A0A4X1W550,A0A4X1VP69
GO:0070407	oxidation-dependent protein catabolic process	Biological Process	1	A0A4X1VLD0
GO:0034031	ribonucleoside bisphosphate catabolic process	Biological Process	1	I3LP02
GO:0006532	aspartate biosynthetic process	Biological Process	1	P00503
GO:0042866	pyruvate biosynthetic process	Biological Process	21	B1A3A0,D0G784,F1RFY2,A0A287BG23,A0A4X1U986,P08059,A0A4X1W2A2,A0A287AJQ2,A0A4X1W9S6,F1RJ25,A0A287B8Z2,I3LCN1,A0A286ZRV2,Q29568,A0A288CFT0,B5KJG2,A0A481CCJ1,G3CKJ2,A0A480Q679,A0A076KRX0,A0A4X1W8R1
GO:0006363	termination of RNA polymerase I transcription	Biological Process	1	A0A481DAZ4
GO:0006421	asparaginyl-tRNA aminoacylation	Biological Process	1	A0A286ZWZ5
GO:0006422	aspartyl-tRNA aminoacylation	Biological Process	1	A0A4X1SXB7
GO:0006428	isoleucyl-tRNA aminoacylation	Biological Process	1	A0A4X1TN76
GO:0006434	seryl-tRNA aminoacylation	Biological Process	1	A0A4X1SYI2
GO:0070127	tRNA aminoacylation for mitochondrial protein translation	Biological Process	1	A0A286ZWZ5
GO:0007004	telomere maintenance via telomerase	Biological Process	1	A0A4X1TS37
GO:0006086	acetyl-CoA biosynthetic process from pyruvate	Biological Process	2	P29804,A0A4X1VDD8
GO:0009127	purine nucleoside monophosphate biosynthetic process	Biological Process	41	B1A3A0,D0G784,F1RFY2,A0A287BG23,A0A4X1U986,P08059,A0A4X1W2A2,A0A287AJQ2,A0A4X1W9S6,F1RJ25,A0A287B8Z2,I3LCN1,A0A286ZRV2,Q29568,A0A288CFT0,B5KJG2,A0A481CCJ1,G3CKJ2,A0A480Q679,A0A076KRX0,A0A4X1W8R1,P00571,Q95339,P80021,A0A4X1T8N4,A0A287A2Y4,A0A480RYH5,K7GS22,A0A4X1VPE5,A0A4X1SQX6,A0A286ZYM6,A0A481D232,A0A4X1TQK3,A0A076EBU5,A0A5G2QK91,A0A480VVB4,A0A4X1SYT7,Q5S3G4,A0A287AZF9,A0A287ANH8,A0A287BAF3
GO:0009156	ribonucleoside monophosphate biosynthetic process	Biological Process	41	B1A3A0,D0G784,F1RFY2,A0A287BG23,A0A4X1U986,P08059,A0A4X1W2A2,A0A287AJQ2,A0A4X1W9S6,F1RJ25,A0A287B8Z2,I3LCN1,A0A286ZRV2,Q29568,A0A288CFT0,B5KJG2,A0A481CCJ1,G3CKJ2,A0A480Q679,A0A076KRX0,A0A4X1W8R1,P00571,Q95339,P80021,A0A4X1T8N4,A0A287A2Y4,A0A480RYH5,K7GS22,A0A4X1VPE5,A0A4X1SQX6,A0A286ZYM6,A0A481D232,A0A4X1TQK3,A0A076EBU5,A0A5G2QK91,A0A480VVB4,A0A4X1SYT7,Q5S3G4,A0A287AZF9,A0A287ANH8,A0A287BAF3
GO:0009136	purine nucleoside diphosphate biosynthetic process	Biological Process	1	P00571
GO:0009188	ribonucleoside diphosphate biosynthetic process	Biological Process	1	P00571
GO:0009145	purine nucleoside triphosphate biosynthetic process	Biological Process	38	B1A3A0,D0G784,F1RFY2,A0A287BG23,A0A4X1U986,P08059,A0A4X1W2A2,A0A287AJQ2,A0A4X1W9S6,F1RJ25,A0A287B8Z2,I3LCN1,A0A286ZRV2,Q29568,A0A288CFT0,B5KJG2,A0A481CCJ1,G3CKJ2,A0A480Q679,A0A076KRX0,A0A4X1W8R1,Q95339,P80021,A0A4X1T8N4,A0A287A2Y4,A0A480RYH5,K7GS22,A0A4X1VPE5,A0A4X1SQX6,A0A286ZYM6,A0A481D232,A0A4X1TQK3,A0A076EBU5,A0A5G2QK91,A0A480VVB4,Q5S3G4,A0A287AZF9,A0A287ANH8
GO:0009201	ribonucleoside triphosphate biosynthetic process	Biological Process	38	B1A3A0,D0G784,F1RFY2,A0A287BG23,A0A4X1U986,P08059,A0A4X1W2A2,A0A287AJQ2,A0A4X1W9S6,F1RJ25,A0A287B8Z2,I3LCN1,A0A286ZRV2,Q29568,A0A288CFT0,B5KJG2,A0A481CCJ1,G3CKJ2,A0A480Q679,A0A076KRX0,A0A4X1W8R1,Q95339,P80021,A0A4X1T8N4,A0A287A2Y4,A0A480RYH5,K7GS22,A0A4X1VPE5,A0A4X1SQX6,A0A286ZYM6,A0A481D232,A0A4X1TQK3,A0A076EBU5,A0A5G2QK91,A0A480VVB4,Q5S3G4,A0A287AZF9,A0A287ANH8
GO:0034030	ribonucleoside bisphosphate biosynthetic process	Biological Process	3	I3LP02,P29804,A0A4X1VDD8
GO:0001516	prostaglandin biosynthetic process	Biological Process	1	P80928
GO:0071042	nuclear polyadenylation-dependent mRNA catabolic process	Biological Process	1	A0A287AMV5
GO:0033138	positive regulation of peptidyl-serine phosphorylation	Biological Process	1	P80928
GO:0045860	positive regulation of protein kinase activity	Biological Process	3	P80928,A0A287AIP7,A0A4X1TS37
GO:0050731	positive regulation of peptidyl-tyrosine phosphorylation	Biological Process	1	P80928
GO:0033135	regulation of peptidyl-serine phosphorylation	Biological Process	1	P80928
GO:0050730	regulation of peptidyl-tyrosine phosphorylation	Biological Process	1	P80928
GO:0031396	regulation of protein ubiquitination	Biological Process	1	A0A4X1TS37
GO:0006090	pyruvate metabolic process	Biological Process	25	P29804,A0A4X1VDD8,B1A3A0,D0G784,F1RFY2,A0A287BG23,A0A4X1U986,P08059,A0A4X1W2A2,A0A287AJQ2,A0A4X1W9S6,F1RJ25,A0A287B8Z2,I3LCN1,A0A286ZRV2,Q29568,A0A288CFT0,B5KJG2,A0A481CCJ1,G3CKJ2,A0A480Q679,A0A076KRX0,A0A4X1W8R1,A0A5G2QFC4,Q7YS28
GO:0006106	fumarate metabolic process	Biological Process	2	P00503,A0A480Q1V4
GO:0006107	oxaloacetate metabolic process	Biological Process	1	P00503
GO:0006108	malate metabolic process	Biological Process	3	A0A480KJB8,A0A4X1WCL6,A0A5G2QP21
GO:0006102	isocitrate metabolic process	Biological Process	4	A0A480M6E4,A0A4X1TYC2,A0A286ZQY6,Q1G1K7
GO:0018105	peptidyl-serine phosphorylation	Biological Process	2	P80928,F1RFL2
GO:0018107	peptidyl-threonine phosphorylation	Biological Process	1	F1RFL2
GO:0018108	peptidyl-tyrosine phosphorylation	Biological Process	1	P80928
GO:0046777	protein autophosphorylation	Biological Process	1	F1RFL2
GO:0032048	cardiolipin metabolic process	Biological Process	1	Q29554
GO:0001523	retinoid metabolic process	Biological Process	1	Q8WNV7
GO:0042264	peptidyl-aspartic acid hydroxylation	Biological Process	1	A0A5G2REF2
GO:0018197	peptidyl-aspartic acid modification	Biological Process	1	A0A5G2REF2
GO:0018209	peptidyl-serine modification	Biological Process	2	F1RFL2,P80928
GO:0018210	peptidyl-threonine modification	Biological Process	1	F1RFL2
GO:0018212	peptidyl-tyrosine modification	Biological Process	1	P80928
GO:0006476	protein deacetylation	Biological Process	1	F2Z543
GO:0018335	protein succinylation	Biological Process	1	Q9N0F1
GO:0032446	protein modification by small protein conjugation	Biological Process	1	A0A4X1TS37
GO:0006399	tRNA metabolic process	Biological Process	4	A0A4X1SXB7,A0A4X1TN76,A0A4X1SYI2,A0A286ZWZ5
GO:0010586	miRNA metabolic process	Biological Process	1	A0A287AMV5
GO:0006378	mRNA polyadenylation	Biological Process	1	A0A287AMV5
GO:0006554	lysine catabolic process	Biological Process	1	Q9N0F1
GO:0019550	glutamate catabolic process to aspartate	Biological Process	1	P00503
GO:0032434	regulation of proteasomal ubiquitin-dependent protein catabolic process	Biological Process	1	P34930
GO:0032436	positive regulation of proteasomal ubiquitin-dependent protein catabolic process	Biological Process	1	P34930
GO:0009167	purine ribonucleoside monophosphate metabolic process	Biological Process	56	Q8SPJ9,B1A3A0,D0G784,F1RFY2,A0A287BG23,A0A4X1U986,P08059,A0A4X1W2A2,A0A287AJQ2,A0A4X1W9S6,F1RJ25,A0A287B8Z2,I3LCN1,A0A286ZRV2,Q29568,A0A288CFT0,B5KJG2,A0A481CCJ1,G3CKJ2,A0A480Q679,A0A076KRX0,A0A4X1W8R1,A0A286ZTN4,A0A4X1SY51,A0A4X1U405,A0A4X1T0A8,F1SIS9,A0A286ZVX2,A0A4X1U2M7,F1RI18,A0A4X1W4V4,A0A287AZF9,Q5S3G4,P00571,Q95339,P80021,A0A4X1T8N4,A0A287A2Y4,A0A480RYH5,K7GS22,A0A4X1VPE5,A0A4X1SQX6,A0A28…
GO:0009179	purine ribonucleoside diphosphate metabolic process	Biological Process	22	B1A3A0,D0G784,F1RFY2,A0A287BG23,A0A4X1U986,P08059,A0A4X1W2A2,A0A287AJQ2,A0A4X1W9S6,F1RJ25,A0A287B8Z2,I3LCN1,A0A286ZRV2,Q29568,A0A288CFT0,B5KJG2,A0A481CCJ1,G3CKJ2,A0A480Q679,A0A076KRX0,A0A4X1W8R1,P00571
GO:0009205	purine ribonucleoside triphosphate metabolic process	Biological Process	54	Q8SPJ9,B1A3A0,D0G784,F1RFY2,A0A287BG23,A0A4X1U986,P08059,A0A4X1W2A2,A0A287AJQ2,A0A4X1W9S6,F1RJ25,A0A287B8Z2,I3LCN1,A0A286ZRV2,Q29568,A0A288CFT0,B5KJG2,A0A481CCJ1,G3CKJ2,A0A480Q679,A0A076KRX0,A0A4X1W8R1,A0A286ZTN4,A0A4X1SY51,A0A4X1U405,A0A4X1T0A8,F1SIS9,A0A286ZVX2,A0A4X1U2M7,F1RI18,A0A4X1W4V4,A0A287AZF9,Q5S3G4,Q95339,P80021,A0A4X1T8N4,A0A287A2Y4,A0A480RYH5,K7GS22,A0A4X1VPE5,A0A4X1SQX6,A0A286ZYM6,A…
GO:0000964	mitochondrial RNA 5'-end processing	Biological Process	1	A0A287AMV5
GO:0000965	mitochondrial RNA 3'-end processing	Biological Process	1	A0A287AMV5
GO:0090615	mitochondrial mRNA processing	Biological Process	1	A0A287AMV5
GO:0000398	mRNA splicing, via spliceosome	Biological Process	1	Q9TSX9
GO:0031124	mRNA 3'-end processing	Biological Process	1	A0A287AMV5
GO:0000375	RNA splicing, via transesterification reactions	Biological Process	1	Q9TSX9
GO:0070884	regulation of calcineurin-NFAT signaling cascade	Biological Process	2	A0A2C9F381,Q4PS85
GO:0070885	negative regulation of calcineurin-NFAT signaling cascade	Biological Process	2	A0A2C9F381,Q4PS85
GO:0070229	negative regulation of lymphocyte apoptotic process	Biological Process	1	P80928
GO:0070228	regulation of lymphocyte apoptotic process	Biological Process	1	P80928
GO:0001783	B cell apoptotic process	Biological Process	1	P80928
GO:0051289	protein homotetramerization	Biological Process	1	A0A4X1VNM5
GO:0070207	protein homotrimerization	Biological Process	2	A0A287AMV5,P80928
GO:0070208	protein heterotrimerization	Biological Process	1	F1SFA7
GO:0051016	barbed-end actin filament capping	Biological Process	1	A9XFX6
GO:0006874	cellular calcium ion homeostasis	Biological Process	4	A0A4X1UWR6,F1RJW7,F1RFH9,A0A5G2QQW0
GO:0046916	cellular transition metal ion homeostasis	Biological Process	2	P09571,A0A4X1TVG9
GO:0021860	pyramidal neuron development	Biological Process	1	F1RI18
GO:0048741	skeletal muscle fiber development	Biological Process	1	A0A4X1VMP3
GO:0031443	fast-twitch skeletal muscle fiber contraction	Biological Process	1	F1RFH9
GO:0031446	regulation of fast-twitch skeletal muscle fiber contraction	Biological Process	1	F1RFH9
GO:1903169	regulation of calcium ion transmembrane transport	Biological Process	3	A0A4X1UWR6,F1RJW7,A0A4X1SL12
GO:2001256	regulation of store-operated calcium entry	Biological Process	1	F1RJW7
GO:0032310	prostaglandin secretion	Biological Process	1	P80928
GO:0044539	long-chain fatty acid import	Biological Process	1	A0A287AIP7
GO:1903963	arachidonate transport	Biological Process	1	P80928
GO:0050482	arachidonic acid secretion	Biological Process	1	P80928
GO:0000041	transition metal ion transport	Biological Process	3	P09571,A0A4X1TVG9,F1RFL2
GO:0070838	divalent metal ion transport	Biological Process	5	F1RK48,A0A4X1UWR6,F1RJW7,F1RFH9,A0A4X1SL12
GO:1902600	proton transmembrane transport	Biological Process	19	P80021,A0A4X1T8N4,A0A287A2Y4,A0A480RYH5,K7GS22,A0A4X1VPE5,A0A4X1SQX6,A0A286ZYM6,A0A481D232,A0A4X1TQK3,A0A076EBU5,A0A5G2QK91,A0A480VVB4,Q5S3G4,A0A287AZF9,A0A287ANH8,K9IW80,A0A4X1SS97,A0A480V6Z4
GO:0015682	ferric iron transport	Biological Process	1	F1RFL2
GO:0098662	inorganic cation transmembrane transport	Biological Process	22	A0A4X1UWR6,F1RJW7,K9IW80,A0A4X1SS97,A0A480V6Z4,P80021,A0A4X1T8N4,A0A287A2Y4,A0A480RYH5,K7GS22,A0A4X1VPE5,A0A4X1SQX6,A0A286ZYM6,A0A481D232,A0A4X1TQK3,A0A076EBU5,A0A5G2QK91,A0A480VVB4,Q5S3G4,A0A287AZF9,A0A287ANH8,A0A4X1SL12
GO:0006817	phosphate ion transport	Biological Process	1	A0A287BGP7
GO:0098661	inorganic anion transmembrane transport	Biological Process	1	A0A287BGP7
GO:0015718	monocarboxylic acid transport	Biological Process	3	Q8HY46,A0A287AIP7,P80928
GO:0055065	metal ion homeostasis	Biological Process	6	P09571,A0A4X1TVG9,A0A4X1UWR6,F1RJW7,F1RFH9,A0A5G2QQW0
GO:0072507	divalent inorganic cation homeostasis	Biological Process	4	A0A4X1UWR6,F1RJW7,F1RFH9,A0A5G2QQW0
GO:1901339	regulation of store-operated calcium channel activity	Biological Process	1	F1RJW7
GO:0071900	regulation of protein serine/threonine kinase activity	Biological Process	2	P80928,A0A287AIP7
GO:1902947	regulation of tau-protein kinase activity	Biological Process	1	A0A4X1TS37
GO:0006172	ADP biosynthetic process	Biological Process	1	P00571
GO:0006188	IMP biosynthetic process	Biological Process	1	A0A4X1SYT7
GO:0006741	NADP biosynthetic process	Biological Process	1	A0A4X1TCS4
GO:0006734	NADH metabolic process	Biological Process	1	A0A287BDV9
GO:0006499	N-terminal protein myristoylation	Biological Process	1	A0A480W2P7
GO:0070145	mitochondrial asparaginyl-tRNA aminoacylation	Biological Process	1	A0A286ZWZ5
GO:0009168	purine ribonucleoside monophosphate biosynthetic process	Biological Process	41	B1A3A0,D0G784,F1RFY2,A0A287BG23,A0A4X1U986,P08059,A0A4X1W2A2,A0A287AJQ2,A0A4X1W9S6,F1RJ25,A0A287B8Z2,I3LCN1,A0A286ZRV2,Q29568,A0A288CFT0,B5KJG2,A0A481CCJ1,G3CKJ2,A0A480Q679,A0A076KRX0,A0A4X1W8R1,P00571,Q95339,P80021,A0A4X1T8N4,A0A287A2Y4,A0A480RYH5,K7GS22,A0A4X1VPE5,A0A4X1SQX6,A0A286ZYM6,A0A481D232,A0A4X1TQK3,A0A076EBU5,A0A5G2QK91,A0A480VVB4,A0A4X1SYT7,Q5S3G4,A0A287AZF9,A0A287ANH8,A0A287BAF3
GO:0009180	purine ribonucleoside diphosphate biosynthetic process	Biological Process	1	P00571
GO:0009206	purine ribonucleoside triphosphate biosynthetic process	Biological Process	38	B1A3A0,D0G784,F1RFY2,A0A287BG23,A0A4X1U986,P08059,A0A4X1W2A2,A0A287AJQ2,A0A4X1W9S6,F1RJ25,A0A287B8Z2,I3LCN1,A0A286ZRV2,Q29568,A0A288CFT0,B5KJG2,A0A481CCJ1,G3CKJ2,A0A480Q679,A0A076KRX0,A0A4X1W8R1,Q95339,P80021,A0A4X1T8N4,A0A287A2Y4,A0A480RYH5,K7GS22,A0A4X1VPE5,A0A4X1SQX6,A0A286ZYM6,A0A481D232,A0A4X1TQK3,A0A076EBU5,A0A5G2QK91,A0A480VVB4,Q5S3G4,A0A287AZF9,A0A287ANH8
GO:0071902	positive regulation of protein serine/threonine kinase activity	Biological Process	2	P80928,A0A287AIP7
GO:1902949	positive regulation of tau-protein kinase activity	Biological Process	1	A0A4X1TS37
GO:0035965	cardiolipin acyl-chain remodeling	Biological Process	1	Q29554
GO:0106077	histone succinylation	Biological Process	1	Q9N0F1
GO:0016567	protein ubiquitination	Biological Process	1	A0A4X1TS37
GO:0097222	mitochondrial mRNA polyadenylation	Biological Process	1	A0A287AMV5
GO:0090616	mitochondrial mRNA 3'-end processing	Biological Process	1	A0A287AMV5
GO:0000377	RNA splicing, via transesterification reactions with bulged adenosine as nucleophile	Biological Process	1	Q9TSX9
GO:0002903	negative regulation of B cell apoptotic process	Biological Process	1	P80928
GO:0002902	regulation of B cell apoptotic process	Biological Process	1	P80928
GO:0032469	endoplasmic reticulum calcium ion homeostasis	Biological Process	1	F1RFH9
GO:0051480	regulation of cytosolic calcium ion concentration	Biological Process	2	A0A4X1UWR6,F1RJW7
GO:0051560	mitochondrial calcium ion homeostasis	Biological Process	2	F1RFH9,A0A5G2QQW0
GO:0006879	cellular iron ion homeostasis	Biological Process	2	P09571,A0A4X1TVG9
GO:1902514	regulation of calcium ion transmembrane transport via high voltage-gated calcium channel	Biological Process	1	A0A4X1SL12
GO:0006826	iron ion transport	Biological Process	3	F1RFL2,P09571,A0A4X1TVG9
GO:0006816	calcium ion transport	Biological Process	5	F1RK48,A0A4X1UWR6,F1RJW7,F1RFH9,A0A4X1SL12
GO:0015985	energy coupled proton transport, down electrochemical gradient	Biological Process	16	P80021,A0A4X1T8N4,A0A287A2Y4,A0A480RYH5,K7GS22,A0A4X1VPE5,A0A4X1SQX6,A0A286ZYM6,A0A481D232,A0A4X1TQK3,A0A076EBU5,A0A5G2QK91,A0A480VVB4,Q5S3G4,A0A287AZF9,A0A287ANH8
GO:0070588	calcium ion transmembrane transport	Biological Process	3	A0A4X1UWR6,F1RJW7,A0A4X1SL12
GO:0035435	phosphate ion transmembrane transport	Biological Process	1	A0A287BGP7
GO:0055074	calcium ion homeostasis	Biological Process	4	A0A4X1UWR6,F1RJW7,F1RFH9,A0A5G2QQW0
GO:0055076	transition metal ion homeostasis	Biological Process	2	P09571,A0A4X1TVG9
GO:0032470	positive regulation of endoplasmic reticulum calcium ion concentration	Biological Process	1	F1RFH9
GO:0032471	negative regulation of endoplasmic reticulum calcium ion concentration	Biological Process	1	F1RFH9
GO:0007204	positive regulation of cytosolic calcium ion concentration	Biological Process	2	A0A4X1UWR6,F1RJW7
GO:0051561	positive regulation of mitochondrial calcium ion concentration	Biological Process	1	F1RFH9
GO:0002115	store-operated calcium entry	Biological Process	2	F1RJW7,F1RK48
GO:0060401	cytosolic calcium ion transport	Biological Process	2	A0A4X1UWR6,F1RJW7
GO:0070296	sarcoplasmic reticulum calcium ion transport	Biological Process	2	A0A4X1UWR6,F1RJW7
GO:0070509	calcium ion import	Biological Process	1	F1RFH9
GO:0061577	calcium ion transmembrane transport via high voltage-gated calcium channel	Biological Process	1	A0A4X1SL12
GO:0055072	iron ion homeostasis	Biological Process	2	P09571,A0A4X1TVG9
GO:0016020	membrane	Cellular Component	100	P80021,F1RH92,I3LCN1,P34930,A0A4X1V5J3,A0A4X1T2Y2,F1RSG9,P80928,Q6QAQ1,A0A4X1TVN8,Q6IM77,F1RFH9,A0A4X1UWR6,A0A0B8RT73,I3LDC1,A0A4X1UYL0,A0A4X1V1F0,I3LDJ6,Q6QRN9,A0A480LCX7,A0A4X1W7H9,Q29554,Q5S3G4,A0A480PNA9,A0A4X1W4V4,A0A480MH76,A0A076ED92,F2Z543,A0A287AI50,A0A287B0Q9,A0A287AF07,A0A4X1TJ75,A0A4X1VLA2,A0A5G2R6X6,A0A287AVV2,A0A5G2QH97,A0A4X1SP14,A0A286ZTN4,Q8HY46,A0A4X1UYJ9,P08059,A0A481DAZ4,Q8SPJ…
GO:0005576	extracellular region	Cellular Component	17	F1SN67,F1SFA7,A0A4X1T3M0,F1S663,A0A287AFS2,Q5XLD3,P08059,P08835,P09571,A0A4X1VXY4,A0A4X1UYL0,A0A4X1TVG9,F1S6B4,P80928,A0A287AMP3,A0A4X1U1Q7,A0A480UK19
GO:0005623	cell	Cellular Component	227	B1A3A0,F1RFY2,A0A4X1W9S6,I3LCN1,Q29568,A0A480Q679,A0A4X1W8R1,P80021,F1RH92,P34930,A0A4X1V5J3,A0A4X1T2Y2,F1RSG9,P80928,Q6QAQ1,A0A4X1TVN8,K7GS22,A0A287A2Y4,A0A4X1SQX6,A0A286ZYM6,A0A076EBU5,A0A5G2QK91,A0A480VVB4,A0A5G2QML3,A0A480TD90,F1RMB0,F1S2Y5,A0A4X1SP14,A0A4X1UC83,A0A287BEH6,Q9TSX9,F1RFH9,I3LP02,A0A4X1UK89,F1SRC5,Q29554,Q9N0F1,A0A287BPT5,A0A4X1SY51,A0A4X1T2S0,A0A4X1UM42,M9MMN4,F1SQX8,A0A4X1T0T1…
GO:0009295	nucleoid	Cellular Component	3	A0A4X1W7H9,Q29554,A0A4X1SP14
GO:0030054	cell junction	Cellular Component	3	A0A287BEH6,Q6QAQ1,Q0MUU2
GO:0031974	membrane-enclosed lumen	Cellular Component	34	Q9N0F1,A0A286ZKX2,A0A287A4T2,Q6UAQ8,A0A5G2QFC4,F1SIS9,A0A4X1VLD0,F1RJW7,A0A287BCS4,A0A287AF07,Q8MI68,A0A0B8RVM3,A0A287AMV5,P29804,Q29554,A0A4X1W7H9,A0A4X1SP14,F1SQX8,A0A286ZYM6,A0A480WX09,A0A4X1VXY4,F2Z543,A0A4X1VT79,F1S2Y5,P00503,A0A287BEH6,P80928,A0A286ZWZ5,A0A480HP04,A0A4X1USA5,F1RMB0,A0A287AZF9,A0A4X1UV99,Q6QAQ1
GO:0032991	protein-containing complex	Cellular Component	87	F1S2Y5,A0A4X1VZL5,Q1T7A6,F1RGX4,A0A4X1UM57,F1RII5,A0A5G2QRW3,P63317,A0A4X1U8T2,A0A286ZI93,B3VI70,Q7YSF4,A0A287BL75,A0A5G2RGN3,Q4JH15,A0A287AMI5,Q75NH3,A9XFX6,A0A4X1SJS3,A0A4X1SL20,A0A286ZXE3,A0A5G2QRY9,A0A480Q6V0,A0A5G2R231,A0A287B9S1,A0A4X1T8T2,A0A4X1SGN4,Q7JFR8,F1RG85,A0A287BEH6,A0A480Q1V4,A0A4X1W7H9,A0A5S6HDI4,A0A4X1UV99,A0A5G2QML3,A0A480TD90,Q29554,A0A480S6S0,P29804,A0A287AMV5,B1A3A0,F1RFY2,A…
GO:0043226	organelle	Cellular Component	171	A0A4X1VXY4,F1RFH9,I3LP02,A0A4X1UK89,F1SRC5,Q29554,Q9N0F1,A0A287BPT5,A0A4X1SY51,A0A4X1T2S0,A0A4X1UM42,M9MMN4,F1SQX8,A0A4X1T0T1,A0A5G2QQW0,Q29551,F1SHX9,F1RK10,K7GPJ4,A0A286ZQY6,A0A4X1T0A8,A0A286ZTN4,A0A480WX09,F1SSR4,F1SIS9,A0A4X1TI76,A0A287AA21,Q2HYU1,A0A4X1W6L5,A0A287BCS4,A0A287AMV5,A0A287AIP7,A0A4X1TG97,A0A4X1VT79,A0A4X1VML1,A0A4X1UYL0,A0A4X1SUA7,Q1G1K7,A0A4X1UV02,A0A4X1UZ68,A0A480VVM0,A0A4X1VC…
GO:0044215	other organism	Cellular Component	2	A0A5G2QML3,A0A480TD90
GO:0044217	other organism part	Cellular Component	2	A0A5G2QML3,A0A480TD90
GO:0044421	extracellular region part	Cellular Component	16	A0A287AFS2,Q5XLD3,P08059,P08835,P09571,A0A4X1VXY4,F1SFA7,A0A4X1UYL0,A0A4X1T3M0,A0A4X1TVG9,F1S6B4,F1SN67,P80928,A0A287AMP3,A0A4X1U1Q7,F1S663
GO:0044422	organelle part	Cellular Component	113	A0A4X1UWR6,F1RSG9,A0A0B8RT73,I3LDC1,F1S2Y5,P08059,P63317,A0A4X1U8T2,A0A286ZI93,B3VI70,Q7YSF4,A0A287BL75,A0A5G2RGN3,Q4JH15,A0A287AMI5,Q75NH3,F1RG85,Q4PS85,F1RJW7,A0A287BEH6,A0A480KXA1,Q0MUU2,A0A4X1V1F0,I3LDJ6,Q6QRN9,A0A480LCX7,P80021,A0A4X1W7H9,Q29554,Q5S3G4,A0A480PNA9,A0A4X1W4V4,A0A480MH76,A0A076ED92,F2Z543,A0A287AI50,A0A287B0Q9,A0A287AF07,A0A4X1TJ75,A0A4X1VLA2,A0A5G2R6X6,A0A287AVV2,A0A5G2QH97,A0…
GO:0044425	membrane part	Cellular Component	74	Q6IM77,A0A4X1W4V4,A0A480MH76,A0A076ED92,F1RFH9,A0A0B8RT73,A0A4X1TXH1,A0A287AVV2,K9IW80,I3LDJ6,Q6QRN9,A0A5G2QMA8,A0A287A4K6,A0A4X1W7H9,A0A4X1SP18,A0A5G2R611,A0A4X1UH24,A0A4X1SS97,A0A4X1TLS9,A0A5G2QPD2,A0A4X1U5D0,A0A5G2QQW0,A0A480PNA9,A0A5G2QY62,A0A4X1U405,A0A5G2REF2,A0A4X1U311,C8C420,A0A076EBU5,A0A287AI50,A0A4X1SJR5,A0A287AZF9,A0A5G2R7U1,A0A4X1UWR6,A0A286ZXF1,A0A4X1TPE6,F1RFL2,Q8HY46,A0A4X1VNQ4,Q8…
GO:0044456	synapse part	Cellular Component	1	Q6QAQ1
GO:0044464	cell part	Cellular Component	218	P80021,F1RH92,I3LCN1,P34930,A0A4X1V5J3,A0A4X1T2Y2,F1RSG9,P80928,Q6QAQ1,A0A4X1TVN8,F2Z543,A0A4X1TTH9,F1S2Y5,A0A5G2QCC0,A0A4X1VXY4,A0A385JGP0,A0A286ZQ47,A0A4X1TV38,A0A4X1SKS0,P00571,A0A4X1T9Q1,A0A4X1W7T6,A0A5G2R3A2,P08835,A7E1S9,F1SIS9,A0A4X1SGG2,F1RWJ6,A0A287BAF3,A0A480U0E1,A0A4X1T500,A0A5S6G831,A9XFX6,A0A4X1TS37,Q9TSX9,A0A480R857,A0A4X1SXB7,A0A286ZKJ2,P12309,Q95339,A0A4X1T8N4,A0A480RYH5,A0A4X1VPE…
GO:0045202	synapse	Cellular Component	2	A0A4X1SGG2,Q6QAQ1
GO:0099080	supramolecular complex	Cellular Component	21	F1SN67,A0A4X1UC83,Q6QAQ1,A0A4X1U3M3,F1RG85,A0A287BEH6,Q0MUU2,P63317,A0A4X1U8T2,A0A286ZI93,B3VI70,Q7YSF4,A0A287BL75,A0A5G2RGN3,Q4JH15,A0A287AMI5,Q75NH3,Q4PS85,F1RJW7,A0A480KXA1,F1SFA7
GO:0005886	plasma membrane	Cellular Component	15	F2Z543,A0A481DAZ4,A0A4X1UYL0,P08059,A0A4X1SL12,P80021,F1RH92,I3LCN1,P34930,A0A4X1V5J3,A0A4X1T2Y2,F1RSG9,P80928,Q6QAQ1,A0A4X1TVN8
GO:0005789	endoplasmic reticulum membrane	Cellular Component	4	F1RFH9,A0A4X1UYL5,A0A480S6S0,Q6IM77
GO:0019867	outer membrane	Cellular Component	6	A0A287AVV2,A0A5G2QH97,A0A4X1SP14,A0A286ZTN4,Q8HY46,A0A4X1UYJ9
GO:0031090	organelle membrane	Cellular Component	55	A0A4X1UWR6,F1RSG9,A0A0B8RT73,I3LDC1,A0A4X1V1F0,I3LDJ6,Q6QRN9,A0A480LCX7,P80021,A0A4X1W7H9,Q29554,Q5S3G4,A0A480PNA9,A0A4X1W4V4,A0A480MH76,A0A076ED92,F2Z543,A0A287AI50,A0A287B0Q9,A0A287AF07,A0A4X1TJ75,A0A4X1VLA2,A0A5G2R6X6,A0A287AVV2,A0A5G2QH97,A0A4X1SP14,A0A286ZTN4,Q8HY46,A0A4X1UYJ9,F1RFH9,P08059,Q8SPJ9,A0A5G2QCC0,A0A287BGP7,K7GS22,A0A287A2Y4,A0A4X1SQX6,A0A286ZYM6,A0A076EBU5,A0A5G2QK91,A0A480VVB4,…
GO:0042175	nuclear outer membrane-endoplasmic reticulum membrane network	Cellular Component	4	Q6IM77,F1RFH9,A0A4X1UYL5,A0A480S6S0
GO:0098589	membrane region	Cellular Component	1	A0A481DAZ4
GO:0098590	plasma membrane region	Cellular Component	3	A0A4X1UYL0,P08059,A0A481DAZ4
GO:0098805	whole membrane	Cellular Component	7	A0A287AVV2,A0A5G2QH97,A0A4X1SP14,A0A286ZTN4,Q8HY46,A0A4X1UYJ9,A0A481DAZ4
GO:0042645	mitochondrial nucleoid	Cellular Component	3	A0A4X1W7H9,Q29554,A0A4X1SP14
GO:0030055	cell-substrate junction	Cellular Component	3	A0A287BEH6,Q6QAQ1,Q0MUU2
GO:0070161	anchoring junction	Cellular Component	3	A0A287BEH6,Q6QAQ1,Q0MUU2
GO:0043233	organelle lumen	Cellular Component	34	Q9N0F1,A0A286ZKX2,A0A287A4T2,Q6UAQ8,A0A5G2QFC4,F1SIS9,A0A4X1VLD0,F1RJW7,A0A287BCS4,A0A287AF07,Q8MI68,A0A0B8RVM3,A0A287AMV5,P29804,Q29554,A0A4X1W7H9,A0A4X1SP14,F1SQX8,A0A286ZYM6,A0A480WX09,A0A4X1VXY4,F2Z543,A0A4X1VT79,F1S2Y5,P00503,A0A287BEH6,P80928,A0A286ZWZ5,A0A480HP04,A0A4X1USA5,F1RMB0,A0A287AZF9,A0A4X1UV99,Q6QAQ1
GO:0000776	kinetochore	Cellular Component	1	F1S2Y5
GO:0000940	condensed chromosome outer kinetochore	Cellular Component	1	F1S2Y5
GO:1990904	ribonucleoprotein complex	Cellular Component	2	A0A5S6HDI4,A0A4X1T382
GO:0005581	collagen trimer	Cellular Component	3	F1SFA7,A0A4X1VZL5,Q1T7A6
GO:0005833	hemoglobin complex	Cellular Component	4	F1RGX4,A0A4X1UM57,F1RII5,A0A5G2QRW3
GO:0005861	troponin complex	Cellular Component	10	P63317,A0A4X1U8T2,A0A286ZI93,B3VI70,Q7YSF4,A0A287BL75,A0A5G2RGN3,Q4JH15,A0A287AMI5,Q75NH3
GO:0008023	transcription elongation factor complex	Cellular Component	1	A0A4X1UV99
[truncated: 893 more rows]
