# Supplementary material for: Succinylation proteomic analysis identified differentially expressed succinylation sites affecting porcine muscle fiber type function
Source: Food Chem X. 2023 Oct 27;20:100962. doi: 10.1016/j.fochx.2023.100962 (PMC10740141; doi:10.1016/j.fochx.2023.100962)
Supplement: Supplementary data 4 [file mmc4.csv]

Level1	Level2	Map_ID	Map_Name	Seqs	Seqs_Num	URL
Organismal Systems	Environmental adaptation	ssc04714	Thermogenesis	A0A4X1U2M7 A0A4X1TXH1 P80021 F1RI18 A0A287A2Y4 A0A4X1VPE5 A0A4X1SQX6 A0A286ZYM6 Q5S3G4 A0A4X1W4V4 A0A4X1T0A8 F1SIS9 A0A4X1TPC0 A0A287BAW0 A0A287AZF9 A0A4X1V1H9 Q8SPJ9 A0A4X1VLA2 Q6QAQ1 F1RGE3 Q95339	21	http://www.kegg.jp/kegg-bin/show_pathway?ssc04714+ssc:100157621+ssc:100037989+ssc:100157880+ssc:100524308+ssc:100512624+ssc:100523423+ssc:396956+ssc:100154817+ssc:492822+ssc:100524873+ssc:100154130+ssc:100521478+ssc:100156967+ssc:100525371+ssc:100525869+ssc:100516402+ssc:399685+ssc:100517634+ssc:414396+ssc:100520950+ssc:100037979
Metabolism	Energy metabolism	ssc00190	Oxidative phosphorylation	A0A4X1U2M7 A0A4X1TXH1 P80021 F1RI18 A0A287A2Y4 A0A4X1VPE5 A0A4X1SQX6 A0A286ZYM6 Q5S3G4 A0A4X1W4V4 A0A4X1T0A8 F1SIS9 A0A4X1TPC0 A0A287BAW0 A0A287AZF9 A0A4X1V1H9 Q8SPJ9 A0A4X1VLA2 F1RGE3 Q95339	20	http://www.kegg.jp/kegg-bin/show_pathway?ssc00190+ssc:100157621+ssc:100037989+ssc:100157880+ssc:100524308+ssc:100512624+ssc:100523423+ssc:396956+ssc:100154817+ssc:492822+ssc:100524873+ssc:100154130+ssc:100521478+ssc:100156967+ssc:100525371+ssc:100525869+ssc:100516402+ssc:399685+ssc:100517634+ssc:100520950+ssc:100037979
Organismal Systems	Circulatory system	ssc04260	Cardiac muscle contraction	A0A4X1U2M7 A0A4X1TXH1 K4EJ64 P63317 A0A4X1U3M3 F1RI18 Q5S3G4 A0A4X1W4V4 A0A4X1TPC0 A0A287AZF9 Q8SPJ9	11	http://www.kegg.jp/kegg-bin/show_pathway?ssc04260+ssc:100157621+ssc:100037989+ssc:100515755+ssc:100156435+ssc:396690+ssc:100524308+ssc:492822+ssc:100524873+ssc:100156967+ssc:100525869+ssc:399685
Metabolism	Amino acid metabolism	ssc00280	Valine, leucine and isoleucine degradation	I3LP02 Q29554 A0A4X1SE75 D0G0B3 Q29551 A0A480WX09 Q8MI68	7	http://www.kegg.jp/kegg-bin/show_pathway?ssc00280+ssc:100626793+ssc:397012+ssc:100155020+ssc:100312959+ssc:396978+ssc:397604+ssc:399535
Metabolism	Carbohydrate metabolism	ssc00010	Glycolysis / Gluconeogenesis	B1A3A0 P08059 A0A287AJQ2 I3LCN1 B5KJG2 A0A481CCJ1	6	http://www.kegg.jp/kegg-bin/show_pathway?ssc00010+ssc:692156+ssc:397602+ssc:100154776+ssc:100157750+ssc:100188980+ssc:396823
Organismal Systems	Nervous system	ssc04723	Retrograde endocannabinoid signaling	A0A4X1T0A8 F1SIS9 A0A287BAW0 A0A4X1V1H9 A0A4X1VLA2 F1RGE3	6	http://www.kegg.jp/kegg-bin/show_pathway?ssc04723+ssc:100154130+ssc:100521478+ssc:100525371+ssc:100516402+ssc:100517634+ssc:100520950
Metabolism	Lipid metabolism	ssc00071	Fatty acid degradation	I3LP02 Q29554 D0G0B3 A0A480WX09	4	http://www.kegg.jp/kegg-bin/show_pathway?ssc00071+ssc:100626793+ssc:397012+ssc:100312959+ssc:397604
Metabolism	Amino acid metabolism	ssc00310	Lysine degradation	I3LP02 Q29554 Q9N0F1 A0A480WX09	4	http://www.kegg.jp/kegg-bin/show_pathway?ssc00310+ssc:100626793+ssc:397012+ssc:397690+ssc:397604
Metabolism	Amino acid metabolism	ssc00380	Tryptophan metabolism	I3LP02 Q29554 Q9N0F1 A0A480WX09	4	http://www.kegg.jp/kegg-bin/show_pathway?ssc00380+ssc:100626793+ssc:397012+ssc:397690+ssc:397604
Metabolism	Carbohydrate metabolism	ssc00650	Butanoate metabolism	I3LP02 Q29554 Q29551 A0A480WX09	4	http://www.kegg.jp/kegg-bin/show_pathway?ssc00650+ssc:100626793+ssc:397012+ssc:396978+ssc:397604
Environmental Information Processing	Signal transduction	ssc04020	Calcium signaling pathway	P63317 Q6QRN9 A0A4X1W7H9 F1RJW7	4	http://www.kegg.jp/kegg-bin/show_pathway?ssc04020+ssc:100156435+ssc:403155+ssc:100158185+ssc:100156448
Organismal Systems	Immune system	ssc04613	Neutrophil extracellular trap formation	Q6QRN9 A0A4X1W7H9 A0A480TD90 Q6QAQ1	4	http://www.kegg.jp/kegg-bin/show_pathway?ssc04613+ssc:403155+ssc:100158185+ssc:100158117+ssc:414396
Metabolism	Carbohydrate metabolism	ssc00020	Citrate cycle (TCA cycle)	Q9N0F1 Q7YS28 Q1G1K7	3	http://www.kegg.jp/kegg-bin/show_pathway?ssc00020+ssc:397690+ssc:397630+ssc:733641
Metabolism	Lipid metabolism	ssc00062	Fatty acid elongation	Q29554 D0G0B3 A0A480WX09	3	http://www.kegg.jp/kegg-bin/show_pathway?ssc00062+ssc:397012+ssc:100312959+ssc:397604
Metabolism	Amino acid metabolism	ssc00330	Arginine and proline metabolism	Q5XLD3 Q2HYU1 P00503	3	http://www.kegg.jp/kegg-bin/show_pathway?ssc00330+ssc:397264+ssc:733602+ssc:396967
Metabolism	Global and overview maps	ssc01240	Biosynthesis of cofactors	P00571 A0A4X1W9A7 A0A4X1TCS4	3	http://www.kegg.jp/kegg-bin/show_pathway?ssc01240+ssc:100521423+ssc:100521367+ssc:100515177
Environmental Information Processing	Signal transduction	ssc04066	HIF-1 signaling pathway	B1A3A0 I3LCN1 A0A481CCJ1	3	http://www.kegg.jp/kegg-bin/show_pathway?ssc04066+ssc:692156+ssc:100157750+ssc:396823
Organismal Systems	Circulatory system	ssc04261	Adrenergic signaling in cardiomyocytes	K4EJ64 P63317 A0A4X1U3M3	3	http://www.kegg.jp/kegg-bin/show_pathway?ssc04261+ssc:100515755+ssc:100156435+ssc:396690
Metabolism	Amino acid metabolism	ssc00260	Glycine, serine and threonine metabolism	A0A287AJQ2 B5KJG2	2	http://www.kegg.jp/kegg-bin/show_pathway?ssc00260+ssc:100154776+ssc:100188980
Metabolism	Amino acid metabolism	ssc00350	Tyrosine metabolism	P00503 P80928	2	http://www.kegg.jp/kegg-bin/show_pathway?ssc00350+ssc:396967+ssc:397412
Metabolism	Amino acid metabolism	ssc00360	Phenylalanine metabolism	P00503 P80928	2	http://www.kegg.jp/kegg-bin/show_pathway?ssc00360+ssc:396967+ssc:397412
Metabolism	Carbohydrate metabolism	ssc00620	Pyruvate metabolism	I3LP02 Q7YS28	2	http://www.kegg.jp/kegg-bin/show_pathway?ssc00620+ssc:100626793+ssc:397630
Metabolism	Carbohydrate metabolism	ssc00630	Glyoxylate and dicarboxylate metabolism	I3LP02 Q8MI68	2	http://www.kegg.jp/kegg-bin/show_pathway?ssc00630+ssc:100626793+ssc:399535
Metabolism	Carbohydrate metabolism	ssc00640	Propanoate metabolism	Q29554 Q8MI68	2	http://www.kegg.jp/kegg-bin/show_pathway?ssc00640+ssc:397012+ssc:399535
Genetic Information Processing	Folding, sorting and degradation	ssc03018	RNA degradation	B1A3A0 I3LCN1	2	http://www.kegg.jp/kegg-bin/show_pathway?ssc03018+ssc:692156+ssc:100157750
Environmental Information Processing	Signal transduction	ssc04022	cGMP-PKG signaling pathway	Q6QRN9 A0A4X1W7H9	2	http://www.kegg.jp/kegg-bin/show_pathway?ssc04022+ssc:403155+ssc:100158185
Cellular Processes	Cell growth and death	ssc04217	Necroptosis	Q6QRN9 A0A4X1W7H9	2	http://www.kegg.jp/kegg-bin/show_pathway?ssc04217+ssc:403155+ssc:100158185
Cellular Processes	Cell growth and death	ssc04218	Cellular senescence	Q6QRN9 A0A4X1W7H9	2	http://www.kegg.jp/kegg-bin/show_pathway?ssc04218+ssc:403155+ssc:100158185
Environmental Information Processing	Signal transduction	ssc04371	Apelin signaling pathway	K4EJ64 A0A4X1U3M3	2	http://www.kegg.jp/kegg-bin/show_pathway?ssc04371+ssc:100515755+ssc:396690
Environmental Information Processing	Signal transduction	ssc04390	Hippo signaling pathway	A0A4X1UM41 Q6QAQ1	2	http://www.kegg.jp/kegg-bin/show_pathway?ssc04390+ssc:100523057+ssc:414396
Cellular Processes	Cellular community - eukaryotes	ssc04510	Focal adhesion	A0A4X1U3M3 Q6QAQ1	2	http://www.kegg.jp/kegg-bin/show_pathway?ssc04510+ssc:396690+ssc:414396
Cellular Processes	Cellular community - eukaryotes	ssc04530	Tight junction	A0A4X1U3M3 Q6QAQ1	2	http://www.kegg.jp/kegg-bin/show_pathway?ssc04530+ssc:396690+ssc:414396
Organismal Systems	Immune system	ssc04670	Leukocyte transendothelial migration	A0A4X1U3M3 Q6QAQ1	2	http://www.kegg.jp/kegg-bin/show_pathway?ssc04670+ssc:396690+ssc:414396
Cellular Processes	Cell motility	ssc04810	Regulation of actin cytoskeleton	A0A4X1U3M3 Q6QAQ1	2	http://www.kegg.jp/kegg-bin/show_pathway?ssc04810+ssc:396690+ssc:414396
Organismal Systems	Endocrine system	ssc04922	Glucagon signaling pathway	A0A287AJQ2 B5KJG2	2	http://www.kegg.jp/kegg-bin/show_pathway?ssc04922+ssc:100154776+ssc:100188980
Metabolism	Carbohydrate metabolism	ssc00030	Pentose phosphate pathway	P08059	1	http://www.kegg.jp/kegg-bin/show_pathway?ssc00030+ssc:397602
Metabolism	Carbohydrate metabolism	ssc00040	Pentose and glucuronate interconversions	Q9TV69	1	http://www.kegg.jp/kegg-bin/show_pathway?ssc00040+ssc:397337
Metabolism	Lipid metabolism	ssc00061	Fatty acid biosynthesis	A5YV76	1	http://www.kegg.jp/kegg-bin/show_pathway?ssc00061+ssc:397561
Metabolism	Amino acid metabolism	ssc00220	Arginine biosynthesis	P00503	1	http://www.kegg.jp/kegg-bin/show_pathway?ssc00220+ssc:396967
Metabolism	Nucleotide metabolism	ssc00230	Purine metabolism	P00571	1	http://www.kegg.jp/kegg-bin/show_pathway?ssc00230+ssc:100521423
Metabolism	Amino acid metabolism	ssc00250	Alanine, aspartate and glutamate metabolism	P00503	1	http://www.kegg.jp/kegg-bin/show_pathway?ssc00250+ssc:396967
Metabolism	Amino acid metabolism	ssc00270	Cysteine and methionine metabolism	P00503	1	http://www.kegg.jp/kegg-bin/show_pathway?ssc00270+ssc:396967
Metabolism	Amino acid metabolism	ssc00400	Phenylalanine, tyrosine and tryptophan biosynthesis	P00503	1	http://www.kegg.jp/kegg-bin/show_pathway?ssc00400+ssc:396967
Metabolism	Metabolism of other amino acids	ssc00410	beta-Alanine metabolism	Q29554	1	http://www.kegg.jp/kegg-bin/show_pathway?ssc00410+ssc:397012
Metabolism	Metabolism of other amino acids	ssc00480	Glutathione metabolism	Q9TSX9	1	http://www.kegg.jp/kegg-bin/show_pathway?ssc00480+ssc:399538
Metabolism	Carbohydrate metabolism	ssc00500	Starch and sucrose metabolism	P08059	1	http://www.kegg.jp/kegg-bin/show_pathway?ssc00500+ssc:397602
Metabolism	Carbohydrate metabolism	ssc00520	Amino sugar and nucleotide sugar metabolism	P08059	1	http://www.kegg.jp/kegg-bin/show_pathway?ssc00520+ssc:397602
Metabolism	Lipid metabolism	ssc00564	Glycerophospholipid metabolism	A0A287BDV9	1	http://www.kegg.jp/kegg-bin/show_pathway?ssc00564+ssc:100153250
Metabolism	Metabolism of cofactors and vitamins	ssc00730	Thiamine metabolism	P00571	1	http://www.kegg.jp/kegg-bin/show_pathway?ssc00730+ssc:100521423
Metabolism	Metabolism of cofactors and vitamins	ssc00760	Nicotinate and nicotinamide metabolism	A0A4X1TCS4	1	http://www.kegg.jp/kegg-bin/show_pathway?ssc00760+ssc:100515177
Metabolism	Metabolism of cofactors and vitamins	ssc00790	Folate biosynthesis	A0A4X1W9A7	1	http://www.kegg.jp/kegg-bin/show_pathway?ssc00790+ssc:100521367
Metabolism	Metabolism of cofactors and vitamins	ssc00830	Retinol metabolism	Q8WNV7	1	http://www.kegg.jp/kegg-bin/show_pathway?ssc00830+ssc:397082
Metabolism	Metabolism of terpenoids and polyketides	ssc00900	Terpenoid backbone biosynthesis	I3LP02	1	http://www.kegg.jp/kegg-bin/show_pathway?ssc00900+ssc:100626793
Metabolism	Energy metabolism	ssc00910	Nitrogen metabolism	Q5S1S4	1	http://www.kegg.jp/kegg-bin/show_pathway?ssc00910+ssc:494016
Metabolism	Xenobiotics biodegradation and metabolism	ssc00980	Metabolism of xenobiotics by cytochrome P450	Q9TV69	1	http://www.kegg.jp/kegg-bin/show_pathway?ssc00980+ssc:397337
		ssc01232	Nucleotide metabolism	P00571	1	http://www.kegg.jp/kegg-bin/show_pathway?ssc01232+ssc:100521423
		ssc01250	Biosynthesis of nucleotide sugars	P08059	1	http://www.kegg.jp/kegg-bin/show_pathway?ssc01250+ssc:397602
Genetic Information Processing	Transcription	ssc03020	RNA polymerase	F1RMB0	1	http://www.kegg.jp/kegg-bin/show_pathway?ssc03020+ssc:100154035
Environmental Information Processing	Signal transduction	ssc04015	Rap1 signaling pathway	Q6QAQ1	1	http://www.kegg.jp/kegg-bin/show_pathway?ssc04015+ssc:414396
Cellular Processes	Cell growth and death	ssc04110	Cell cycle	A0A4X1UM41	1	http://www.kegg.jp/kegg-bin/show_pathway?ssc04110+ssc:100523057
Cellular Processes	Cell growth and death	ssc04114	Oocyte meiosis	A0A4X1UM41	1	http://www.kegg.jp/kegg-bin/show_pathway?ssc04114+ssc:100523057
Cellular Processes	Transport and catabolism	ssc04140	Autophagy - animal	A0A4X1USJ1	1	http://www.kegg.jp/kegg-bin/show_pathway?ssc04140+ssc:100511396
Cellular Processes	Transport and catabolism	ssc04144	Endocytosis	A9XFX6	1	http://www.kegg.jp/kegg-bin/show_pathway?ssc04144+ssc:100134958
Cellular Processes	Transport and catabolism	ssc04145	Phagosome	Q6QAQ1	1	http://www.kegg.jp/kegg-bin/show_pathway?ssc04145+ssc:414396
Cellular Processes	Transport and catabolism	ssc04146	Peroxisome	Q8WNV7	1	http://www.kegg.jp/kegg-bin/show_pathway?ssc04146+ssc:397082
Environmental Information Processing	Signal transduction	ssc04151	PI3K-Akt signaling pathway	A0A4X1UM41	1	http://www.kegg.jp/kegg-bin/show_pathway?ssc04151+ssc:100523057
Environmental Information Processing	Signal transduction	ssc04152	AMPK signaling pathway	A5YV76	1	http://www.kegg.jp/kegg-bin/show_pathway?ssc04152+ssc:397561
Cellular Processes	Cell growth and death	ssc04210	Apoptosis	Q6QAQ1	1	http://www.kegg.jp/kegg-bin/show_pathway?ssc04210+ssc:414396
Cellular Processes	Cellular community - eukaryotes	ssc04520	Adherens junction	Q6QAQ1	1	http://www.kegg.jp/kegg-bin/show_pathway?ssc04520+ssc:414396
Organismal Systems	Immune system	ssc04611	Platelet activation	Q6QAQ1	1	http://www.kegg.jp/kegg-bin/show_pathway?ssc04611+ssc:414396
Organismal Systems	Immune system	ssc04623	Cytosolic DNA-sensing pathway	F1RMB0	1	http://www.kegg.jp/kegg-bin/show_pathway?ssc04623+ssc:100154035
Organismal Systems	Endocrine system	ssc04910	Insulin signaling pathway	A5YV76	1	http://www.kegg.jp/kegg-bin/show_pathway?ssc04910+ssc:397561
Organismal Systems	Endocrine system	ssc04918	Thyroid hormone synthesis	P08835	1	http://www.kegg.jp/kegg-bin/show_pathway?ssc04918+ssc:396960
Organismal Systems	Endocrine system	ssc04919	Thyroid hormone signaling pathway	Q6QAQ1	1	http://www.kegg.jp/kegg-bin/show_pathway?ssc04919+ssc:414396
Organismal Systems	Endocrine system	ssc04921	Oxytocin signaling pathway	Q6QAQ1	1	http://www.kegg.jp/kegg-bin/show_pathway?ssc04921+ssc:414396
		ssc04936	Alcoholic liver disease	A5YV76	1	http://www.kegg.jp/kegg-bin/show_pathway?ssc04936+ssc:397561
Organismal Systems	Digestive system	ssc04971	Gastric acid secretion	Q6QAQ1	1	http://www.kegg.jp/kegg-bin/show_pathway?ssc04971+ssc:414396
Organismal Systems	Digestive system	ssc04975	Fat digestion and absorption	I3LP02	1	http://www.kegg.jp/kegg-bin/show_pathway?ssc04975+ssc:100626793
