# Supplementary material for: Succinylation proteomic analysis identified differentially expressed succinylation sites affecting porcine muscle fiber type function
Source: Food Chem X. 2023 Oct 27;20:100962. doi: 10.1016/j.fochx.2023.100962 (PMC10740141; doi:10.1016/j.fochx.2023.100962)
Supplement: Supplementary data 5 [file mmc5.csv]

Protein	Proteins	Amino acid	Modified peptide	Position in peptide	Sequence length	Description	Protein Name	Gene Name	-10LgP	Mass	ppm	Start	End	AScore	PTMLocation	MotifSequence	Intensity SOL1	Intensity SOL2	Intensity SOL3	average SOL	Intensity BF1	Intensity BF2	Intensity BF3	average BF	SOL/BF	t test p value
Q5XLD3	Q5XLD3|KCRM_PIG:A0A287AMP3|A0A287AMP3_PIG:Q7M337|Q7M337_PIG:A0A4X1W265|A0A4X1W265_PIG:A0A5G2QZN6|A0A5G2QZN6_PIG	K	LNFKAEEEYPDLSK(+100.02)	14	14	Creatine kinase M-type OS=Sus scrofa OX=9823 GN=CKM PE=2 SV=1	Creatine kinase M-type	CKM	56.16	1781.8359	1.8	12	25	K14:succinyl modification:45.86	K25	EYPDLSKHNNHMA	22136.31231	26039.90421	17502.29015	21892.83556	192.0520187	91.88384863	167.3150899	150.4169857	145.5476285	0.000915676
A0A4X1SJS3	A0A4X1SJS3|A0A4X1SJS3_PIG:Q9TV62|MYH4_PIG:A0A4X1SL66|A0A4X1SL66_PIG	K	KASEK(+100.02)LLGSIDIDHTQYK	5	18	Myosin-4 OS=Sus scrofa OX=9823 GN=MYH4 PE=3 SV=1	Myosin-4	MYH4	115.01	2145.0952	1.3	739	756	K5:succinyl modification:33.81	K743	SKKASEKLLGSID	69006.58054	63416.37916	31652.24784	54691.73584	365.5688617	710.5431173	537.5784115	537.8967969	101.677006	0.009623055
A0A4X1SJS3	A0A4X1SJS3|A0A4X1SJS3_PIG:Q9TV62|MYH4_PIG:A0A4X1SL66|A0A4X1SL66_PIG	K	K(+100.02)ASEKLLGSIDIDHTQYK	1	18	Myosin-4 OS=Sus scrofa OX=9823 GN=MYH4 PE=3 SV=1	Myosin-4	MYH4	86.97	2145.0952	0.6	739	756	K1:succinyl modification:0.00	K739	QFIDSKKASEKLL	69006.58054	63416.37916	31652.24784	54691.73584	605.8339141	710.5431173	537.5784115	617.9851477	88.50008135	0.009671774
A0A4X1UD45	A0A4X1UD45|A0A4X1UD45_PIG:A0A4X1U902|A0A4X1U902_PIG:A0A480SN35|A0A480SN35_PIG	K	NK(+100.02)DPLNETVVDLYK	2	14	Uncharacterized protein OS=Sus scrofa OX=9823 PE=3 SV=1	Uncharacterized protein										124796.5198	103961.935	97589.97209	108782.809	452.012616	393.1941487	3032.545314	1292.584026	84.15917786	0.00020136
A0A4X1SJS3	A0A4X1SJS3|A0A4X1SJS3_PIG:Q9TV62|MYH4_PIG:A0A4X1SL66|A0A4X1SL66_PIG	K	ASEK(+100.02)LLGSIDIDHTQYK	4	17	Myosin-4 OS=Sus scrofa OX=9823 GN=MYH4 PE=3 SV=1	Myosin-4	MYH4	95.79	2017.0004	2.3	740	756	K4:succinyl modification:100.80	K743	SKKASEKLLGSID	41833.45222	45641.94243	18167.91463	35214.43643	491.4906469	1045.378375	89.11250688	541.9938428	64.97202301	0.015701633
A0A4X1U5D0	A0A4X1U5D0|A0A4X1U5D0_PIG:A0A5S6HSJ6|A0A5S6HSJ6_PIG:F1SHA2|F1SHA2_PIG:A0A287BDV9|A0A287BDV9_PIG:A0A480M6X9|A0A480M6X9_PIG:A0A4X1WDQ5|A0A4X1WDQ5_PIG:A0A4X1WCQ0|A0A4X1WCQ0_PIG:P11607|AT2A2_PIG:A0A4X1U5D4|A0A4X1U5D4_PIG:A0A480TDT7|A0A480TDT7_PIG:A0A5S6HET4|A0A5S6HET4_PIG:D2XN65|D2XN65_PIG	K	MFVK(+100.02)GAPEGVIDR	4	13	Calcium-transporting ATPase OS=Sus scrofa OX=9823 GN=ATP2A2 PE=3 SV=1	Calcium-transporting ATPase	ATP2A2	53.31	1517.7548	1	460	472		K463	MSKMFVKGAPEGV	41711.48836	31367.37057	43924.67789	39001.17894	172.3751388	106.8270688	1662.465889	647.2226988	60.25928789	0.000601434
A0A5G2QRY9	A0A5G2QRY9|A0A5G2QRY9_PIG:A0A1Y0DDA1|A0A1Y0DDA1_PIG:A0A4X1SJD5|A0A4X1SJD5_PIG:A0A5G2Q7D6|A0A5G2Q7D6_PIG:A0A287AZK1|A0A287AZK1_PIG:A0A5G2R196|A0A5G2R196_PIG:F1SS64|F1SS64_PIG:F1SS66|F1SS66_PIG:A0A4X1SJS3|A0A4X1SJS3_PIG:A0A4X1SL20|A0A4X1SL20_PIG:A0A4X1SJ63|A0A4X1SJ63_PIG:A0A287AMA4|A0A287AMA4_PIG:A0A4X1SGN4|A0A4X1SGN4_PIG:A0A5G2QLY9|A0A5G2QLY9_PIG:Q9TV62|MYH4_PIG:A0A4X1SL66|A0A4X1SL66_PIG:Q9TV63|MY…	K	ATDTSFK(+100.02)NK	7	9	Uncharacterized protein OS=Sus scrofa OX=9823 GN=MYH8 PE=3 SV=1	Uncharacterized protein	MYH8	55.88	1110.5193	0.4	548	556	K7:succinyl modification:0.00	K554	ATDTSFKNKLYDQ	9588.714243	8579.815835	3088.682019	7085.737366	276.5875113	362.0768889	129.2348829	255.9664277	27.68229189	0.027791461
A0A4X1SJS3	A0A4X1SJS3|A0A4X1SJS3_PIG:Q9TV62|MYH4_PIG:A0A4X1SL66|A0A4X1SL66_PIG:Q95249|Q95249_PIG	K	NVEAVK(+100.02)GLR	6	9	Myosin-4 OS=Sus scrofa OX=9823 GN=MYH4 PE=3 SV=1	Myosin-4	MYH4	57.98	1084.5876	-1.5	1832	1840		K1837	RNVEAVKGLRKHE	49140.30673	52313.7682	12527.40512	37993.82668	2451.599488	3898.795651	228.4184934	2192.937877	17.32553716	0.049080338
A0A5G2QQE9	A0A5G2QQE9|A0A5G2QQE9_PIG:A0A1S7J210|A0A1S7J210_PIG:A0A287BLD2|A0A287BLD2_PIG:A0A4X1USL6|A0A4X1USL6_PIG:A0A4X1USK6|A0A4X1USK6_PIG:A0A287A1S6|A0A287A1S6_PIG	K	GADGAPGK(+100.02)DGVR	8	12	Collagen type I alpha 1 chain OS=Sus scrofa OX=9823 GN=COL1A1 PE=1 SV=1	Collagen type I alpha 1 chain	COL1A1	78.37	1198.5577	-2	739	750		K746	ADGAPGKDGVRGL	4538.744243	8833.603516	6167.907256	6513.418338	586.9635415	411.167205	629.5697543	542.5668336	12.00482214	0.008885347
A0A4X1UV02	A0A4X1UV02|A0A4X1UV02_PIG:A0A5G2QAS0|A0A5G2QAS0_PIG:F1SQS9|F1SQS9_PIG	K	K(+100.02)QPIEVAHDQLEQFR	1	15	Carbonic anhydrase OS=Sus scrofa OX=9823 PE=3 SV=1	Carbonic anhydrase		73.94	1936.9642	2.5	249	263		K249	VTWIIKKQPIEVA	23744.25897	22474.76278	11281.34601	19166.78925	1197.921626	3182.369654	1801.968147	2060.753142	9.300866204	0.01291652
A0A4X1UYL5	A0A4X1UYL5|A0A4X1UYL5_PIG:A0A5G2QSX1|A0A5G2QSX1_PIG:A0A0B8RVJ1|A0A0B8RVJ1_PIG:A0A480R3A0|A0A480R3A0_PIG:A0A480TIE3|A0A480TIE3_PIG:A0A5G2QT87|A0A5G2QT87_PIG:A0A287BPI2|A0A287BPI2_PIG:I3LGC2|I3LGC2_PIG	K	KAEGAQNQGK(+100.02)	10	10	Rib_recp_KP_reg domain-containing protein OS=Sus scrofa OX=9823 GN=RRBP1 PE=4 SV=1	Rib_recp_KP_reg domain-containing protein	RRBP1	30.59	1129.5364	2.4	329	338	K10:succinyl modification:39.83	K338	GAQNQGKKSEGTP	861.9967891	463.8881271	487.9313735	604.6054299	84.87612042	72.53154407	48.03073733	68.47946727	8.829003116	0.014315992
A0A4X1SJS3	A0A4X1SJS3|A0A4X1SJS3_PIG:Q9TV62|MYH4_PIG:A0A4X1SL66|A0A4X1SL66_PIG	K	K(+100.02)QIEQEKSELQAALEEAEASLEHEEGK	1	27	Myosin-4 OS=Sus scrofa OX=9823 GN=MYH4 PE=3 SV=1	Myosin-4	MYH4	58.02	3152.4998	-2.6	1530	1556	K1:succinyl modification:13.13	K1530	ELEKVKKQIEQEK	4371.667813	6126.912959	2566.467933	4355.016235	291.0522182	960.8608403	249.4106394	500.4412326	8.702352946	0.021594627
D0G784	D0G784|D0G784_PIG:A0A4X1W2A2|A0A4X1W2A2_PIG:A0A4X1W292|A0A4X1W292_PIG:F1RPH0|F1RPH0_PIG:A0A4X1VWX9|A0A4X1VWX9_PIG:Q7SIB7|PGK1_PIG:K7GKJ8|K7GKJ8_PIG:A0A5G2QJC3|A0A5G2QJC3_PIG:A0A5G2R4C4|A0A5G2R4C4_PIG	K	KAGGFLM(+15.99)K(+100.02)K	8	9	Phosphoglycerate kinase (Fragment) OS=Sus scrofa OX=9823 GN=PGK1 PE=2 SV=1	Phosphoglycerate kinase (Fragment)	PGK1	34.05	1094.5793	-6.2	171	179	M7:Oxidation (M):1000.00;K8:succinyl modification:0.00	K178	AGGFLMKKELNYF	4520.375671	9124.712322	3942.217701	5862.435231	633.0229977	1285.406483	128.8401316	682.4232039	8.590615321	0.036385005
A0A4X1SJS3	A0A4X1SJS3|A0A4X1SJS3_PIG:Q9TV62|MYH4_PIG:A0A4X1SL66|A0A4X1SL66_PIG	K	NTQGVLK(+100.02)DTQLHLDDAIRGQDDLK	7	24	Myosin-4 OS=Sus scrofa OX=9823 GN=MYH4 PE=3 SV=1	Myosin-4	MYH4	45.71	2792.394	-1.4	1644	1667	K7:succinyl modification:15.86	K1650	NTQGVLKDTQLHL	7139.382417	5871.058468	2585.267678	5198.569521	1111.79322	593.6252541	325.3818445	676.9334395	7.679587413	0.030358956
F1SFA7	F1SFA7|F1SFA7_PIG:A0A4X1U043|A0A4X1U043_PIG:A0A4X1TZW1|A0A4X1TZW1_PIG:A0A1S7J1Y9|A0A1S7J1Y9_PIG	K	GPAGPSGPAGK(+100.02)DGR	11	14	Collagen type I alpha 2 chain OS=Sus scrofa OX=9823 GN=COL1A2 PE=1 SV=2	Collagen type I alpha 2 chain	COL1A2	108.22	1322.6215	0.3	962	975		K972	PSGPAGKDGRTGQ	11189.12273	22359.44743	16115.43751	16554.66922	2668.353319	1978.573394	1897.384122	2181.436945	7.588882759	0.011383206
A0A4X1SJS3	A0A4X1SJS3|A0A4X1SJS3_PIG:Q9TV62|MYH4_PIG:A0A4X1SL66|A0A4X1SL66_PIG	K	NTQGVLK(+100.02)DTQLHLDDAIR	7	18	Myosin-4 OS=Sus scrofa OX=9823 GN=MYH4 PE=3 SV=1	Myosin-4	MYH4	92.26	2136.0811	-0.8	1644	1661		K1650	NTQGVLKDTQLHL	17848.02392	17939.17996	6645.329616	14144.17783	2314.4905	3226.582011	69.6114444	1870.227985	7.562809424	0.03367638
A0A4X1SJS3	A0A4X1SJS3|A0A4X1SJS3_PIG:Q9TV62|MYH4_PIG:A0A4X1SL66|A0A4X1SL66_PIG	K	HK(+100.02)YEETQAELEASQK	2	15	Myosin-4 OS=Sus scrofa OX=9823 GN=MYH4 PE=3 SV=1	Myosin-4	MYH4	84.31	1889.8643	-3.5	1457	1471	K2:succinyl modification:92.20	K1458	LAEWKHKYEETQA	19053.4564	19419.99962	6805.877724	15093.11125	2421.52845	3608.956204	699.7463119	2243.410322	6.727753323	0.038490266
A0A5G2QQE9	A0A5G2QQE9|A0A5G2QQE9_PIG:A0A1S7J210|A0A1S7J210_PIG:A0A287BLD2|A0A287BLD2_PIG:A0A4X1USL6|A0A4X1USL6_PIG:A0A4X1USK6|A0A4X1USK6_PIG:A0A287A1S6|A0A287A1S6_PIG	K	GFSGLDGAK(+100.02)GDAGPAGPK	9	18	Collagen type I alpha 1 chain OS=Sus scrofa OX=9823 GN=COL1A1 PE=1 SV=1	Collagen type I alpha 1 chain	COL1A1	88.22	1700.8005	-0.4	256	273	K9:succinyl modification:52.93	K264	SGLDGAKGDAGPA	2452.796454	5992.700432	4594.367217	4346.621368	427.0331952	470.1895759	1075.845624	657.6894649	6.608926553	0.024633019
A0A4X1SJS3	A0A4X1SJS3|A0A4X1SJS3_PIG:Q9TV62|MYH4_PIG:A0A4X1SL66|A0A4X1SL66_PIG	K	VK(+100.02)NLTEEMAGLDENIAK	2	17	Myosin-4 OS=Sus scrofa OX=9823 GN=MYH4 PE=3 SV=1	Myosin-4	MYH4	98.04	1973.9615	-2.7	974	990	K2:succinyl modification:205.57	K975	ATENKVKNLTEEM	27420.77557	27152.45462	12308.38282	22293.871	3985.530543	5446.852552	720.7736699	3384.385588	6.587272763	0.021831207
A0A4X1SJS3	A0A4X1SJS3|A0A4X1SJS3_PIG:Q9TV62|MYH4_PIG:A0A4X1SL66|A0A4X1SL66_PIG	K	IAEKDEEIDQMK(+100.02)R	12	13	Myosin-4 OS=Sus scrofa OX=9823 GN=MYH4 PE=3 SV=1	Myosin-4	MYH4	87.95	1703.8036	-0.6	1575	1587	K12:succinyl modification:176.09	K1586	EEIDQMKRNHIRV	30710.39724	31729.41468	12977.55363	25139.12185	5673.754413	6497.33319	392.9883323	4188.025312	6.002619368	0.03040743
A0A4X1SJS3	A0A4X1SJS3|A0A4X1SJS3_PIG:Q9TV62|MYH4_PIG:A0A4X1SL66|A0A4X1SL66_PIG:Q95249|Q95249_PIG	K	ELTYQTEEDRK(+100.02)NVLR	11	15	Myosin-4 OS=Sus scrofa OX=9823 GN=MYH4 PE=3 SV=1	Myosin-4	MYH4	65.5	1992.9752	0.5	1848	1862		K1858	QTEEDRKNVLRLQ	37252.00182	36201.20701	15415.04369	29622.75084	6013.500306	8276.471559	651.8655604	4980.612475	5.947612063	0.029856431
A0A480UK19	A0A480UK19|A0A480UK19_PIG:A0A5G2RB02|A0A5G2RB02_PIG:A0A480HRF3|A0A480HRF3_PIG:A0A5G2Q800|A0A5G2Q800_PIG:A0A5G2QKZ7|A0A5G2QKZ7_PIG:Q9XSD9|PGS2_PIG:A0A4X1SHS3|A0A4X1SHS3_PIG:A0A4X1SGJ1|A0A4X1SGJ1_PIG:F1SQ10|F1SQ10_PIG	K	VVQC(+57.02)SDLGLDK(+100.02)VPK	11	14	Decorin OS=Sus scrofa OX=9823 PE=3 SV=1	Decorin		70.93	1656.8392	-1.2	65	78	C4:Carbamidomethylation:1000.00;K11:succinyl modification:14.84	K75	SDLGLDKVPKDLP	828.6669697	1523.820577	1323.9438	1225.477116	237.0795119	270.2771658	123.9744155	210.4436977	5.823301572	0.008626925
A0A4X1SJS3	A0A4X1SJS3|A0A4X1SJS3_PIG:Q9TV62|MYH4_PIG:A0A4X1SL66|A0A4X1SL66_PIG	K	TLEDQLSEVKTK(+100.02)EEEHQR	12	18	Myosin-4 OS=Sus scrofa OX=9823 GN=MYH4 PE=3 SV=1	Myosin-4	MYH4	84.72	2298.0974	-0.8	1250	1267	K12:succinyl modification:26.31	K1261	LSEVKTKEEEHQR	30079.138	25747.16557	9717.661584	21847.98839	5210.802292	5538.649626	625.9767787	3791.809566	5.761889675	0.047606726
A0A4X1SJS3	A0A4X1SJS3|A0A4X1SJS3_PIG:Q9TV62|MYH4_PIG:A0A4X1SL66|A0A4X1SL66_PIG	K	TLEDQLSEVK(+100.02)TKEEEHQR	10	18	Myosin-4 OS=Sus scrofa OX=9823 GN=MYH4 PE=3 SV=1	Myosin-4	MYH4	86.79	2298.0974	-0.1	1250	1267	K10:succinyl modification:8.18	K1259	DQLSEVKTKEEEH	59231.3052	55575.61174	22626.47837	45811.13177	10210.15925	12460.75993	1631.95583	8100.958335	5.655026217	0.035634458
A0A4X1V8E8	A0A4X1V8E8|A0A4X1V8E8_PIG:P53590|SUCB2_PIG:A0A287BA45|A0A287BA45_PIG:A0A480V4Z6|A0A480V4Z6_PIG:A0A4X1VEH3|A0A4X1VEH3_PIG:A0A4X1VCQ3|A0A4X1VCQ3_PIG:A0A4X1VCS3|A0A4X1VCS3_PIG:A0A286ZWJ9|A0A286ZWJ9_PIG:A0A4X1VBW2|A0A4X1VBW2_PIG:A0A287ABW8|A0A287ABW8_PIG:F1SFR6|F1SFR6_PIG:A0A4X1VEH8|A0A4X1VEH8_PIG	K	EQIDIIEGIK(+100.02)DSQAQR	10	16	Succinate--CoA ligase [GDP-forming] subunit beta, mitochondrial OS=Sus scrofa OX=9823 GN=SUCLG2 PE=4 SV=1	Succinate--CoA ligase [GDP-forming] subunit beta, mitochondrial	SUCLG2	56.57	1941.9644	-0.1	191	206		K200	DIIEGIKDSQAQR	517.8971579	899.1428332	1030.880621	815.9735374	245.1841949	102.265298	91.40286037	146.2841178	5.57800498	0.01432778
A0A4X1SJS3	A0A4X1SJS3|A0A4X1SJS3_PIG:Q9TV62|MYH4_PIG:A0A4X1SL66|A0A4X1SL66_PIG	K	ILAEWK(+100.02)HKYEETQAELEASQK	6	21	Myosin-4 OS=Sus scrofa OX=9823 GN=MYH4 PE=3 SV=1	Myosin-4	MYH4	58.36	2630.2864	-2.1	1451	1471	K6:succinyl modification:4.64	K1456	KILAEWKHKYEET	22034.01672	19277.17823	11084.25799	17465.15098	2460.683316	4890.06667	2227.347875	3192.699287	5.470340114	0.013674407
A0A287B5G8	A0A287B5G8|A0A287B5G8_PIG:F1SHX0|F1SHX0_PIG:A0A287B9W0|A0A287B9W0_PIG:A0A481BBQ7|A0A481BBQ7_PIG	K	ATQAAK(+100.02)QASEVEYR	6	14	Nebulin OS=Sus scrofa OX=9823 GN=NEB PE=1 SV=2	Nebulin	NEB	44.15	1650.7849	4.6	5744	5757		K5749	KATQAAKQASEVE	1031.751644	1009.691125	943.5216351	994.9881346	81.48085599	393.0796702	71.34946693	181.9699977	5.467869138	0.00171871
A0A480UK19	A0A480UK19|A0A480UK19_PIG:A0A5G2RB02|A0A5G2RB02_PIG:A0A480HRF3|A0A480HRF3_PIG:A0A5G2Q800|A0A5G2Q800_PIG:A0A5G2QKZ7|A0A5G2QKZ7_PIG:Q9XSD9|PGS2_PIG:A0A4X1SHS3|A0A4X1SHS3_PIG:A0A4X1SGJ1|A0A4X1SGJ1_PIG:F1SQ10|F1SQ10_PIG	K	VVQC(+57.02)SDLGLDKVPK(+100.02)	14	14	Decorin OS=Sus scrofa OX=9823 PE=3 SV=1	Decorin		54.42	1656.8392	-1.4	65	78	C4:Carbamidomethylation:1000.00;K14:succinyl modification:4.05	K78	GLDKVPKDLPPDT	828.6669697	1523.820577	1323.9438	1225.477116	237.0795119	270.2771658	176.0647414	227.8071397	5.379449992	0.008737467
A0A4X1SJS3	A0A4X1SJS3|A0A4X1SJS3_PIG:Q9TV62|MYH4_PIG:A0A4X1SL66|A0A4X1SL66_PIG:Q95249|Q95249_PIG	K	LQDLVDKLQSK(+100.02)VK	11	13	Myosin-4 OS=Sus scrofa OX=9823 GN=MYH4 PE=3 SV=1	Myosin-4	MYH4	88.58	1612.9036	1.1	1863	1875	K11:succinyl modification:7.32	K1873	VDKLQSKVKAYKR	179234.0039	165747.0581	77329.50979	140770.1906	35034.48006	42461.97413	3737.199022	27077.8844	5.198714511	0.028968799
A0A4X1VZK6	A0A4X1VZK6|A0A4X1VZK6_PIG:A0A4X1VSU9|A0A4X1VSU9_PIG:A0A287BSB6|A0A287BSB6_PIG:A0A287A887|A0A287A887_PIG:A0A4X1VXU3|A0A4X1VXU3_PIG:A0A286ZK06|A0A286ZK06_PIG:A0A4X1VSU4|A0A4X1VSU4_PIG:A0A5G2QZI7|A0A5G2QZI7_PIG:A0A4X1VXD5|A0A4X1VXD5_PIG:F1RVL5|F1RVL5_PIG	K	VPK(+100.02)FSGGSPIIGYYVDKR	3	18	Uncharacterized protein OS=Sus scrofa OX=9823 PE=4 SV=1	Uncharacterized protein		68.37	2082.0786	-2.7	748	765	K3:succinyl modification:58.78	K750	LGWKVPKFSGGSP	472.2940359	787.2311005	837.2164274	698.9138546	155.3033796	207.7569318	58.51861625	140.5263092	4.973544517	0.010294886
A0A4X1V8E8	A0A4X1V8E8|A0A4X1V8E8_PIG:P53590|SUCB2_PIG:A0A4X1VEH3|A0A4X1VEH3_PIG:A0A4X1VCQ3|A0A4X1VCQ3_PIG:A0A4X1VBW2|A0A4X1VBW2_PIG:A0A287ABW8|A0A287ABW8_PIG:A0A4X1VC51|A0A4X1VC51_PIG:A0A287BA45|A0A287BA45_PIG:A0A480V4Z6|A0A480V4Z6_PIG:A0A4X1VCS3|A0A4X1VCS3_PIG:A0A286ZWJ9|A0A286ZWJ9_PIG:F1SFR6|F1SFR6_PIG:A0A4X1VEH8|A0A4X1VEH8_PIG	K	K(+100.02)LYNLFLK	1	8	Succinate--CoA ligase [GDP-forming] subunit beta, mitochondrial OS=Sus scrofa OX=9823 GN=SUCLG2 PE=4 SV=1	Succinate--CoA ligase [GDP-forming] subunit beta, mitochondrial	SUCLG2	52.04	1137.6434	-1.7	227	234	K1:succinyl modification:90.79	K227	AADQIKKLYNLFL	5524.561202	5938.146687	3247.334921	4903.347603	1412.267064	1225.357443	368.0135504	1001.879353	4.89414977	0.012126048
A0A4X1SJS3	A0A4X1SJS3|A0A4X1SJS3_PIG:Q9TV62|MYH4_PIG:A0A4X1SL66|A0A4X1SL66_PIG:Q95249|Q95249_PIG	K	ELENEVENEQK(+100.02)R	11	12	Myosin-4 OS=Sus scrofa OX=9823 GN=MYH4 PE=3 SV=1	Myosin-4	MYH4	81.45	1615.7325	-0.6	1820	1831		K1830	EVENEQKRNVEAV	16269.56946	16178.88975	6605.207644	13017.88895	3235.12989	4436.241699	350.5399014	2673.970497	4.868374191	0.039260044
A0A5G2QRY9	A0A5G2QRY9|A0A5G2QRY9_PIG:A0A4X1SJD5|A0A4X1SJD5_PIG:A0A5G2R196|A0A5G2R196_PIG:F1SS66|F1SS66_PIG:A0A4X1SJS3|A0A4X1SJS3_PIG:A0A4X1SJ63|A0A4X1SJ63_PIG:A0A287AMA4|A0A287AMA4_PIG:A0A4X1SGN4|A0A4X1SGN4_PIG:A0A5G2QLY9|A0A5G2QLY9_PIG:Q9TV62|MYH4_PIG:A0A4X1SL66|A0A4X1SL66_PIG:F1SS62|F1SS62_PIG:A0A4X1SI01|A0A4X1SI01_PIG	K	QLEEETK(+100.02)AK	7	9	Uncharacterized protein OS=Sus scrofa OX=9823 GN=MYH8 PE=3 SV=1	Uncharacterized protein	MYH8	55.4	1174.5718	1.2	1323	1331	K7:succinyl modification:5.47	K1329	QLEEETKAKNALA	19067.22562	20893.6652	7964.052848	15974.98122	4351.363333	4961.908369	577.2589898	3296.843564	4.845538137	0.041077006
M9MMN4	M9MMN4|M9MMN4_PIG:A0A4X1T0T1|A0A4X1T0T1_PIG:A0A5S6IB20|A0A5S6IB20_PIG:Q29551|SCOT1_PIG:A0A0B8RVM9|A0A0B8RVM9_PIG:A0A4X1T123|A0A4X1T123_PIG:A0A5G2RCZ1|A0A5G2RCZ1_PIG:A0A481C159|A0A481C159_PIG:A0A5G2RD73|A0A5G2RD73_PIG:A0A5G2QI86|A0A5G2QI86_PIG:A0A5G2Q8L3|A0A5G2Q8L3_PIG	K	LVK(+100.02)GM(+15.99)GGAMDLVSSAK	3	16	Succinyl-CoA:3-ketoacid-coenzyme A transferase OS=Sus scrofa OX=9823 GN=OXCT1 PE=1 SV=3	Succinyl-CoA:3-ketoacid-coenzyme A transferase	OXCT1	69.39	1678.8269	-3.6	338	353	K3:succinyl modification:67.58;M5:Oxidation (M):11.12	K340	IPGKLVKGMGGAM	1289.128696	1082.106246	679.4014386	1016.878794	200.5374777	70.02077214	360.771642	210.4432973	4.832079743	0.015127984
A0A4X1SJS3	A0A4X1SJS3|A0A4X1SJS3_PIG:Q9TV62|MYH4_PIG:A0A4X1SL66|A0A4X1SL66_PIG:Q95249|Q95249_PIG	K	LQDLVDK(+100.02)LQSK	7	11	Myosin-4 OS=Sus scrofa OX=9823 GN=MYH4 PE=3 SV=1	Myosin-4	MYH4	69.36	1385.7402	2	1863	1873	K7:succinyl modification:44.28	K1869	LQDLVDKLQSKVK	93824.83706	104261.9773	44117.14647	80734.65361	20884.75093	26003.84225	3427.90115	16772.16477	4.813609614	0.031831387
A0A4X1SJS3	A0A4X1SJS3|A0A4X1SJS3_PIG:Q9TV62|MYH4_PIG:A0A4X1SL66|A0A4X1SL66_PIG	K	LINELSAQK(+100.02)AR	9	11	Myosin-4 OS=Sus scrofa OX=9823 GN=MYH4 PE=3 SV=1	Myosin-4	MYH4	75.51	1341.7252	4.5	1268	1278		K1276	NELSAQKARLQTE	146153.644	159277.8159	76379.13271	127270.1976	31066.33904	45611.32223	5402.650799	27360.10402	4.651670822	0.024178776
A0A4X1SJS3	A0A4X1SJS3|A0A4X1SJS3_PIG:Q9TV62|MYH4_PIG:A0A4X1SL66|A0A4X1SL66_PIG:Q95249|Q95249_PIG	K	VRELENEVENEQK(+100.02)R	13	14	Myosin-4 OS=Sus scrofa OX=9823 GN=MYH4 PE=3 SV=1	Myosin-4	MYH4	77.66	1870.9021	-3.7	1818	1831		K1830	EVENEQKRNVEAV	14215.6451	14624.28423	6459.289088	11766.40614	3019.796683	3727.555538	1288.383079	2678.578433	4.392780138	0.029910828
A0A5G2QRY9	A0A5G2QRY9|A0A5G2QRY9_PIG:A0A4X1SJD5|A0A4X1SJD5_PIG:A0A5G2Q7D6|A0A5G2Q7D6_PIG:A0A287AZK1|A0A287AZK1_PIG:A0A5G2R196|A0A5G2R196_PIG:F1SS64|F1SS64_PIG:A0A4X1SJS3|A0A4X1SJS3_PIG:A0A4X1SL20|A0A4X1SL20_PIG:A0A4X1SJ63|A0A4X1SJ63_PIG:A0A287AMA4|A0A287AMA4_PIG:A0A5G2QLY9|A0A5G2QLY9_PIG:Q9TV62|MYH4_PIG:A0A4X1SL66|A0A4X1SL66_PIG:Q9TV63|MYH2_PIG:F1SS62|F1SS62_PIG:A0A4X1SI01|A0A4X1SI01_PIG	K	ENK(+100.02)NLQQEISDLTEQIAEGGK	3	21	Uncharacterized protein OS=Sus scrofa OX=9823 GN=MYH8 PE=3 SV=1	Uncharacterized protein	MYH8	80.51	2443.1714	-0.8	1506	1526	K3:succinyl modification:129.03	K1508	TLKRENKNLQQEI	7478.182296	10746.9867	5644.576617	7956.581871	1801.813846	3333.598053	361.0558533	1832.155918	4.342742774	0.023633666
A0A4X1UD45	A0A4X1UD45|A0A4X1UD45_PIG:A0A4X1SJS3|A0A4X1SJS3_PIG:A0A480J3J1|A0A480J3J1_PIG:A0A480HZT1|A0A480HZT1_PIG:A0A480RYN6|A0A480RYN6_PIG:A0A4X1U902|A0A4X1U902_PIG:Q9TV62|MYH4_PIG:A0A4X1SL66|A0A4X1SL66_PIG:A0A480SPW8|A0A480SPW8_PIG	K	IQLELNQVK(+100.02)SEIDRK	9	15	Uncharacterized protein OS=Sus scrofa OX=9823 PE=3 SV=1	Uncharacterized protein										37370.86833	33016.95011	13615.65971	28001.15938	6308.769984	7667.212066	5570.365483	6515.449178	4.29765602	0.042720091
A0A480UK19	A0A480UK19|A0A480UK19_PIG:A0A5G2RB02|A0A5G2RB02_PIG:A0A480HRF3|A0A480HRF3_PIG:A0A5G2QKZ7|A0A5G2QKZ7_PIG:Q9XSD9|PGS2_PIG:A0A4X1SGJ1|A0A4X1SGJ1_PIG:F1SQ10|F1SQ10_PIG	K	ISK(+100.02)ISPGAFAPLVK	3	14	Decorin OS=Sus scrofa OX=9823 PE=3 SV=1	Decorin		61.77	1526.8707	-0.5	118	131	K3:succinyl modification:41.45	K120	INNKISKISPGAF	605.3959505	821.0227593	368.4456483	598.2881194	189.2071809	50.94848048	179.4881994	139.8812869	4.277113347	0.029383488
A0A4X1U1Q7	A0A4X1U1Q7|A0A4X1U1Q7_PIG:F1SUE4|F1SUE4_PIG	K	VGVNDFC(+57.02)PTVPKMK(+100.02)	14	14	LRRNT domain-containing protein OS=Sus scrofa OX=9823 GN=ASPN PE=3 SV=1	LRRNT domain-containing protein	ASPN	32.99	1690.8058	2.2	317	330	C7:Carbamidomethylation:1000.00;K14:succinyl modification:9.40	K330	PTVPKMKKSLYSA	385.8960268	392.5561974	269.7057219	349.385982	203.5109827	31.11282265	25.33211679	86.65197404	4.032060272	0.020604424
A0A4X1SJS3	A0A4X1SJS3|A0A4X1SJS3_PIG:A0A4X1SGN4|A0A4X1SGN4_PIG:Q9TV62|MYH4_PIG:A0A4X1SL66|A0A4X1SL66_PIG:F1SS66|F1SS66_PIG	K	EKSELK(+100.02)MEIDDLASNMETVSK	6	21	Myosin-4 OS=Sus scrofa OX=9823 GN=MYH4 PE=3 SV=1	Myosin-4	MYH4	85.63	2496.1611	-0.4	1219	1239	K6:succinyl modification:14.19	K1224	KEKSELKMEIDDL	6285.956798	3896.893032	3453.207929	4545.352586	1177.988846	1796.381133	419.8991177	1131.423032	4.017376752	0.024104813
A0A4X1UD45	A0A4X1UD45|A0A4X1UD45_PIG:A0A480HZT1|A0A480HZT1_PIG:A0A4X1V7C9|A0A4X1V7C9_PIG:A0A4X1U902|A0A4X1U902_PIG:A0A4X1VCJ5|A0A4X1VCJ5_PIG:A0A480SPW8|A0A480SPW8_PIG:A0A4X1VBB3|A0A4X1VBB3_PIG:A0A5G2RGN3|A0A5G2RGN3_PIG:A0A480J3J1|A0A480J3J1_PIG:A0A5S6GU87|A0A5S6GU87_PIG:A0A2C9F3E2|A0A2C9F3E2_PIG:A0A480RYN6|A0A480RYN6_PIG:Q75ZZ6|TNNT1_PIG:A0A5G2R687|A0A5G2R687_PIG	K	ISHAQK(+100.02)FR	6	8	Uncharacterized protein OS=Sus scrofa OX=9823 PE=3 SV=1	Uncharacterized protein										7822.679647	8034.569176	15369.43709	10408.8953	4097.54378	671.1177531	3180.196502	2649.619345	3.928449317	0.04452433
A0A480R857	A0A480R857|A0A480R857_PIG:A0A480NJA8|A0A480NJA8_PIG	K	QIMK(+100.02)SC(+57.02)AVSNLK	4	12	10-formyltetrahydrofolate dehydrogenase OS=Sus scrofa OX=9823 PE=3 SV=1	10-formyltetrahydrofolate dehydrogenase		39.32	1477.7269	-7	684	695	K4:succinyl modification:25.91;C6:Carbamidomethylation:1000.00	K687	IGKQIMKSCAVSN	481.5112496	692.4631289	842.3101106	672.0948297	237.7138665	150.6476628	127.3662831	171.9092708	3.90959037	0.010409612
A0A4X1SJS3	A0A4X1SJS3|A0A4X1SJS3_PIG:Q9TV62|MYH4_PIG:A0A4X1SL66|A0A4X1SL66_PIG	K	HKYEETQAELEASQK(+100.02)ESR	15	18	Myosin-4 OS=Sus scrofa OX=9823 GN=MYH4 PE=3 SV=1	Myosin-4	MYH4	98.07	2262.04	-1.8	1457	1474	K15:succinyl modification:119.63	K1471	ELEASQKESRSLS	20429.64551	25211.2214	14707.97232	20116.27974	5762.232829	9086.98218	834.6421213	5227.952377	3.847831482	0.01832219
A0A4X1U1Q7	A0A4X1U1Q7|A0A4X1U1Q7_PIG:F1SUE4|F1SUE4_PIG	K	VGVNDFC(+57.02)PTVPK(+100.02)MK	12	14	LRRNT domain-containing protein OS=Sus scrofa OX=9823 GN=ASPN PE=3 SV=1	LRRNT domain-containing protein	ASPN	48.11	1690.8058	-4.7	317	330	C7:Carbamidomethylation:1000.00;K12:succinyl modification:0.00	K328	FCPTVPKMKKSLY	385.8960268	392.5561974	269.7057219	349.385982	151.9472584	31.78887281	105.3223118	96.35281434	3.626110814	0.00884147
A0A5G2RA17	A0A5G2RA17|A0A5G2RA17_PIG:A0A4X1TG89|A0A4X1TG89_PIG:F1S3H1|F1S3H1_PIG:A0A4X1TI23|A0A4X1TI23_PIG	K	K(+100.02)WLPELVER	1	9	Aldehyde dehydrogenase 6 family member A1 OS=Sus scrofa OX=9823 GN=ALDH6A1 PE=1 SV=1	Aldehyde dehydrogenase 6 family member A1	ALDH6A1	42.26	1268.6765	2.6	312	320		K312	LVGEAKKWLPELV	2499.955392	2315.678771	2539.108885	2451.581016	748.6130232	474.0859805	832.4144938	685.0378325	3.578752734	0.000161124
A0A4X1U8T2	A0A4X1U8T2|A0A4X1U8T2_PIG:A0A287BL75|A0A287BL75_PIG:A0A287ARW1|A0A287ARW1_PIG:Q75NH3|Q75NH3_PIG:Q75NG8|Q75NG8_PIG:Q75NH2|Q75NH2_PIG:Q75NG6|Q75NG6_PIG:Q75NG7|Q75NG7_PIG:A0A5S6I3K1|A0A5S6I3K1_PIG:A0A4X1UDR6|A0A4X1UDR6_PIG:A0A4X1UB97|A0A4X1UB97_PIG:A0A287BHG2|A0A287BHG2_PIG:A0A4X1UB43|A0A4X1UB43_PIG:A0A4X1UBB2|A0A4X1UBB2_PIG:Q75NH0|Q75NH0_PIG:A0A287AFK2|A0A287AFK2_PIG:A0A4X1U8P8|A0A4X1U8P8_PIG:A0A4X…	K	AEDDLKK(+100.02)	7	7	Troponin T, fast skeletal muscle OS=Sus scrofa OX=9823 GN=TNNT3 PE=3 SV=1	Troponin T, fast skeletal muscle	TNNT3	28.24	917.4341	0.1	123	129	K7:succinyl modification:0.00	K129	AEDDLKKKKALSS	1510.847879	1250.888189	1958.411005	1573.382357	304.5120291	164.3674983	852.0768298	440.3187857	3.573280106	0.018338154
A0A0H5ANC0	A0A0H5ANC0|A0A0H5ANC0_PIG:A0A4X1TYW8|A0A4X1TYW8_PIG	K	GIK(+100.02)ANAFK	3	8	Mimecan OS=Sus scrofa OX=9823 GN=OGN PE=1 SV=1	Mimecan	OGN	34.92	947.5076	-1.9	203	210	K3:succinyl modification:56.99	K205	IKSRGIKANAFKK	2065.84516	2663.927839	1843.424902	2191.065967	412.8387505	1020.040878	464.0150162	632.298215	3.465241424	0.007577344
A0A0H5ANC0	A0A0H5ANC0|A0A0H5ANC0_PIG:A0A4X1TYW8|A0A4X1TYW8_PIG	K	LTLFNAK(+100.02)R	7	8	Mimecan OS=Sus scrofa OX=9823 GN=OGN PE=1 SV=1	Mimecan	OGN	34.51	1061.5869	0.2	189	196		K195	LTLFNAKRNKIKS	5234.415357	6098.959211	3685.239974	5006.204848	1072.92544	2218.561009	1116.916471	1469.46764	3.406815306	0.011470938
M9MMN4	M9MMN4|M9MMN4_PIG:A0A4X1UD45|A0A4X1UD45_PIG:A0A4X1T0T1|A0A4X1T0T1_PIG:A0A5S6IB20|A0A5S6IB20_PIG:Q29551|SCOT1_PIG:A0A0B8RVM9|A0A0B8RVM9_PIG:A0A4X1U902|A0A4X1U902_PIG:A0A5G2RCZ1|A0A5G2RCZ1_PIG:A0A480SN35|A0A480SN35_PIG:A0A481C159|A0A481C159_PIG	K	DK(+100.02)DATDFTR	2	9	Succinyl-CoA:3-ketoacid-coenzyme A transferase OS=Sus scrofa OX=9823 GN=OXCT1 PE=1 SV=3	Succinyl-CoA:3-ketoacid-coenzyme A transferase	OXCT1									1884.08538	2053.925889	1838.122234	1925.377834	1219.383713	178.3587348	312.3277207	570.0233894	3.377717248	0.015297356
A0A4X1SJS3	A0A4X1SJS3|A0A4X1SJS3_PIG:A0A4X1SL20|A0A4X1SL20_PIG:Q9TV62|MYH4_PIG:Q9TV63|MYH2_PIG:A0A5G2Q7D6|A0A5G2Q7D6_PIG:Q95249|Q95249_PIG:A0A287AZK1|A0A287AZK1_PIG:F1SS64|F1SS64_PIG	K	MKK(+100.02)NMEQTVK	3	10	Myosin-4 OS=Sus scrofa OX=9823 GN=MYH4 PE=3 SV=1	Myosin-4	MYH4	58.48	1335.6527	-3.4	1781	1790	K3:succinyl modification:26.02	K1783	HLERMKKNMEQTV	3313.763711	2997.16195	2290.460871	2867.128844	1305.50797	556.8245122	700.3418684	854.2247836	3.356410279	0.006077896
A0A480MJB6	A0A480MJB6|A0A480MJB6_PIG:A0A480XAB2|A0A480XAB2_PIG:A0A4X1UXH5|A0A4X1UXH5_PIG:A0A287A8I4|A0A287A8I4_PIG:A0A4X1V091|A0A4X1V091_PIG:I3LMN2|I3LMN2_PIG:A0A4X1UXD8|A0A4X1UXD8_PIG:A0A5G2Q9R0|A0A5G2Q9R0_PIG:A0A5G2R755|A0A5G2R755_PIG:A0A5G2QNW6|A0A5G2QNW6_PIG:A0A5G2QEZ4|A0A5G2QEZ4_PIG:A0A5G2QSN0|A0A5G2QSN0_PIG:A0A5G2R4U0|A0A5G2R4U0_PIG:A0A4X1UXG9|A0A4X1UXG9_PIG:A0A4X1UXA7|A0A4X1UXA7_PIG:A0A4X1UZ52|A0A4X1…	K	KK(+100.02)LGEAAVR	2	9	Methylcrotonoyl-CoA carboxylase subunit alpha, mitochondrial isoform 1 OS=Sus scrofa OX=9823 PE=4 SV=1	Methylcrotonoyl-CoA carboxylase subunit alpha, mitochondrial isoform 1		35.4	1070.6084	1.7	294	302	K2:succinyl modification:0.00	K295	KPEVRKKLGEAAV	616.1667094	491.6345906	764.4382445	624.0798482		187.3257902	186.9036244	187.1147073	3.335279503	0.023247375
Q7YS28	Q7YS28|Q7YS28_PIG:F1RUV5|F1RUV5_PIG:A0A480TIH7|A0A480TIH7_PIG:A0A4X1TDF5|A0A4X1TDF5_PIG	K	VIAHGK(+100.02)DHPTAATK	6	14	Pyruvate carboxylase OS=Sus scrofa OX=9823 PE=2 SV=1	Pyruvate carboxylase		35.52	1544.7947	-0.6	429	442	K6:succinyl modification:19.03	K434	KVIAHGKDHPTAA	505.9573323	440.8363182	319.6867647	422.1601384	70.01041778	196.9189317	121.9987097	129.6426864	3.256335936	0.011310967
A0A4X1SUA7	A0A4X1SUA7|A0A4X1SUA7_PIG:A0A4X1SW13|A0A4X1SW13_PIG:A0A481CI88|A0A481CI88_PIG:I3LDY5|I3LDY5_PIG:F1S451|F1S451_PIG	K	VMAFSK(+100.02)QLAR	6	10	FAD-binding PCMH-type domain-containing protein OS=Sus scrofa OX=9823 GN=LDHD PE=3 SV=1	FAD-binding PCMH-type domain-containing protein	LDHD	36.82	1249.6489	-0.5	421	430		K426	KVMAFSKQLARHA	386.9805416	744.3004864	787.4298913	639.5703064	253.6029304	180.788861	157.0174374	197.1364096	3.244303311	0.027318758
A0A286ZQ47	A0A286ZQ47|A0A286ZQ47_PIG:A0A287B8N1|A0A287B8N1_PIG:A0A4X1TKN1|A0A4X1TKN1_PIG:Q1HL06|Q1HL06_PIG:A0A4X1TKH2|A0A4X1TKH2_PIG:Q2HYU2|PFKAM_PIG:A0A286ZIJ9|A0A286ZIJ9_PIG:A0A286ZKJ2|A0A286ZKJ2_PIG:A0A287B7N8|A0A287B7N8_PIG:I3LCA1|I3LCA1_PIG:A0A4X1TKL1|A0A4X1TKL1_PIG:A0A286ZU66|A0A286ZU66_PIG:A0A287BCP5|A0A287BCP5_PIG:A0A4X1TGN2|A0A4X1TGN2_PIG	K	MGAK(+100.02)AM(+15.99)NWMSGK	4	12	ATP-dependent 6-phosphofructokinase OS=Sus scrofa OX=9823 GN=PFKM PE=1 SV=1	ATP-dependent 6-phosphofructokinase	PFKM	50.3	1426.6044	-1.1	706	717	K4:succinyl modification:47.82;M6:Oxidation (M):16.03	K709	ATKMGAKAMNWMS	3151.559608	2418.632392	2200.753116	2590.315039	998.2576337	1165.874213	236.4881417	800.2066627	3.237057575	0.011566792
A0A4X1VUZ8	A0A4X1VUZ8|A0A4X1VUZ8_PIG:A0A4X1VWP2|A0A4X1VWP2_PIG	K	VYSENIC(+57.02)GLSDSPGVSK(+100.02)NTAR	17	21	Uncharacterized protein OS=Sus scrofa OX=9823 PE=4 SV=1	Uncharacterized protein		90.17	2353.0857	-4.1	1005	1025	C7:Carbamidomethylation:1000.00	K1021	DSPGVSKNTARIL	2666.470442	2889.843894	1983.021101	2513.111812	1172.068229	821.0701053	363.971791	785.703375	3.198550359	0.008604536
A0A4X1SJS3	A0A4X1SJS3|A0A4X1SJS3_PIG:Q9TV62|MYH4_PIG:A0A4X1SL66|A0A4X1SL66_PIG	K	LLGSIDIDHTQYK(+100.02)	13	13	Myosin-4 OS=Sus scrofa OX=9823 GN=MYH4 PE=3 SV=1	Myosin-4	MYH4	38.61	1601.7937	0.4	744	756		K756	IDHTQYKFGHTKV	538.5453829	745.7985998	491.0125833	591.785522	220.2175317	188.7677611	151.4036075	186.7963001	3.168079462	0.007396193
A0A287AFS2	A0A287AFS2|A0A287AFS2_PIG:P08835|ALBU_PIG:A0A4X1T5G4|A0A4X1T5G4_PIG:A0A287BAY9|A0A287BAY9_PIG:A0A286ZT13|A0A286ZT13_PIG:A0A4X1T4L3|A0A4X1T4L3_PIG:A0A481DC33|A0A481DC33_PIG:A0A287AMK0|A0A287AMK0_PIG:A0A4X1T5G0|A0A4X1T5G0_PIG	K	FK(+100.02)DLGEQYFK	2	10	Albumin OS=Sus scrofa OX=9823 GN=ALB PE=1 SV=2	Albumin	ALB	50.65	1373.6503	-0.4	35	44	K2:succinyl modification:84.61	K36	EIAHRFKDLGEQY	7583.419106	6103.645526	3588.824542	5758.629724	2512.77911	1786.126776	1182.681722	1827.195869	3.151621466	0.032832698
A0A287BL75	A0A287BL75|A0A287BL75_PIG:Q75NG8|Q75NG8_PIG:Q75NG6|Q75NG6_PIG:Q75NG7|Q75NG7_PIG:Q75NG9|TNNT3_PIG	K	SRIDQAQK(+100.02)HSK	8	11	Troponin T, fast skeletal muscle OS=Sus scrofa OX=9823 GN=TNNT3 PE=3 SV=1	Troponin T, fast skeletal muscle	TNNT3	66.95	1396.7059	-0.5	249	259	K8:succinyl modification:26.52	K256	RIDQAQKHSKKAG	1749.989119	2564.432105	3216.038837	2510.153354	954.693696	535.2298713	999.4981856	829.807251	3.024983634	0.020095864
F1RR78	F1RR78|F1RR78_PIG:A0A480UK19|A0A480UK19_PIG:A0A480HRF3|A0A480HRF3_PIG:A0A4X1TS09|A0A4X1TS09_PIG:A0A4X1TS01|A0A4X1TS01_PIG:A0A4X1TX95|A0A4X1TX95_PIG:A0A480YIH2|A0A480YIH2_PIG:A0A481AFA7|A0A481AFA7_PIG:A0A287BJQ1|A0A287BJQ1_PIG:A0A5G2QKZ7|A0A5G2QKZ7_PIG:A0A480YEE4|A0A480YEE4_PIG:A0A481CDR2|A0A481CDR2_PIG:A0A480MX02|A0A480MX02_PIG:A0A287B1J4|A0A287B1J4_PIG:A0A4X1TX83|A0A4X1TX83_PIG:A0A0B8RZ36|A0A0B8…	K	VHENEITK(+100.02)VR	8	10	Spectrin alpha, non-erythrocytic 1 OS=Sus scrofa OX=9823 GN=SPTAN1 PE=1 SV=4	Spectrin alpha, non-erythrocytic 1	SPTAN1									709.504693	835.3152282	700.9367439	748.5855551	149.0476737	290.4915844	307.8884106	249.1425562	3.004647485	0.001677961
Q19PY1	Q19PY1|Q19PY1_PIG:A0A4X1V5X5|A0A4X1V5X5_PIG:A0A4X1VBN9|A0A4X1VBN9_PIG:A0A287B6I2|A0A287B6I2_PIG	K	M(+15.99)SLVEEGAVK(+100.02)R	10	11	Alpha-1,4 glucan phosphorylase (Fragment) OS=Sus scrofa OX=9823 GN=PYGM PE=2 SV=1	Alpha-1,4 glucan phosphorylase (Fragment)	PYGM	34.92	1333.6548	-2.7	318	328		K327	VEEGAVKRINMAH	333.4810989	375.1967685	194.3735154	301.0171276	160.7559595	89.5224454	52.36906054	100.8824885	2.983839238	0.034033004
A0A480UK19	A0A480UK19|A0A480UK19_PIG:A0A5G2RB02|A0A5G2RB02_PIG:A0A480HRF3|A0A480HRF3_PIG:A0A5G2QKZ7|A0A5G2QKZ7_PIG:Q9XSD9|PGS2_PIG:A0A4X1SGV0|A0A4X1SGV0_PIG:A0A4X1SGK1|A0A4X1SGK1_PIG:A0A5G2QIH8|A0A5G2QIH8_PIG:A0A4X1SGJ1|A0A4X1SGJ1_PIG:F1SQ10|F1SQ10_PIG:A0A5G2QHJ3|A0A5G2QHJ3_PIG	K	VDAASLK(+100.02)GLNNLAK	7	14	Decorin OS=Sus scrofa OX=9823 PE=3 SV=1	Decorin		44.91	1512.8147	-0.9	237	250	K7:succinyl modification:27.25	K243	VDAASLKGLNNLA	904.832103	1231.647873	1217.628123	1118.036033	151.4363567	357.1428673	616.2686802	374.9493014	2.981832554	0.01235984
A0A481BBQ7	A0A481BBQ7|A0A481BBQ7_PIG	K	ADAIEIK(+100.02)HAK	7	10	Nebulin isoform 3 OS=Sus scrofa OX=9823 PE=4 SV=1	Nebulin isoform 3		45.17	1194.6244	-2.5	3474	3483	K7:succinyl modification:6.63	K3480	ADAIEIKHAKASR	378.9062523	352.1576595	410.1847831	380.4162317	87.81188776	98.14185254	201.0079124	128.9872176	2.949255274	0.003222132
A0A4X1VUZ8	A0A4X1VUZ8|A0A4X1VUZ8_PIG:A0A4X1VWP2|A0A4X1VWP2_PIG	K	C(+57.02)EVSDEK(+100.02)VTGK	7	11	Uncharacterized protein OS=Sus scrofa OX=9823 PE=4 SV=1	Uncharacterized protein		68.28	1350.5973	-2.1	459	469	C1:Carbamidomethylation:1000.00;K7:succinyl modification:18.33	K465	CEVSDEKVTGKWY	597.8944665	843.7651991	600.4696886	680.7097848	253.5300305	238.7284478	201.5749306	231.277803	2.943256015	0.005632079
A0A4X1SJS3	A0A4X1SJS3|A0A4X1SJS3_PIG:Q9TV62|MYH4_PIG:A0A4X1SL66|A0A4X1SL66_PIG	K	HIHELEK(+100.02)VKK	7	10	Myosin-4 OS=Sus scrofa OX=9823 GN=MYH4 PE=3 SV=1	Myosin-4	MYH4	79.6	1359.751	1.1	1521	1530	K7:succinyl modification:44.72	K1527	HIHELEKVKKQIE	7452.730497	4707.918034	7249.020765	6469.889765	2589.002014	3816.537348	202.8402317	2202.793198	2.9371299	0.036520498
Q7YS28	Q7YS28|Q7YS28_PIG:F1RUV5|F1RUV5_PIG:F1RNB0|F1RNB0_PIG:A0A4X1TDF5|A0A4X1TDF5_PIG	K	GK(+100.02)TLHIK	2	7	Pyruvate carboxylase OS=Sus scrofa OX=9823 PE=2 SV=1	Pyruvate carboxylase		36.37	895.5127	3.9	1055	1061	K2:succinyl modification:30.64	K1056	VELERGKTLHIKA	2566.192929	2226.557913	1611.784572	2134.845138	722.9585517	930.0278104	542.9331663	731.9731762	2.916561983	0.009569245
F1SRC5	F1SRC5|F1SRC5_PIG:A0A0B8RTA5|A0A0B8RTA5_PIG:A0A4X1W359|A0A4X1W359_PIG:A0A4X1W364|A0A4X1W364_PIG:P16276|ACON_PIG	K	LTIQGLK(+100.02)DFAPGKPLK	7	16	Aconitate hydratase, mitochondrial OS=Sus scrofa OX=9823 GN=ACO2 PE=1 SV=3	Aconitate hydratase, mitochondrial	ACO2	55.15	1825.0349	-0.5	723	738	K7:succinyl modification:41.57	K729	LTIQGLKDFAPGK	2944.37914	3147.546905	4441.369667	3511.098571	811.3362963	1263.080512	1538.552023	1204.322944	2.915412838	0.010961099
F1RII5	F1RII5|F1RII5_PIG:A0A4X1SYX3|A0A4X1SYX3_PIG:A0A5G2QRW3|A0A5G2QRW3_PIG:P02067|HBB_PIG:A7YB43|A7YB43_PIG:A0A4X1SXN8|A0A4X1SXN8_PIG:F1RII7|F1RII7_PIG	K	VLQSFSDGLK(+100.02)HLDNLKGTFAK	10	21	GLOBIN domain-containing protein OS=Sus scrofa OX=9823 GN=LOC100515788 PE=3 SV=3	GLOBIN domain-containing protein	LOC100515788	34.18	2417.259	4.3	68	88	K10:succinyl modification:1.44	K77	SFSDGLKHLDNLK	347.7676819		305.9244623	326.8460721	135.5477156	83.53290749	118.4401655	112.5069295	2.905119476	0.003402107
A0A5G2QI32	A0A5G2QI32|A0A5G2QI32_PIG:A0A4X1W7R3|A0A4X1W7R3_PIG:F1SK45|F1SK45_PIG:A0A4X1W814|A0A4X1W814_PIG:A0A5G2QPK4|A0A5G2QPK4_PIG	K	TVGIDDITGEPLVQREDDKPETVVK(+100.02)	25	25	Nucleoside-diphosphate kinase OS=Sus scrofa OX=9823 GN=AK3 PE=1 SV=1	Nucleoside-diphosphate kinase	AK3	32.17	2852.429	0.3	107	131	K25:succinyl modification:0.00	K131	KPETVVKRLKAYE	1553.142311	1322.965541	1429.945799	1435.351217	402.2329073	740.3703205	372.8506979	505.1513086	2.841428286	0.002349826
A0A480ITT0	A0A480ITT0|A0A480ITT0_PIG:A0A4X1TS36|A0A4X1TS36_PIG:A0A286ZUR0|A0A286ZUR0_PIG:A0A4X1TS73|A0A4X1TS73_PIG:A0A4X1TMI7|A0A4X1TMI7_PIG:A0A480IQQ2|A0A480IQQ2_PIG:A0A4X1TS83|A0A4X1TS83_PIG:A0A480XQM5|A0A480XQM5_PIG:A0A4X1TPG0|A0A4X1TPG0_PIG:I3L931|I3L931_PIG	K	PGAGGWQEPK(+100.02)	10	10	Trinucleotide repeat-containing gene 18 protein OS=Sus scrofa OX=9823 PE=4 SV=1	Trinucleotide repeat-containing gene 18 protein		48.43	1125.509	-0.1	1183	1192		K1192	GGWQEPKGLLGLG	26325.76832	13826.73225	18188.32583	19446.94213	5429.378516	8895.693954	6231.275112	6852.115861	2.838093011	0.029761777
F1SRC5	F1SRC5|F1SRC5_PIG:A0A0B8RTA5|A0A0B8RTA5_PIG:A0A4X1W359|A0A4X1W359_PIG:A0A4X1W364|A0A4X1W364_PIG:P16276|ACON_PIG	K	DFAPGKPLKC(+57.02)IIK(+100.02)	13	13	Aconitate hydratase, mitochondrial OS=Sus scrofa OX=9823 GN=ACO2 PE=1 SV=3	Aconitate hydratase, mitochondrial	ACO2	54.73	1585.8538	-2.2	730	742	C10:Carbamidomethylation:1000.00;K13:succinyl modification:0.00	K742	PLKCIIKHPNGTQ	7606.856623	6317.99046	9616.298592	7847.048558	2059.800875	3419.421431	2847.473746	2775.56535	2.827189263	0.008111712
F1SRC5	F1SRC5|F1SRC5_PIG:A0A0B8RTA5|A0A0B8RTA5_PIG:A0A4X1W359|A0A4X1W359_PIG:A0A4X1W364|A0A4X1W364_PIG:P16276|ACON_PIG	K	DFAPGKPLK(+100.02)C(+57.02)IIK	9	13	Aconitate hydratase, mitochondrial OS=Sus scrofa OX=9823 GN=ACO2 PE=1 SV=3	Aconitate hydratase, mitochondrial	ACO2	64.97	1585.8538	-7.6	730	742	K9:succinyl modification:11.12;C10:Carbamidomethylation:1000.00	K738	APGKPLKCIIKHP	20320.91768	21501.38019	18401.94123	20074.74637	6261.336172	9528.49624	5518.814349	7102.882254	2.826281733	0.001053645
F1RJ25	F1RJ25|F1RJ25_PIG:A0A4X1TSJ1|A0A4X1TSJ1_PIG:A0A287B8Z2|A0A287B8Z2_PIG:A0A286ZWI1|A0A286ZWI1_PIG:A0A4X1TSU2|A0A4X1TSU2_PIG:A0A4X1TPV9|A0A4X1TPV9_PIG	K	VDK(+100.02)GVVPLAGTDGETTTQGLDGLSER	3	26	Fructose-bisphosphate aldolase OS=Sus scrofa OX=9823 GN=ALDOC PE=1 SV=3	Fructose-bisphosphate aldolase	ALDOC	123.76	2714.3245	0.6	109	134		K111	VGIKVDKGVVPLA	46281.52267	30346.48515	26583.73174	34403.91319	11124.34576	17765.55206	7648.412698	12179.43684	2.824754021	0.029832657
A0A480UK19	A0A480UK19|A0A480UK19_PIG:A0A5G2RB02|A0A5G2RB02_PIG:A0A480HRF3|A0A480HRF3_PIG:A0A5G2QKZ7|A0A5G2QKZ7_PIG:Q9XSD9|PGS2_PIG:A0A4X1SGJ1|A0A4X1SGJ1_PIG:F1SQ10|F1SQ10_PIG	K	ISPGAFAPLVK(+100.02)LER	11	14	Decorin OS=Sus scrofa OX=9823 PE=3 SV=1	Decorin		38.97	1596.8875	-2.3	121	134		K131	AFAPLVKLERLYL	967.8383245	1029.492	1245.877275	1081.0692	350.8087739	520.0709232	281.450632	384.1101097	2.81447734	0.0031912
A0A287A8H8	A0A287A8H8|A0A287A8H8_PIG:A0A2C9F3B1|A0A2C9F3B1_PIG:A0A4X1TA40|A0A4X1TA40_PIG:A0A287BHY7|A0A287BHY7_PIG:A0A4X1TAD0|A0A4X1TAD0_PIG:B2ZF47|B2ZF47_PIG:Q2XQV4|ALDH2_PIG	K	FK(+100.02)TIEEVIGR	2	10	Aldehyde dehydrogenase, mitochondrial OS=Sus scrofa OX=9823 GN=ALDH2 PE=1 SV=2	Aldehyde dehydrogenase, mitochondrial	ALDH2	58.27	1290.6819	-0.9	350	359		K351	MQILKFKTIEEVI	19106.71052	24063.84273	16263.77349	19811.44225	7082.164323	9278.710562	4783.462813	7048.112566	2.810886186	0.008240422
A0A4X1SJS3	A0A4X1SJS3|A0A4X1SJS3_PIG:A0A4X1SL20|A0A4X1SL20_PIG:Q9TV62|MYH4_PIG:Q9TV63|MYH2_PIG:A0A5G2Q7D6|A0A5G2Q7D6_PIG:Q95249|Q95249_PIG:A0A287AZK1|A0A287AZK1_PIG:F1SS64|F1SS64_PIG	K	NMEQTVK(+100.02)DLQHR	7	12	Myosin-4 OS=Sus scrofa OX=9823 GN=MYH4 PE=3 SV=1	Myosin-4	MYH4	68.72	1597.7518	-2.2	1784	1795		K1790	NMEQTVKDLQHRL	17532.49207	19638.0809	17211.82169	18127.46489	5511.882897	6821.278446	7179.872566	6504.344636	2.786977921	0.00022059
A0A287BL75	A0A287BL75|A0A287BL75_PIG:Q75NG8|Q75NG8_PIG:Q75NG6|Q75NG6_PIG:Q75NG7|Q75NG7_PIG:Q75NG9|TNNT3_PIG	K	IDQAQK(+100.02)HSK	6	9	Troponin T, fast skeletal muscle OS=Sus scrofa OX=9823 GN=TNNT3 PE=3 SV=1	Troponin T, fast skeletal muscle	TNNT3	51.98	1153.5728	0.9	251	259	K6:succinyl modification:14.84	K256	RIDQAQKHSKKAG	704.3132273	1154.49432	1187.447007	1015.418185	181.4113494	340.9716815	573.2886992	365.22391	2.780262072	0.02805211
A0A286ZQ47	A0A286ZQ47|A0A286ZQ47_PIG:A0A287B8N1|A0A287B8N1_PIG:A0A4X1TKN1|A0A4X1TKN1_PIG:Q1HL06|Q1HL06_PIG:A0A4X1TKH2|A0A4X1TKH2_PIG:Q2HYU2|PFKAM_PIG:A0A286ZIJ9|A0A286ZIJ9_PIG:A0A286ZKJ2|A0A286ZKJ2_PIG:A0A287B7N8|A0A287B7N8_PIG:I3LCA1|I3LCA1_PIG:A0A4X1TKL1|A0A4X1TKL1_PIG:A0A286ZU66|A0A286ZU66_PIG:A0A287BCP5|A0A287BCP5_PIG:A0A4X1TGN2|A0A4X1TGN2_PIG	K	MGAK(+100.02)AMNWMSGK	4	12	ATP-dependent 6-phosphofructokinase OS=Sus scrofa OX=9823 GN=PFKM PE=1 SV=1	ATP-dependent 6-phosphofructokinase	PFKM	89.39	1410.6094	1.4	706	717	K4:succinyl modification:131.72	K709	ATKMGAKAMNWMS	27296.79146	20264.84963	16790.62418	21450.75509	9996.950385	7196.071059	5999.207162	7730.742869	2.774734001	0.014311637
M9MMN4	M9MMN4|M9MMN4_PIG:A0A4X1T0T1|A0A4X1T0T1_PIG:A0A5S6IB20|A0A5S6IB20_PIG:Q29551|SCOT1_PIG:A0A0B8RVM9|A0A0B8RVM9_PIG:A0A4X1T123|A0A4X1T123_PIG:A0A5G2RCZ1|A0A5G2RCZ1_PIG:A0A481C159|A0A481C159_PIG:A0A5G2RD73|A0A5G2RD73_PIG:A0A5G2Q8L3|A0A5G2Q8L3_PIG	K	AVFDVDSK(+100.02)K	8	9	Succinyl-CoA:3-ketoacid-coenzyme A transferase OS=Sus scrofa OX=9823 GN=OXCT1 PE=1 SV=3	Succinyl-CoA:3-ketoacid-coenzyme A transferase	OXCT1	58.9	1107.5448	1.7	393	401	K8:succinyl modification:0.00	K400	VFDVDSKKGLTLI	14942.48998	18593.82509	16987.09019	16841.13509	4824.563942	8030.155619	5372.702863	6075.807475	2.771834881	0.001747004
M9MMN4	M9MMN4|M9MMN4_PIG:A0A4X1T0T1|A0A4X1T0T1_PIG:A0A5S6IB20|A0A5S6IB20_PIG:Q29551|SCOT1_PIG:A0A0B8RVM9|A0A0B8RVM9_PIG:A0A4X1T123|A0A4X1T123_PIG:A0A5G2RCZ1|A0A5G2RCZ1_PIG:A0A481C159|A0A481C159_PIG:A0A5G2RD73|A0A5G2RD73_PIG:A0A5G2Q8L3|A0A5G2Q8L3_PIG	K	AVFDVDSKK(+100.02)	9	9	Succinyl-CoA:3-ketoacid-coenzyme A transferase OS=Sus scrofa OX=9823 GN=OXCT1 PE=1 SV=3	Succinyl-CoA:3-ketoacid-coenzyme A transferase	OXCT1	52.45	1107.5448	1.9	393	401	K9:succinyl modification:8.14	K401	FDVDSKKGLTLIE	14942.48998	18593.82509	16987.09019	16841.13509	4824.563942	8030.155619	5372.702863	6075.807475	2.771834881	0.001747004
A0A4X1W6D3	A0A4X1W6D3|A0A4X1W6D3_PIG:A0A4X1W7U5|A0A4X1W7U5_PIG:I3LNB4|I3LNB4_PIG:A0A287B2W0|A0A287B2W0_PIG:A0A4X1W5I7|A0A4X1W5I7_PIG	K	AQVFLK(+100.02)AADMLSGPR	6	15	Multifunctional fusion protein OS=Sus scrofa OX=9823 GN=ALDH4A1 PE=3 SV=1	Multifunctional fusion protein	ALDH4A1	65.3	1702.8712	-0.9	125	139		K130	RAQVFLKAADMLS	4588.892802	3023.625585	4114.244715	3908.921034	1107.34452	668.1945031	2460.728558	1412.089194	2.768182811	0.024646948
F1SRC5	F1SRC5|F1SRC5_PIG:A0A0B8RTA5|A0A0B8RTA5_PIG:A0A480XXW9|A0A480XXW9_PIG:A0A4X1W359|A0A4X1W359_PIG:A0A480JJZ5|A0A480JJZ5_PIG:A0A4X1W364|A0A4X1W364_PIG:P16276|ACON_PIG	K	FNPETDFLTGKDGK(+100.02)K	14	15	Aconitate hydratase, mitochondrial OS=Sus scrofa OX=9823 GN=ACO2 PE=1 SV=3	Aconitate hydratase, mitochondrial	ACO2	69.03	1795.8628	-0.6	507	521	K14:succinyl modification:0.00	K520	LTGKDGKKFKLEA	69963.33579	57743.7323	77873.19788	68526.75532	6452.416348	32755.94265	35771.40379	24993.25426	2.741810034	0.016706898
M9MMN4	M9MMN4|M9MMN4_PIG:A0A4X1T0T1|A0A4X1T0T1_PIG:A0A5S6IB20|A0A5S6IB20_PIG:Q29551|SCOT1_PIG:A0A0B8RVM9|A0A0B8RVM9_PIG:A0A4X1T123|A0A4X1T123_PIG:A0A5G2RCZ1|A0A5G2RCZ1_PIG:A0A481C159|A0A481C159_PIG:A0A5G2RD73|A0A5G2RD73_PIG:A0A5G2Q8L3|A0A5G2Q8L3_PIG	K	C(+57.02)TLPLTGK(+100.02)QC(+57.02)VNR	8	13	Succinyl-CoA:3-ketoacid-coenzyme A transferase OS=Sus scrofa OX=9823 GN=OXCT1 PE=1 SV=3	Succinyl-CoA:3-ketoacid-coenzyme A transferase	OXCT1	60.64	1645.7916	-1.6	375	387	C1:Carbamidomethylation:1000.00;C10:Carbamidomethylation:1000.00	K382	TLPLTGKQCVNRI	3301.332803	4010.530894	4509.077647	3940.313781	1076.684149	2010.971067	1259.660963	1449.105393	2.719135406	0.005297186
A0A286ZQ47	A0A286ZQ47|A0A286ZQ47_PIG:A0A287B8N1|A0A287B8N1_PIG:A0A4X1TKN1|A0A4X1TKN1_PIG:Q1HL06|Q1HL06_PIG:A0A4X1TKH2|A0A4X1TKH2_PIG:Q2HYU2|PFKAM_PIG:A0A286ZIJ9|A0A286ZIJ9_PIG:A0A286ZKJ2|A0A286ZKJ2_PIG:A0A287B7N8|A0A287B7N8_PIG:I3LCA1|I3LCA1_PIG:A0A4X1TKL1|A0A4X1TKL1_PIG:A0A286ZU66|A0A286ZU66_PIG:A0A287BCP5|A0A287BCP5_PIG:A0A4X1TGN2|A0A4X1TGN2_PIG	K	IK(+100.02)QSAAGTK	2	9	ATP-dependent 6-phosphofructokinase OS=Sus scrofa OX=9823 GN=PFKM PE=1 SV=1	ATP-dependent 6-phosphofructokinase	PFKM	58.68	1002.5345	2.3	583	591	K2:succinyl modification:61.60	K584	MTCDRIKQSAAGT	5937.704491	5167.383786	4311.164565	5138.750948	2619.974446	2095.995774	969.2540465	1895.074755	2.711634954	0.008687344
A0A286ZQ47	A0A286ZQ47|A0A286ZQ47_PIG:A0A287B8N1|A0A287B8N1_PIG:A0A4X1TKN1|A0A4X1TKN1_PIG:Q1HL06|Q1HL06_PIG:A0A4X1TKH2|A0A4X1TKH2_PIG:Q2HYU2|PFKAM_PIG:A0A286ZIJ9|A0A286ZIJ9_PIG:A0A286ZKJ2|A0A286ZKJ2_PIG:A0A287B7N8|A0A287B7N8_PIG:I3LCA1|I3LCA1_PIG:A0A4X1TKL1|A0A4X1TKL1_PIG:A0A286ZU66|A0A286ZU66_PIG:A0A287BCP5|A0A287BCP5_PIG:A0A4X1TGN2|A0A4X1TGN2_PIG	K	NFATK(+100.02)MGAK	5	9	ATP-dependent 6-phosphofructokinase OS=Sus scrofa OX=9823 GN=PFKM PE=1 SV=1	ATP-dependent 6-phosphofructokinase	PFKM	47.5	1066.5117	1.6	701	709	K5:succinyl modification:15.39	K705	DRNFATKMGAKAM	37450.83189	35492.72347	28009.98235	33651.17924	13954.82991	13871.39949	9505.319478	12443.84962	2.704241875	0.002784863
M9MMN4	M9MMN4|M9MMN4_PIG:A0A4X1T0T1|A0A4X1T0T1_PIG:A0A5S6IB20|A0A5S6IB20_PIG:Q29551|SCOT1_PIG:A0A0B8RVM9|A0A0B8RVM9_PIG:A0A4X1T123|A0A4X1T123_PIG:A0A5G2RCZ1|A0A5G2RCZ1_PIG:A0A481C159|A0A481C159_PIG:A0A5G2RD73|A0A5G2RD73_PIG:A0A5G2QI86|A0A5G2QI86_PIG:A0A5G2Q8L3|A0A5G2Q8L3_PIG	K	LVK(+100.02)GMGGAMDLVSSAK	3	16	Succinyl-CoA:3-ketoacid-coenzyme A transferase OS=Sus scrofa OX=9823 GN=OXCT1 PE=1 SV=3	Succinyl-CoA:3-ketoacid-coenzyme A transferase	OXCT1	88.18	1662.832	-1.3	338	353	K3:succinyl modification:101.11	K340	IPGKLVKGMGGAM	10508.80224	9566.284412	10251.81695	10108.96787	3173.93955	5288.017383	2836.106899	3766.021277	2.684256706	0.001484696
Q7YS28	Q7YS28|Q7YS28_PIG:F1RUV5|F1RUV5_PIG:F1RNB0|F1RNB0_PIG:A0A4X1TDF5|A0A4X1TDF5_PIG	K	K(+100.02)GTHLLK	1	7	Pyruvate carboxylase OS=Sus scrofa OX=9823 PE=2 SV=1	Pyruvate carboxylase										2333.307758	2226.557913	1611.784572	2057.216748	826.5104216	930.0278104	542.9331663	766.4904661	2.683943035	0.006960971
A0A4X1VE34	A0A4X1VE34|A0A4X1VE34_PIG	K	MNEFLENVK(+100.02)K	9	10	Uncharacterized protein OS=Sus scrofa OX=9823 GN=LOC100739365 PE=3 SV=1	Uncharacterized protein	LOC100739365	33.02	1350.6489	-5.3	49	58	K9:succinyl modification:0.00	K57	EFLENVKKNIHLR	460.1241683	625.2491447	566.5040289	550.6257806	71.56821892	364.7665965	180.6624506	205.6657553	2.677284703	0.024657644
A0A4X1SJS3	A0A4X1SJS3|A0A4X1SJS3_PIG:A0A4X1SL20|A0A4X1SL20_PIG:Q9TV62|MYH4_PIG:Q9TV63|MYH2_PIG:A0A5G2Q7D6|A0A5G2Q7D6_PIG:Q95249|Q95249_PIG:A0A287AZK1|A0A287AZK1_PIG:F1SS64|F1SS64_PIG	K	K(+100.02)NMEQTVK	1	8	Myosin-4 OS=Sus scrofa OX=9823 GN=MYH4 PE=3 SV=1	Myosin-4	MYH4	67.31	1076.5172	1	1783	1790	K1:succinyl modification:136.94	K1783	HLERMKKNMEQTV	7529.201855	9550.511137	7960.929686	8346.880893	2999.959446	3178.600116	3185.918154	3121.492572	2.674003125	0.001069213
A0A5G2QI32	A0A5G2QI32|A0A5G2QI32_PIG:A0A4X1W7R3|A0A4X1W7R3_PIG:A0A4X1W814|A0A4X1W814_PIG:A0A5G2QPK4|A0A5G2QPK4_PIG	K	AAIM(+15.99)GAPGSGK(+100.02)GTVSSR	11	17	Nucleoside-diphosphate kinase OS=Sus scrofa OX=9823 GN=AK3 PE=1 SV=1	Nucleoside-diphosphate kinase	AK3	36.91	1661.8042	-5.3	10	26		K20	GAPGSGKGTVSSR	1141.929454	1314.296037	823.1208325	1093.115441	461.1618021	543.4196707	229.6622646	411.4145792	2.65696817	0.016573221
F1SRC5	F1SRC5|F1SRC5_PIG:A0A0B8RTA5|A0A0B8RTA5_PIG:A0A480XXW9|A0A480XXW9_PIG:A0A4X1W359|A0A4X1W359_PIG:A0A480JJZ5|A0A480JJZ5_PIG:A0A4X1W364|A0A4X1W364_PIG:P16276|ACON_PIG	K	YLSK(+100.02)TGR	4	7	Aconitate hydratase, mitochondrial OS=Sus scrofa OX=9823 GN=ACO2 PE=1 SV=3	Aconitate hydratase, mitochondrial	ACO2	32.39	923.4713	-4.2	306	312		K309	MKKYLSKTGRADI	3353.423926	3802.110565	4643.320804	3932.951765	1494.613042	1345.789883	1616.146522	1485.516482	2.647531556	0.003170467
A0A4X1UH24	A0A4X1UH24|A0A4X1UH24_PIG:F1RFH9|F1RFH9_PIG:A0A4X1UHM9|A0A4X1UHM9_PIG:A0A5G2R940|A0A5G2R940_PIG:A0A287AL21|A0A287AL21_PIG:A0A480R346|A0A480R346_PIG:A0A287APK5|A0A287APK5_PIG	K	ILSVIK(+100.02)EWGTGR	6	12	Calcium-transporting ATPase OS=Sus scrofa OX=9823 PE=3 SV=1	Calcium-transporting ATPase		86.26	1457.7878	2	538	549		K543	RILSVIKEWGTGR	50349.71161	39272.32993	26399.53411	38673.85855	18985.08296	15299.80967	9544.113615	14609.66875	2.647141371	0.031915116
A0A480KJB8	A0A480KJB8|A0A480KJB8_PIG:A0A4X1UJD6|A0A4X1UJD6_PIG:I3LP41|I3LP41_PIG:A0A4X1ULP4|A0A4X1ULP4_PIG:A0A5G2RGL7|A0A5G2RGL7_PIG:P00346|MDHM_PIG	K	K(+100.02)GEEFVKNM(+15.99)K	1	10	Malate dehydrogenase OS=Sus scrofa OX=9823 PE=3 SV=1	Malate dehydrogenase		61.19	1324.6333	-1.2	329	338	K1:succinyl modification:58.16;M9:Oxidation (M):1000.00	K329	LKASIKKGEEFVK	603.6514077	755.9898969	513.4495185	624.3636077	216.3243967	165.5486002	328.6077898	236.8269289	2.636370832	0.010606199
M9MMN4	M9MMN4|M9MMN4_PIG:A0A4X1T0T1|A0A4X1T0T1_PIG:A0A5S6IB20|A0A5S6IB20_PIG:Q29551|SCOT1_PIG:A0A0B8RVM9|A0A0B8RVM9_PIG:A0A4X1T123|A0A4X1T123_PIG:A0A5G2RCZ1|A0A5G2RCZ1_PIG:A0A481C159|A0A481C159_PIG:A0A5G2RD73|A0A5G2RD73_PIG:A0A5G2QI86|A0A5G2QI86_PIG:A0A5G2Q8L3|A0A5G2Q8L3_PIG	K	YGDLANWMIPGK(+100.02)LVK	12	15	Succinyl-CoA:3-ketoacid-coenzyme A transferase OS=Sus scrofa OX=9823 GN=OXCT1 PE=1 SV=3	Succinyl-CoA:3-ketoacid-coenzyme A transferase	OXCT1	79.06	1803.9229	0.2	326	340	K12:succinyl modification:19.05	K337	NWMIPGKLVKGMG	10900.41465	8766.88456	8421.906423	9363.068543	2933.748272	5462.583314	2269.08601	3555.139198	2.633671432	0.009523309
M9MMN4	M9MMN4|M9MMN4_PIG:A0A4X1T0T1|A0A4X1T0T1_PIG:A0A5S6IB20|A0A5S6IB20_PIG:Q29551|SCOT1_PIG:A0A0B8RVM9|A0A0B8RVM9_PIG:A0A4X1T123|A0A4X1T123_PIG:A0A5G2RCZ1|A0A5G2RCZ1_PIG:A0A481C159|A0A481C159_PIG:A0A5G2RD73|A0A5G2RD73_PIG:A0A5G2QI86|A0A5G2QI86_PIG:A0A5G2Q8L3|A0A5G2Q8L3_PIG	K	LVK(+100.02)GMGGAM(+15.99)DLVSSAK	3	16	Succinyl-CoA:3-ketoacid-coenzyme A transferase OS=Sus scrofa OX=9823 GN=OXCT1 PE=1 SV=3	Succinyl-CoA:3-ketoacid-coenzyme A transferase	OXCT1	63.7	1678.8269	-3.2	338	353	K3:succinyl modification:46.63;M9:Oxidation (M):11.12	K340	IPGKLVKGMGGAM	1289.128696	1082.106246	679.4014386	1016.878794	200.5374777	436.0627131	537.728367	391.4428526	2.597770752	0.037983474
D0G784	D0G784|D0G784_PIG:A0A4X1W2A2|A0A4X1W2A2_PIG:A0A4X1W292|A0A4X1W292_PIG:F1RPH0|F1RPH0_PIG:A0A4X1VWX9|A0A4X1VWX9_PIG:Q7SIB7|PGK1_PIG:K7GKJ8|K7GKJ8_PIG:A0A5G2QJC3|A0A5G2QJC3_PIG:A0A5G2R4C4|A0A5G2R4C4_PIG	K	IGQATVASGIPAGWMGLDC(+57.02)GPESSKK(+100.02)	26	26	Phosphoglycerate kinase (Fragment) OS=Sus scrofa OX=9823 GN=PGK1 PE=2 SV=1	Phosphoglycerate kinase (Fragment)	PGK1	56.26	2716.2837	3.1	285	310	C19:Carbamidomethylation:1000.00;K26:succinyl modification:0.00	K310	GPESSKKYSEAVA	1718.392237	2476.765965	2151.720126	2115.626109	1218.849732	1041.88071	192.2875606	817.6726675	2.587375356	0.028132154
A0A0H5ANC0	A0A0H5ANC0|A0A0H5ANC0_PIG:A0A4X1TYW8|A0A4X1TYW8_PIG	K	K(+100.02)LTAKDFADIPNLR	1	14	Mimecan OS=Sus scrofa OX=9823 GN=OGN PE=1 SV=1	Mimecan	OGN	48.49	1700.9097	-4.4	133	146	K1:succinyl modification:0.00	K133	RFNKIKKLTAKDF	778.0803101	882.3804791	454.6070463	705.0226118	335.5493271	179.4436063	304.1717346	273.0548893	2.581981277	0.034655796
A0A4X1SL20	A0A4X1SL20|A0A4X1SL20_PIG:A0A4X1U829|A0A4X1U829_PIG:Q9TV63|MYH2_PIG:A0A5G2Q7D6|A0A5G2Q7D6_PIG:A0A287AZK1|A0A287AZK1_PIG:F1SS64|F1SS64_PIG	K	LQQFFNHHMFVLEQEEYK(+100.02)R	18	19	Myosin-2 OS=Sus scrofa OX=9823 GN=MYH2 PE=3 SV=1	Myosin-2	MYH2	34.29	2622.2324	-6.8	488	506		K505	LEQEEYKREGIEW	1424.3546	1345.965101	1759.185052	1509.834918	1016.181059	621.1749281	130.5128593	589.2896154	2.562127142	0.032249107
A0A4X1VYS2	A0A4X1VYS2|A0A4X1VYS2_PIG:A0A286ZSD7|A0A286ZSD7_PIG:A0A4X1W169|A0A4X1W169_PIG:A0A5G2RMK5|A0A5G2RMK5_PIG:A0A4X1VU90|A0A4X1VU90_PIG:A0A5G2RC13|A0A5G2RC13_PIG	K	LSLDK(+100.02)VFR	5	8	PHB domain-containing protein OS=Sus scrofa OX=9823 GN=STOML2 PE=3 SV=1	PHB domain-containing protein	STOML2	43.7	1076.5865	1	141	148		K145	GKLSLDKVFRVEA	2873.345421	3886.676556	4803.666173	3854.562716	1073.559203	1750.078942	1729.220435	1517.619526	2.539874223	0.017625573
A0A4X1SDM9	A0A4X1SDM9|A0A4X1SDM9_PIG:A0A287B9H3|A0A287B9H3_PIG:A0A287AZ96|A0A287AZ96_PIG:A0A4X1SDH0|A0A4X1SDH0_PIG	K	EK(+100.02)YVLELQSPR	2	11	PDZ domain-containing protein OS=Sus scrofa OX=9823 GN=PDLIM7 PE=4 SV=1	PDZ domain-containing protein	PDLIM7	52	1460.7511	0.7	199	209		K200	LKKSREKYVLELQ	728.902926	653.2093873	784.9317619	722.3480251	465.1922877	150.0418161	245.5385992	286.9242343	2.517556688	0.012452309
A0A286ZQ47	A0A286ZQ47|A0A286ZQ47_PIG:A0A287B8N1|A0A287B8N1_PIG:A0A4X1TKN1|A0A4X1TKN1_PIG:Q1HL06|Q1HL06_PIG:A0A4X1TKH2|A0A4X1TKH2_PIG:Q2HYU2|PFKAM_PIG:A0A286ZIJ9|A0A286ZIJ9_PIG:A0A286ZKJ2|A0A286ZKJ2_PIG:A0A287B7N8|A0A287B7N8_PIG:I3LCA1|I3LCA1_PIG:A0A4X1TKL1|A0A4X1TKL1_PIG:A0A286ZU66|A0A286ZU66_PIG:A0A287BCP5|A0A287BCP5_PIG:A0A4X1TGN2|A0A4X1TGN2_PIG	K	NFATKM(+15.99)GAK(+100.02)	9	9	ATP-dependent 6-phosphofructokinase OS=Sus scrofa OX=9823 GN=PFKM PE=1 SV=1	ATP-dependent 6-phosphofructokinase	PFKM	38.43	1082.5066	-1	701	709	M6:Oxidation (M):1000.00;K9:succinyl modification:0.00	K709	ATKMGAKAMNWMS	5669.8942	4575.409396	3414.076734	4553.126777	2389.598727	2188.852338	851.5281591	1809.993075	2.515549281	0.027689709
F1SRC5	F1SRC5|F1SRC5_PIG:A0A0B8RTA5|A0A0B8RTA5_PIG:A0A480XXW9|A0A480XXW9_PIG:A0A4X1W359|A0A4X1W359_PIG:A0A480JJZ5|A0A480JJZ5_PIG:A0A4X1W364|A0A4X1W364_PIG:P16276|ACON_PIG	K	VK(+100.02)GKC(+57.02)TTDHISAAGPWLK	2	18	Aconitate hydratase, mitochondrial OS=Sus scrofa OX=9823 GN=ACO2 PE=1 SV=3	Aconitate hydratase, mitochondrial	ACO2	34.41	2068.041	-5.2	587	604	K2:succinyl modification:0.00;C5:Carbamidomethylation:1000.00	K588	QILIKVKGKCTTD	1247.612912	1345.426062	1105.002063	1232.680345	753.5895557	183.4562405	536.6243745	491.2233902	2.509408896	0.014679312
A0A4X1UYL0	A0A4X1UYL0|A0A4X1UYL0_PIG:A0A480IUI4|A0A480IUI4_PIG:A0A287BBS8|A0A287BBS8_PIG:A0A0B8RVT7|A0A0B8RVT7_PIG:F1SC98|F1SC98_PIG:A0A5G2R3M8|A0A5G2R3M8_PIG:A0A4X1UV52|A0A4X1UV52_PIG:A0A481BSL2|A0A481BSL2_PIG	K	IVPIK(+100.02)DIR	5	8	Uncharacterized protein OS=Sus scrofa OX=9823 GN=IDE PE=3 SV=1	Uncharacterized protein	IDE	27.85	1052.6229	1.2	304	311		K308	YKIVPIKDIRNLY	701.5355012	652.6469448	532.3101182	628.8308547	291.6968366	368.9790519	91.69471797	250.7902021	2.507398014	0.017411313
Q1G1K7	Q1G1K7|Q1G1K7_PIG:Q1G1L1|Q1G1L1_PIG:A0A4X1SI72|A0A4X1SI72_PIG:A0A480P340|A0A480P340_PIG:Q1G1L0|Q1G1L0_PIG:A0A4X1SHR3|A0A4X1SHR3_PIG:A0A5G2Q9X2|A0A5G2Q9X2_PIG:A0A287A487|A0A287A487_PIG:Q1G1K9|Q1G1K9_PIG	K	K(+100.02)LDLFANVVHVK	1	12	Isocitrate dehydrogenase [NAD] subunit, mitochondrial OS=Sus scrofa OX=9823 GN=IDH3B PE=1 SV=1	Isocitrate dehydrogenase [NAD] subunit, mitochondrial	IDH3B	79.88	1481.8242	-1.6	135	146	K1:succinyl modification:90.32	K135	DMRLRRKLDLFAN	10386.40941	9303.063366	9602.016953	9763.829909	4638.356275	4628.959062	2437.960412	3901.758583	2.502417744	0.001846129
A0A286ZQ47	A0A286ZQ47|A0A286ZQ47_PIG:A0A287B8N1|A0A287B8N1_PIG:A0A4X1TKN1|A0A4X1TKN1_PIG:Q1HL06|Q1HL06_PIG:A0A4X1TKH2|A0A4X1TKH2_PIG:Q2HYU2|PFKAM_PIG:A0A286ZIJ9|A0A286ZIJ9_PIG:A0A286ZKJ2|A0A286ZKJ2_PIG:A0A287B7N8|A0A287B7N8_PIG:I3LCA1|I3LCA1_PIG:A0A4X1TKL1|A0A4X1TKL1_PIG:A0A286ZU66|A0A286ZU66_PIG:A0A287BCP5|A0A287BCP5_PIG:A0A4X1TGN2|A0A4X1TGN2_PIG	K	K(+100.02)SFEQISANITK	1	12	ATP-dependent 6-phosphofructokinase OS=Sus scrofa OX=9823 GN=PFKM PE=1 SV=1	ATP-dependent 6-phosphofructokinase	PFKM	82.81	1464.746	-2.3	503	514	K1:succinyl modification:97.58	K503	KRTLPKKSFEQIS	7153.003712	4898.840541	6363.643543	6138.495932	3228.120354	2959.70401	1189.107691	2458.977352	2.496361314	0.016100864
Q29582	Q29582|Q29582_PIG	K	SVETLK(+100.02)EMIK	6	10	Pyruvate kinase (Fragment) OS=Sus scrofa OX=9823 PE=2 SV=1	Pyruvate kinase (Fragment)		70.62	1276.6584	2.2	57	66	K6:succinyl modification:42.68	K62	RSVETLKEMIKSG	63527.61001	59919.77461	40452.23199	54633.20554	25310.42992	25749.74714	15273.64169	22111.27292	2.470830411	0.014910323
A0A286ZTN4	A0A286ZTN4|A0A286ZTN4_PIG:A0A5G2QPT6|A0A5G2QPT6_PIG:A0A287ACQ7|A0A287ACQ7_PIG:A0A287ABB8|A0A287ABB8_PIG:A0A4X1T0J5|A0A4X1T0J5_PIG:A0A4X1T0G0|A0A4X1T0G0_PIG:A0A4X1T2G9|A0A4X1T2G9_PIG:A0A4X1T1J5|A0A4X1T1J5_PIG:A0A5G2QWH5|A0A5G2QWH5_PIG:A0A287APA1|A0A287APA1_PIG	K	LK(+100.02)ENQEFSR	2	9	NIPSNAP domain-containing protein OS=Sus scrofa OX=9823 GN=NIPSNAP2 PE=1 SV=1	NIPSNAP domain-containing protein	NIPSNAP2	57.97	1249.5939	-0.5	144	152		K145	EVMNKLKENQEFS	3801.681363	5049.565049	3559.557142	4136.934518	1916.583596	787.0149859	2337.436072	1680.344885	2.461955611	0.019813696
A0A5G2QI32	A0A5G2QI32|A0A5G2QI32_PIG:A0A4X1W7R3|A0A4X1W7R3_PIG:A0A4X1W814|A0A4X1W814_PIG:A0A5G2QPK4|A0A5G2QPK4_PIG	K	ITK(+100.02)HFELK	3	8	Nucleoside-diphosphate kinase OS=Sus scrofa OX=9823 GN=AK3 PE=1 SV=1	Nucleoside-diphosphate kinase	AK3	53.44	1114.6022	1.3	27	34	K3:succinyl modification:56.99	K29	VSSRITKHFELKH	2801.51334	4109.427387	2711.008952	3207.31656	980.9239271	1730.061315	1248.653296	1319.879513	2.430007079	0.019798822
A0A287ABB8	A0A287ABB8|A0A287ABB8_PIG:A0A4X1T1J5|A0A4X1T1J5_PIG:A0A287BEE0|A0A287BEE0_PIG:A0A4X1T2F0|A0A4X1T2F0_PIG	K	IMIPQK(+100.02)TSPLQ	6	11	NIPSNAP domain-containing protein OS=Sus scrofa OX=9823 GN=NIPSNAP2 PE=1 SV=1	NIPSNAP domain-containing protein	NIPSNAP2	71.76	1354.7167	1.5	276	286		K281	RIMIPQKTSPLQ_	27427.9517	31486.46916	26004.15633	28306.1924	9807.760087	11689.66008	13620.99576	11706.13864	2.418063998	0.001101305
P29804	P29804|ODPA_PIG:A0A4X1V4S1|A0A4X1V4S1_PIG:Q9TRT5|Q9TRT5_PIG:I3LCI2|I3LCI2_PIG:A0A5K1VBH1|A0A5K1VBH1_PIG:A0A4X1V1M9|A0A4X1V1M9_PIG:A0A480VQH5|A0A480VQH5_PIG:Q9TRT3|Q9TRT3_PIG:A0A4X1V4U7|A0A4X1V4U7_PIG:A0A5G2QMB8|A0A5G2QMB8_PIG	K	SDPIM(+15.99)LLK(+100.02)DR	8	10	Pyruvate dehydrogenase E1 component subunit alpha, somatic form, mitochondrial (Fragment) OS=Sus scrofa OX=9823 GN=PDHA1 PE=1 SV=1	Pyruvate dehydrogenase E1 component subunit alpha, somatic form, mitochondrial (Fragment)	PDHA1	37.43	1302.6489	0.9	313	322		K320	DPIMLLKDRMVNS	2097.05933	2639.01102	1785.545255	2173.871868	1110.537918	1420.752561	172.5301326	901.273537	2.412000108	0.047596549
A0A286ZQ47	A0A286ZQ47|A0A286ZQ47_PIG:A0A287B8N1|A0A287B8N1_PIG:A0A4X1TKN1|A0A4X1TKN1_PIG:Q1HL06|Q1HL06_PIG:A0A4X1TKH2|A0A4X1TKH2_PIG:Q2HYU2|PFKAM_PIG:A0A286ZIJ9|A0A286ZIJ9_PIG:A0A286ZKJ2|A0A286ZKJ2_PIG:A0A287B7N8|A0A287B7N8_PIG:I3LCA1|I3LCA1_PIG:A0A4X1TKL1|A0A4X1TKL1_PIG:A0A286ZU66|A0A286ZU66_PIG:A0A287BCP5|A0A287BCP5_PIG:A0A4X1TGN2|A0A4X1TGN2_PIG:A0A480PMV8|A0A480PMV8_PIG	K	LPLMEC(+57.02)VQVTK(+100.02)DVTK	11	15	ATP-dependent 6-phosphofructokinase OS=Sus scrofa OX=9823 GN=PFKM PE=1 SV=1	ATP-dependent 6-phosphofructokinase	PFKM	69	1859.9373	-0.4	373	387	C6:Carbamidomethylation:1000.00;K11:succinyl modification:12.42	K383	ECVQVTKDVTKAM	4611.623141	4122.229945	4001.820973	4245.224686	1998.297295	264.2609272	3020.634684	1761.064302	2.410601749	0.039623404
M9MMN4	M9MMN4|M9MMN4_PIG:A0A4X1T0T1|A0A4X1T0T1_PIG:A0A5S6IB20|A0A5S6IB20_PIG:Q29551|SCOT1_PIG:A0A0B8RVM9|A0A0B8RVM9_PIG:A0A4X1T123|A0A4X1T123_PIG:A0A5G2RCZ1|A0A5G2RCZ1_PIG:A0A481C159|A0A481C159_PIG:A0A5G2RD73|A0A5G2RD73_PIG:A0A5G2QI86|A0A5G2QI86_PIG:A0A5G2Q8L3|A0A5G2Q8L3_PIG	K	LVK(+100.02)GEKYEK	3	9	Succinyl-CoA:3-ketoacid-coenzyme A transferase OS=Sus scrofa OX=9823 GN=OXCT1 PE=1 SV=3	Succinyl-CoA:3-ketoacid-coenzyme A transferase	OXCT1	46.06	1192.6339	-0.1	188	196	K3:succinyl modification:24.24	K190	YVHRLVKGEKYEK	370.3736486	520.1516098	388.3185246	426.281261	133.6603282	179.0171597	218.7822804	177.1532561	2.406285215	0.009451947
M9MMN4	M9MMN4|M9MMN4_PIG:A0A4X1T0T1|A0A4X1T0T1_PIG:A0A5S6IB20|A0A5S6IB20_PIG:Q29551|SCOT1_PIG:A0A0B8RVM9|A0A0B8RVM9_PIG:A0A5G2RCZ1|A0A5G2RCZ1_PIG:A0A481C159|A0A481C159_PIG	K	K(+100.02)STGC(+57.02)DFAVSPK	1	12	Succinyl-CoA:3-ketoacid-coenzyme A transferase OS=Sus scrofa OX=9823 GN=OXCT1 PE=1 SV=3	Succinyl-CoA:3-ketoacid-coenzyme A transferase	OXCT1	85.74	1395.634	-0.2	419	430	K1:succinyl modification:175.94;C5:Carbamidomethylation:1000.00	K419	TVDDIKKSTGCDF	11553.59715	15271.00227	14663.45654	13829.35199	4323.591113	7698.173076	5254.05594	5758.606709	2.401510067	0.006178107
D0G784	D0G784|D0G784_PIG:A0A4X1W2A2|A0A4X1W2A2_PIG:A0A4X1W292|A0A4X1W292_PIG:F1RPH0|F1RPH0_PIG:Q7SIB7|PGK1_PIG:K7GKJ8|K7GKJ8_PIG:A0A5G2QJC3|A0A5G2QJC3_PIG	K	IK(+100.02)AAIPSIK	2	9	Phosphoglycerate kinase (Fragment) OS=Sus scrofa OX=9823 GN=PGK1 PE=2 SV=1	Phosphoglycerate kinase (Fragment)	PGK1	61.88	1039.6277	1.2	27	35	K2:succinyl modification:122.76	K28	TNNQRIKAAIPSI	15171.9928	15403.79445	9377.235666	13317.67431	5645.091667	6811.415313	4258.165114	5571.557364	2.390296543	0.02120512
D0G6S3	D0G6S3|D0G6S3_PIG:A0A5G2QXX6|A0A5G2QXX6_PIG:F1SAF0|F1SAF0_PIG:A0A4X1V436|A0A4X1V436_PIG:A0A4X1V5N5|A0A4X1V5N5_PIG:A0A5G2QPK6|A0A5G2QPK6_PIG:A0A480N1D9|A0A480N1D9_PIG:A0A5G2QGG6|A0A5G2QGG6_PIG:P09623|DLDH_PIG:A0A5G2QH34|A0A5G2QH34_PIG:A0A4X1V5Q2|A0A4X1V5Q2_PIG	K	LNTK(+100.02)VIGATK	4	10	Dihydrolipoamide dehydrogenase (Fragment) OS=Sus scrofa OX=9823 GN=DLD PE=2 SV=1	Dihydrolipoamide dehydrogenase (Fragment)	DLD	64.89	1143.6499	1.1	274	283	K4:succinyl modification:56.47	K277	KFKLNTKVIGATK	19865.3266	35013.58613	29432.62114	28103.84462	14387.42928	5949.928514	15041.18506	11792.84762	2.383126242	0.037107599
B1A3A0	B1A3A0|B1A3A0_PIG:A0A4X1UWE7|A0A4X1UWE7_PIG:A0A4X1UUJ0|A0A4X1UUJ0_PIG:A0A5G2R1M2|A0A5G2R1M2_PIG:Q1KYT0|ENOB_PIG:A0A5G2RCS9|A0A5G2RCS9_PIG:A0A4X1UXN4|A0A4X1UXN4_PIG:A0A4X1UXP2|A0A4X1UXP2_PIG:A0A5G2R7R6|A0A5G2R7R6_PIG	K	A(+42.01)MQK(+100.02)IFAR	4	8	2-phospho-D-glycerate hydro-lyase OS=Sus scrofa OX=9823 GN=ENO3 PE=2 SV=1	2-phospho-D-glycerate hydro-lyase	ENO3	43.69	1105.559	1.8	2	9		K5	__MAMQKIFAREI	60790.07381	79391.7554	52129.73006	64103.85309	31535.25127	34837.18122	14387.26361	26919.8987	2.381281363	0.022134719
Q29554	Q29554|ECHA_PIG:A0A5G2R3M6|A0A5G2R3M6_PIG:A0A5G2RBW4|A0A5G2RBW4_PIG:B2ZF49|B2ZF49_PIG:A0A480VWY5|A0A480VWY5_PIG:A0A480PP93|A0A480PP93_PIG:A0A480PE19|A0A480PE19_PIG:A0A4X1TSV0|A0A4X1TSV0_PIG	K	NKFGAPQKEVK(+100.02)	11	11	Trifunctional enzyme subunit alpha, mitochondrial OS=Sus scrofa OX=9823 GN=HADHA PE=2 SV=1	Trifunctional enzyme subunit alpha, mitochondrial	HADHA	30.74	1344.7037	-2	352	362	K11:succinyl modification:0.00	K362	APQKEVKHLAILG	1131.067174	897.0236489	1088.64356	1038.911461	457.1017455	676.6451083	176.0747215	436.6071918	2.379510646	0.020416454
A0A480PTA3	A0A480PTA3|A0A480PTA3_PIG:A0A480THY1|A0A480THY1_PIG:A0A4X1TLA3|A0A4X1TLA3_PIG:A0A4X1TLG7|A0A4X1TLG7_PIG:A0A287AMX9|A0A287AMX9_PIG:A0A480TEA8|A0A480TEA8_PIG:A0A4X1TIX3|A0A4X1TIX3_PIG:A0A5G2QG61|A0A5G2QG61_PIG:A0A286ZRC3|A0A286ZRC3_PIG:A9JPD4|A9JPD4_PIG:A0A287A2X3|A0A287A2X3_PIG:F1RR45|F1RR45_PIG:A0A287AVT7|A0A287AVT7_PIG:A0A5G2R4L7|A0A5G2R4L7_PIG:A0A480TBF5|A0A480TBF5_PIG	K;K	AYSTLIK(+100.02)DK(+100.02)VNR	7	12	Carnitine O-acetyltransferase isoform 1 OS=Sus scrofa OX=9823 PE=3 SV=1	Carnitine O-acetyltransferase isoform 1		68.81	1606.8202	0.2	262	273		K;K268	AYSTLIKDKVNRE	2136.103372	2688.148979	1904.424574	2242.892308	717.9708283	1044.333879	1068.101194	943.4686338	2.377283386	0.007344949
A0A480PTA3	A0A480PTA3|A0A480PTA3_PIG:A0A480THY1|A0A480THY1_PIG:A0A4X1TLA3|A0A4X1TLA3_PIG:A0A4X1TLG7|A0A4X1TLG7_PIG:A0A287AMX9|A0A287AMX9_PIG:A0A480TEA8|A0A480TEA8_PIG:A0A4X1TIX3|A0A4X1TIX3_PIG:A0A5G2QG61|A0A5G2QG61_PIG:A0A286ZRC3|A0A286ZRC3_PIG:A9JPD4|A9JPD4_PIG:A0A287A2X3|A0A287A2X3_PIG:F1RR45|F1RR45_PIG:A0A287AVT7|A0A287AVT7_PIG:A0A5G2R4L7|A0A5G2R4L7_PIG:A0A480TBF5|A0A480TBF5_PIG	K;K	AYSTLIK(+100.02)DK(+100.02)VNR	9	12	Carnitine O-acetyltransferase isoform 1 OS=Sus scrofa OX=9823 PE=3 SV=1	Carnitine O-acetyltransferase isoform 1		68.81	1606.8202	0.2	262	273		K;K270	STLIKDKVNRESV	2136.103372	2688.148979	1904.424574	2242.892308	717.9708283	1044.333879	1068.101194	943.4686338	2.377283386	0.007344949
A0A4X1VUZ8	A0A4X1VUZ8|A0A4X1VUZ8_PIG:A0A4X1VWP2|A0A4X1VWP2_PIG	K	AVNELGEALAEC(+57.02)K(+100.02)LEVR	13	17	Uncharacterized protein OS=Sus scrofa OX=9823 PE=4 SV=1	Uncharacterized protein		67.22	1999.9884	0.2	1121	1137	C12:Carbamidomethylation:1000.00	K1133	EALAECKLEVRVP	184.9371336	349.8419079	218.5555584	251.1115333	115.0502065	83.51788756	118.5065716	105.6915552	2.375890229	0.047720566
A0A286ZQ47	A0A286ZQ47|A0A286ZQ47_PIG:A0A287B8N1|A0A287B8N1_PIG:A0A4X1TKN1|A0A4X1TKN1_PIG:Q1HL06|Q1HL06_PIG:A0A4X1TKH2|A0A4X1TKH2_PIG:Q2HYU2|PFKAM_PIG:A0A286ZIJ9|A0A286ZIJ9_PIG:A0A286ZKJ2|A0A286ZKJ2_PIG:A0A287B7N8|A0A287B7N8_PIG:I3LCA1|I3LCA1_PIG:A0A4X1TKL1|A0A4X1TKL1_PIG:A0A286ZU66|A0A286ZU66_PIG:A0A287BCP5|A0A287BCP5_PIG:A0A4X1TGN2|A0A4X1TGN2_PIG	K	DLQVNVEHLVQK(+100.02)MK	12	14	ATP-dependent 6-phosphofructokinase OS=Sus scrofa OX=9823 GN=PFKM PE=1 SV=1	ATP-dependent 6-phosphofructokinase	PFKM	47.75	1779.9189	-2.2	631	644	K12:succinyl modification:9.40	K642	VEHLVQKMKTTVK	3932.675108	2465.172635	2358.796608	2918.88145	1550.453939	1155.314992	993.5912903	1233.120074	2.367069933	0.034303077
I3LNB4	I3LNB4|I3LNB4_PIG:A0A4X1W5I7|A0A4X1W5I7_PIG	K	ETHK(+100.02)PLGDWRYPYMQ	4	15	Multifunctional fusion protein OS=Sus scrofa OX=9823 GN=ALDH4A1 PE=1 SV=3	Multifunctional fusion protein	ALDH4A1	48.93	2019.9149	-0.1	591	605		K594	VIKETHKPLGDWR	5758.983583	4791.109377	4816.215283	5122.102748	3488.105346	2135.654129	868.4162053	2164.05856	2.366896554	0.022671749
A0A4X1UH24	A0A4X1UH24|A0A4X1UH24_PIG:F1RFH9|F1RFH9_PIG:A0A4X1UHM9|A0A4X1UHM9_PIG:A0A5G2R940|A0A5G2R940_PIG:A0A287AL21|A0A287AL21_PIG:A0A480R346|A0A480R346_PIG:A0A287APK5|A0A287APK5_PIG	K	K(+100.02)SM(+15.99)SVYC(+57.02)SPAK	1	11	Calcium-transporting ATPase OS=Sus scrofa OX=9823 PE=3 SV=1	Calcium-transporting ATPase		35.3	1372.6003	0.7	486	496	K1:succinyl modification:33.05;M3:Oxidation (M):1000.00;C7:Carbamidomethylation:1000.00	K486	EFSRDRKSMSVYC	247.7260166	201.1921355	138.8244145	195.9141889	63.61294113	84.71236313	101.064764	83.13002276	2.35672002	0.027759861
F1RFY2	F1RFY2|F1RFY2_PIG:B1A3A0|B1A3A0_PIG:A0A480Q679|A0A480Q679_PIG:Q1KYT0|ENOB_PIG:A0A4X1UXN4|A0A4X1UXN4_PIG:A0A5G2R7R6|A0A5G2R7R6_PIG	K	TLGPALLEK(+100.02)K	9	10	2-phospho-D-glycerate hydro-lyase OS=Sus scrofa OX=9823 GN=ENO3 PE=1 SV=3	2-phospho-D-glycerate hydro-lyase	ENO3	81.52	1168.6703	4.6	78	87	K9:succinyl modification:0.00	K86	GPALLEKKLSVVD	102500.9218	136662.522	87475.85894	108879.7676	47586.30271	61155.42591	31031.50655	46591.07839	2.336923105	0.021341941
F1RFY2	F1RFY2|F1RFY2_PIG:B1A3A0|B1A3A0_PIG:A0A480Q679|A0A480Q679_PIG:Q1KYT0|ENOB_PIG:A0A4X1UXN4|A0A4X1UXN4_PIG:A0A5G2R7R6|A0A5G2R7R6_PIG	K	TLGPALLEKK(+100.02)	10	10	2-phospho-D-glycerate hydro-lyase OS=Sus scrofa OX=9823 GN=ENO3 PE=1 SV=3	2-phospho-D-glycerate hydro-lyase	ENO3	69.03	1168.6703	3.3	78	87	K10:succinyl modification:0.00	K87	PALLEKKLSVVDQ	102500.9218	136662.522	87475.85894	108879.7676	47586.30271	61155.42591	31031.50655	46591.07839	2.336923105	0.021341941
A0A287AME7	A0A287AME7|A0A287AME7_PIG:A0A5G2R1P4|A0A5G2R1P4_PIG:F1RT96|F1RT96_PIG:A0A4X1URS1|A0A4X1URS1_PIG	K	ALVFPK(+100.02)QFK	6	9	Acyl-CoA synthetase family member 2 OS=Sus scrofa OX=9823 GN=ACSF2 PE=1 SV=1	Acyl-CoA synthetase family member 2	ACSF2	38.19	1176.6543	0.3	174	182	K6:succinyl modification:5.77	K179	KALVFPKQFKTQQ	5443.635417	6716.369776	5561.564908	5907.190034	1463.50114	2870.810036	3249.450478	2527.920551	2.336778357	0.007585438
A0A4X1V5X5	A0A4X1V5X5|A0A4X1V5X5_PIG:A0A4X1VBN9|A0A4X1VBN9_PIG:A0A287B6I2|A0A287B6I2_PIG	K	GLAGVENVAELK(+100.02)K	12	13	Alpha-1,4 glucan phosphorylase OS=Sus scrofa OX=9823 PE=3 SV=1	Alpha-1,4 glucan phosphorylase		80.48	1426.7667	3.2	18	30	K12:succinyl modification:0.00	K29	ENVAELKKNFNRH	40851.85265	44545.2454	28743.51226	38046.8701	14953.60683	21630.63607	12287.91549	16290.71946	2.335493542	0.016964132
A0A4X1V5X5	A0A4X1V5X5|A0A4X1V5X5_PIG:A0A4X1VBN9|A0A4X1VBN9_PIG:A0A287B6I2|A0A287B6I2_PIG	K	GLAGVENVAELKK(+100.02)	13	13	Alpha-1,4 glucan phosphorylase OS=Sus scrofa OX=9823 PE=3 SV=1	Alpha-1,4 glucan phosphorylase		81.72	1426.7667	3.4	18	30	K13:succinyl modification:0.00	K30	NVAELKKNFNRHL	40851.85265	44545.2454	28743.51226	38046.8701	14953.60683	21630.63607	12287.91549	16290.71946	2.335493542	0.016964132
A0A287AFS2	A0A287AFS2|A0A287AFS2_PIG:P08835|ALBU_PIG:A0A4X1T5G4|A0A4X1T5G4_PIG:A0A287BAY9|A0A287BAY9_PIG:A0A286ZT13|A0A286ZT13_PIG:A0A4X1T4L3|A0A4X1T4L3_PIG:A0A481DC33|A0A481DC33_PIG:A0A287AMK0|A0A287AMK0_PIG:A2THZ2|A2THZ2_PIG:A0A4X1T5G0|A0A4X1T5G0_PIG	K	EKVLTSAAK(+100.02)QR	9	11	Albumin OS=Sus scrofa OX=9823 GN=ALB PE=1 SV=2	Albumin	ALB	69.52	1329.7252	-0.5	96	106	K9:succinyl modification:146.43	K104	VLTSAAKQRLKCA	10920.42607	13427.72002	7223.459854	10523.86865	3887.325725	6235.881151	3405.92411	4509.710329	2.333601913	0.039829976
A0A4X1UH24	A0A4X1UH24|A0A4X1UH24_PIG:F1RFH9|F1RFH9_PIG:A0A4X1UHM9|A0A4X1UHM9_PIG:A0A5G2R940|A0A5G2R940_PIG:Q8WMV6|Q8WMV6_PIG:A0A287AL21|A0A287AL21_PIG:A0A480R346|A0A480R346_PIG:A0A287APK5|A0A287APK5_PIG	K	DQMAATEQDK(+100.02)TPLQQK	10	16	Calcium-transporting ATPase OS=Sus scrofa OX=9823 PE=3 SV=1	Calcium-transporting ATPase		71.82	1930.8942	1.9	231	246	K10:succinyl modification:19.69	K240	AATEQDKTPLQQK	1237.168352	1018.302792	686.5337434	980.6682957	630.6670593	254.423514	380.048951	421.7131748	2.325439076	0.045330959
A0A480VZZ4	A0A480VZZ4|A0A480VZZ4_PIG:A0A2C9F3B1|A0A2C9F3B1_PIG:A0A4X1TA40|A0A4X1TA40_PIG:A0A287BHY7|A0A287BHY7_PIG:B2ZF47|B2ZF47_PIG:Q2XQV4|ALDH2_PIG	K	VAFTGSTEVGHLIQVAAGK(+100.02)SNLK	19	23	Aldehyde dehydrogenase, mitochondrial isoform 1 OS=Sus scrofa OX=9823 PE=3 SV=1	Aldehyde dehydrogenase, mitochondrial isoform 1		48.29	2426.2805	2.5	262	284	K19:succinyl modification:0.00	K280	IQVAAGKSNLKRV	689.748996	434.4545476	795.7975996	640.000381	275.6028285	322.7273782	230.4767583	276.2689883	2.316584228	0.030162007
F1RFY2	F1RFY2|F1RFY2_PIG:B1A3A0|B1A3A0_PIG:A0A480Q679|A0A480Q679_PIG:A0A4X1UWE7|A0A4X1UWE7_PIG:A0A4X1UUJ0|A0A4X1UUJ0_PIG:A0A5G2R1M2|A0A5G2R1M2_PIG:Q1KYT0|ENOB_PIG:A0A5G2RCS9|A0A5G2RCS9_PIG:A0A4X1UXN4|A0A4X1UXN4_PIG:A0A4X1UXP2|A0A4X1UXP2_PIG:A0A5G2R7R6|A0A5G2R7R6_PIG	K	LGELYK(+100.02)SFIK	6	10	2-phospho-D-glycerate hydro-lyase OS=Sus scrofa OX=9823 GN=ENO3 PE=1 SV=3	2-phospho-D-glycerate hydro-lyase	ENO3	71.12	1296.6965	2.2	282	291	K6:succinyl modification:14.77	K287	KLGELYKSFIKNY	22088.11694	23520.17148	18337.15085	21315.14642	11416.04383	9121.569228	7073.227937	9203.613666	2.315954058	0.003686711
A0A4X1UH24	A0A4X1UH24|A0A4X1UH24_PIG:F1RFH9|F1RFH9_PIG:A0A4X1UHM9|A0A4X1UHM9_PIG:A0A5G2R940|A0A5G2R940_PIG:A0A287AL21|A0A287AL21_PIG:A0A480R346|A0A480R346_PIG:A0A287APK5|A0A287APK5_PIG	K	ILTIK(+100.02)STTLR	5	10	Calcium-transporting ATPase OS=Sus scrofa OX=9823 PE=3 SV=1	Calcium-transporting ATPase		62.06	1244.734	0.9	159	168		K163	IRILTIKSTTLRV	32102.22001	31145.40366	18355.91817	27201.18061	12477.86046	13240.61515	9623.684261	11780.71996	2.308957408	0.027855063
A0A480MJB6	A0A480MJB6|A0A480MJB6_PIG:A0A480XAB2|A0A480XAB2_PIG:A0A4X1UXH5|A0A4X1UXH5_PIG:A0A287A8I4|A0A287A8I4_PIG:A0A4X1V091|A0A4X1V091_PIG:I3LMN2|I3LMN2_PIG:A0A4X1UXD8|A0A4X1UXD8_PIG:A0A5G2Q9R0|A0A5G2Q9R0_PIG:A0A5G2R755|A0A5G2R755_PIG:A0A5G2QNW6|A0A5G2QNW6_PIG:A0A5G2QEZ4|A0A5G2QEZ4_PIG:A0A5G2QSN0|A0A5G2QSN0_PIG:A0A5G2R4U0|A0A5G2R4U0_PIG:A0A4X1UXG9|A0A4X1UXG9_PIG:A0A4X1UXA7|A0A4X1UXA7_PIG:A0A4X1UZ52|A0A4X1…	K	IIEEAPGPGIK(+100.02)PEVR	11	15	Methylcrotonoyl-CoA carboxylase subunit alpha, mitochondrial isoform 1 OS=Sus scrofa OX=9823 PE=4 SV=1	Methylcrotonoyl-CoA carboxylase subunit alpha, mitochondrial isoform 1		69.43	1703.9093	-0.5	279	293		K289	APGPGIKPEVRKK	10057.83201	9156.183799	12674.27488	10629.43023	3474.350237	6084.379999	4277.89903	4612.209755	2.304628539	0.010006729
A0A286ZQ47	A0A286ZQ47|A0A286ZQ47_PIG:A0A287B8N1|A0A287B8N1_PIG:A0A4X1TKN1|A0A4X1TKN1_PIG:Q1HL06|Q1HL06_PIG:A0A4X1TKH2|A0A4X1TKH2_PIG:Q2HYU2|PFKAM_PIG:A0A286ZIJ9|A0A286ZIJ9_PIG:A0A286ZKJ2|A0A286ZKJ2_PIG:A0A287B7N8|A0A287B7N8_PIG:I3LCA1|I3LCA1_PIG:A0A4X1TKL1|A0A4X1TKL1_PIG:A0A286ZU66|A0A286ZU66_PIG:A0A287BCP5|A0A287BCP5_PIG:A0A4X1TGN2|A0A4X1TGN2_PIG:A0A480PMV8|A0A480PMV8_PIG	K	AGK(+100.02)ITAEEANK	3	11	ATP-dependent 6-phosphofructokinase OS=Sus scrofa OX=9823 GN=PFKM PE=1 SV=1	ATP-dependent 6-phosphofructokinase	PFKM	68.97	1230.6091	0.7	169	179	K3:succinyl modification:99.62	K171	DLQKAGKITAEEA	3223.613839	3427.937875	3224.658233	3292.069982	2532.166754	274.2473543	1519.320035	1441.911381	2.283129203	0.047910288
A0A4X1VUZ8	A0A4X1VUZ8|A0A4X1VUZ8_PIG:A0A4X1VWP2|A0A4X1VWP2_PIG	K	NGVEVRPSK(+100.02)R	9	10	Uncharacterized protein OS=Sus scrofa OX=9823 PE=4 SV=1	Uncharacterized protein		37.26	1240.6523	-3.8	473	482		K481	VEVRPSKRITISH	806.2026843	926.8981175	712.3490562	815.1499526	436.3469292	517.1456665	125.3069031	359.599833	2.26682517	0.02768546
F1SRC5	F1SRC5|F1SRC5_PIG:A0A0B8RTA5|A0A0B8RTA5_PIG:A0A4X1W359|A0A4X1W359_PIG:A0A480JJZ5|A0A480JJZ5_PIG:A0A4X1W364|A0A4X1W364_PIG:P16276|ACON_PIG	K	YDLLEK(+100.02)NIDIVRK	6	13	Aconitate hydratase, mitochondrial OS=Sus scrofa OX=9823 GN=ACO2 PE=1 SV=3	Aconitate hydratase, mitochondrial	ACO2	90.76	1717.925	4.3	45	57	K6:succinyl modification:53.63	K50	RYDLLEKNIDIVR	29680.82824	33547.51601	41082.99648	34770.44691	12287.85498	18898.58191	14952.2423	15379.55973	2.260821995	0.007363298
A0A480W2P7	A0A480W2P7|A0A480W2P7_PIG:A0A5G2R391|A0A5G2R391_PIG:A0A0B8RVP0|A0A0B8RVP0_PIG:A0A4X1TH88|A0A4X1TH88_PIG:A0A4X1TI67|A0A4X1TI67_PIG:A0A5G2RHQ2|A0A5G2RHQ2_PIG:A0A287AI66|A0A287AI66_PIG:F1RR06|F1RR06_PIG:A0A4X1TFQ4|A0A4X1TFQ4_PIG	K	EKGSETDSAQDQPVK(+100.02)	15	15	Glycylpeptide N-tetradecanoyltransferase OS=Sus scrofa OX=9823 PE=3 SV=1	Glycylpeptide N-tetradecanoyltransferase		28.16	1717.7643	-1.1	66	80	K15:succinyl modification:26.60	K80	AQDQPVKMNSLPA	56169.79688	91981.14459	60468.0404	69539.66062	25126.41185	40219.7445	27199.8281	30848.66148	2.254219706	0.034129416
A0A4X1SJS3	A0A4X1SJS3|A0A4X1SJS3_PIG:A0A4X1SL20|A0A4X1SL20_PIG:Q9TV62|MYH4_PIG:Q9TV63|MYH2_PIG:A0A5G2Q7D6|A0A5G2Q7D6_PIG:Q95249|Q95249_PIG:A0A287AZK1|A0A287AZK1_PIG:F1SS64|F1SS64_PIG	K	KNMEQTVK(+100.02)DLQHR	8	13	Myosin-4 OS=Sus scrofa OX=9823 GN=MYH4 PE=3 SV=1	Myosin-4	MYH4	55.63	1725.8468	-2.2	1783	1795	K8:succinyl modification:50.34	K1790	NMEQTVKDLQHRL	620.1965029	874.0852194	912.4208796	802.2342006	240.15457	485.1860874	342.8130306	356.0512293	2.253142623	0.01835454
A0A287A8H8	A0A287A8H8|A0A287A8H8_PIG:A0A4X1TAD0|A0A4X1TAD0_PIG:B2ZF47|B2ZF47_PIG:Q2XQV4|ALDH2_PIG	K	TVTVK(+100.02)VPQK	5	9	Aldehyde dehydrogenase, mitochondrial OS=Sus scrofa OX=9823 GN=ALDH2 PE=1 SV=2	Aldehyde dehydrogenase, mitochondrial	ALDH2	43.85	1098.6284	0.1	430	438	K5:succinyl modification:34.30	K434	VKTVTVKVPQKNS	2474.593446	4468.659965	3106.888973	3350.047461	1556.843951	1890.916315	1020.172564	1489.310944	2.249394242	0.043926329
A0A4X1SJS3	A0A4X1SJS3|A0A4X1SJS3_PIG:A0A4X1SL20|A0A4X1SL20_PIG:Q9TV62|MYH4_PIG:Q9TV63|MYH2_PIG:A0A5G2Q7D6|A0A5G2Q7D6_PIG:Q95249|Q95249_PIG:A0A287AZK1|A0A287AZK1_PIG:F1SS64|F1SS64_PIG	K	NM(+15.99)EQTVK(+100.02)DLQHR	7	12	Myosin-4 OS=Sus scrofa OX=9823 GN=MYH4 PE=3 SV=1	Myosin-4	MYH4	51.74	1613.7467	-0.6	1784	1795		K1790	NMEQTVKDLQHRL	1523.883025	1387.86598	1124.11225	1345.287085	576.9209972	662.2256014	559.2615715	599.46939	2.244129738	0.003579354
Q29551	Q29551|SCOT1_PIG:A0A0B8RVM9|A0A0B8RVM9_PIG:A0A4X1T123|A0A4X1T123_PIG:A0A481C159|A0A481C159_PIG:A0A5G2RD73|A0A5G2RD73_PIG:A0A5G2QI86|A0A5G2QI86_PIG:A0A5G2Q8L3|A0A5G2Q8L3_PIG	K	DGSIAIASK(+100.02)PR	9	11	Succinyl-CoA:3-ketoacid coenzyme A transferase 1, mitochondrial OS=Sus scrofa OX=9823 GN=OXCT1 PE=1 SV=2	Succinyl-CoA:3-ketoacid coenzyme A transferase 1, mitochondrial	OXCT1	70.35	1213.6302	-3.2	177	187		K185	SIAIASKPREVRE	6836.979668	7690.909576	10082.17235	8203.353865	2965.287339	4975.943104	3058.846183	3666.692208	2.237262742	0.017957243
P29804	P29804|ODPA_PIG:A0A5G2RNK8|A0A5G2RNK8_PIG:A0A4X1V4S1|A0A4X1V4S1_PIG:I3LCI2|I3LCI2_PIG:A0A5K1VBH1|A0A5K1VBH1_PIG:A0A4X1V1M9|A0A4X1V1M9_PIG:A0A480VQH5|A0A480VQH5_PIG:A0A4X1V4U7|A0A4X1V4U7_PIG:A0A5G2QMB8|A0A5G2QMB8_PIG	K	MELK(+100.02)ADQLYK	4	10	Pyruvate dehydrogenase E1 component subunit alpha, somatic form, mitochondrial (Fragment) OS=Sus scrofa OX=9823 GN=PDHA1 PE=1 SV=1	Pyruvate dehydrogenase E1 component subunit alpha, somatic form, mitochondrial (Fragment)	PDHA1	68.81	1337.6537	-0.2	73	82	K4:succinyl modification:49.54	K76	VRRMELKADQLYK	6319.282859	9779.974886	5837.081189	7312.112978	2735.994505	4468.215921	2666.890263	3290.366896	2.222278916	0.042984422
A0A4X1UD45	A0A4X1UD45|A0A4X1UD45_PIG:A0A4X1U902|A0A4X1U902_PIG:A0A480SN35|A0A480SN35_PIG	K	AGTSVK(+100.02)LR	6	8	Uncharacterized protein OS=Sus scrofa OX=9823 PE=3 SV=1	Uncharacterized protein		39.11	930.5134	8.5	20483	20490		K20488	RAGTSVKLRAGIS	1283.886802	1044.41591	851.5807283	1059.961147	670.7028861	592.923088	169.7358334	477.7872692	2.218479259	0.043421746
F1RFH9	F1RFH9|F1RFH9_PIG:A0A4X1UHM9|A0A4X1UHM9_PIG:A0A5G2R940|A0A5G2R940_PIG:A0A287AL21|A0A287AL21_PIG:A0A480R346|A0A480R346_PIG:A0A287APK5|A0A287APK5_PIG	K	AAVGNK(+100.02)MFVK	6	10	Calcium-transporting ATPase OS=Sus scrofa OX=9823 GN=ATP2A1 PE=1 SV=3	Calcium-transporting ATPase	ATP2A1	62.62	1163.6008	0.4	505	514	K6:succinyl modification:25.70	K510	RAAVGNKMFVKGA	38239.94815	34602.86748	20995.33963	31279.38508	15888.44347	14961.88482	11461.86573	14104.06467	2.217756782	0.033864796
A0A481C945	A0A481C945|A0A481C945_PIG:A0A481DNJ7|A0A481DNJ7_PIG:A0A4X1VZX0|A0A4X1VZX0_PIG:A0A5G2QST4|A0A5G2QST4_PIG:A0A480M7E5|A0A480M7E5_PIG:D0G6X4|D0G6X4_PIG	K	EVLEYNVVGGK(+100.02)YNR	11	14	Farnesyl pyrophosphate synthase isoform a OS=Sus scrofa OX=9823 PE=3 SV=1	Farnesyl pyrophosphate synthase isoform a		52.15	1738.8525	-4.5	115	128		K125	YNVVGGKYNRGIT	251.9539244	334.5889493	199.2548432	261.9325723	113.30086	150.3498792	91.14346028	118.2647332	2.214798658	0.028816751
D0G784	D0G784|D0G784_PIG:A0A4X1W2A2|A0A4X1W2A2_PIG:A0A4X1W292|A0A4X1W292_PIG:F1RPH0|F1RPH0_PIG:A0A4X1VWX9|A0A4X1VWX9_PIG:Q7SIB7|PGK1_PIG:K7GKJ8|K7GKJ8_PIG:A0A5G2QJC3|A0A5G2QJC3_PIG:A0A5G2R4C4|A0A5G2R4C4_PIG	K	K(+100.02)YSEAVAR	1	8	Phosphoglycerate kinase (Fragment) OS=Sus scrofa OX=9823 GN=PGK1 PE=2 SV=1	Phosphoglycerate kinase (Fragment)	PGK1	45.31	1022.5032	1.4	310	317		K310	GPESSKKYSEAVA	11080.35249	12258.25747	11060.28075	11466.2969	4959.622073	7001.80444	3607.2683	5189.564938	2.209490977	0.004118936
Q1G1K7	Q1G1K7|Q1G1K7_PIG:Q1G1L1|Q1G1L1_PIG:A0A4X1SI72|A0A4X1SI72_PIG:A0A480P340|A0A480P340_PIG:Q1G1L0|Q1G1L0_PIG:A0A4X1SHR3|A0A4X1SHR3_PIG:A0A5G2Q9X2|A0A5G2Q9X2_PIG:A0A287A487|A0A287A487_PIG:Q1G1K9|Q1G1K9_PIG	K	KVIK(+100.02)VGK	4	7	Isocitrate dehydrogenase [NAD] subunit, mitochondrial OS=Sus scrofa OX=9823 GN=IDH3B PE=1 SV=1	Isocitrate dehydrogenase [NAD] subunit, mitochondrial	IDH3B	35.6	870.5538	-2.7	351	357	K4:succinyl modification:34.76	K354	AVKKVIKVGKVRT	6178.965059	5788.112378	5390.114013	5785.730483	3093.911925	2790.785798	1978.408942	2621.035555	2.207421594	0.001426471
A0A287AFS2	A0A287AFS2|A0A287AFS2_PIG:P08835|ALBU_PIG:A0A4X1T5G4|A0A4X1T5G4_PIG:A0A287BAY9|A0A287BAY9_PIG:A0A286ZT13|A0A286ZT13_PIG:A0A4X1T4L3|A0A4X1T4L3_PIG:A0A287AMK0|A0A287AMK0_PIG:A2THZ2|A2THZ2_PIG:A0A4X1T5G0|A0A4X1T5G0_PIG	K	K(+100.02)LGLVGSR	1	8	Albumin OS=Sus scrofa OX=9823 GN=ALB PE=1 SV=2	Albumin	ALB	53.53	928.5342	2.2	338	345		K338	LVEVARKLGLVGS	102363.1038	110061.4907	67833.41677	93419.33709	33528.61073	59901.28235	33820.18442	42416.6925	2.202419179	0.031133148
F1RFY2	F1RFY2|F1RFY2_PIG:B1A3A0|B1A3A0_PIG:A0A480Q679|A0A480Q679_PIG:A0A4X1UWE7|A0A4X1UWE7_PIG:A0A4X1UUJ0|A0A4X1UUJ0_PIG:A0A5G2R1M2|A0A5G2R1M2_PIG:Q1KYT0|ENOB_PIG:A0A5G2RCS9|A0A5G2RCS9_PIG:A0A4X1UXN4|A0A4X1UXN4_PIG:A0A4X1UXP2|A0A4X1UXP2_PIG:A0A5G2R7R6|A0A5G2R7R6_PIG	K	IAQAVEK(+100.02)K	7	8	2-phospho-D-glycerate hydro-lyase OS=Sus scrofa OX=9823 GN=ENO3 PE=1 SV=3	2-phospho-D-glycerate hydro-lyase	ENO3	55.89	985.5444	0	334	341	K7:succinyl modification:0.00	K340	IAQAVEKKACNCL	78410.5627	97187.82852	76085.60089	83894.66403	39902.97376	51942.12607	22967.52994	38270.87659	2.192128101	0.013160712
A0A287BG23	A0A287BG23|A0A287BG23_PIG:A0SNU7|A0SNU7_PIG:A0A076KRX0|A0A076KRX0_PIG:A0A481CCJ1|A0A481CCJ1_PIG:A0A4X1UVA4|A0A4X1UVA4_PIG:A0A4X1UVA2|A0A4X1UVA2_PIG:G3CKJ2|G3CKJ2_PIG:A0A286ZVK5|A0A286ZVK5_PIG:A0A481CPX2|A0A481CPX2_PIG:P00355|G3P_PIG:Q9TT74|Q9TT74_PIG:Q0Q4G7|Q0Q4G7_PIG	K	AGAHLK(+100.02)GGAK	6	10	Glyceraldehyde-3-phosphate dehydrogenase OS=Sus scrofa OX=9823 GN=GAPDH PE=3 SV=1	Glyceraldehyde-3-phosphate dehydrogenase	GAPDH	87.98	1008.5352	1.4	166	175	K6:succinyl modification:77.13	K171	KAGAHLKGGAKRV	49214.07794	50622.58571	40025.13609	46620.59991	22647.17799	26284.32742	14890.7391	21274.0815	2.191427155	0.005831175
A0A5G2QI32	A0A5G2QI32|A0A5G2QI32_PIG:A0A4X1W7R3|A0A4X1W7R3_PIG:A0A4X1W814|A0A4X1W814_PIG:A0A5G2QPK4|A0A5G2QPK4_PIG	K	TVGIDDITGEPLVQREDDK(+100.02)PETVVKR	19	26	Nucleoside-diphosphate kinase OS=Sus scrofa OX=9823 GN=AK3 PE=1 SV=1	Nucleoside-diphosphate kinase	AK3	69.18	3008.5303	0.6	107	132	K19:succinyl modification:28.13	K125	VQREDDKPETVVK	5596.265488	4739.914016	5342.768642	5226.316049	2241.289751	2622.607411	2338.184972	2400.694045	2.17700213	0.000531792
A0A4X1UD45	A0A4X1UD45|A0A4X1UD45_PIG:A0A4X1U902|A0A4X1U902_PIG:A0A480SN35|A0A480SN35_PIG	K	VGLK(+100.02)GVEFNVPR	4	12	Uncharacterized protein OS=Sus scrofa OX=9823 PE=3 SV=1	Uncharacterized protein		51.9	1413.7616	6.6	9253	9264		K9256	ITKVGLKGVEFNV	217.4002948	228.9859612	299.2860346	248.5574302	55.09332464	120.7044518	168.4337407	114.7438391	2.166194126	0.032478891
A0A5G2QI32	A0A5G2QI32|A0A5G2QI32_PIG:A0A4X1W7R3|A0A4X1W7R3_PIG:F1SK45|F1SK45_PIG:A0A4X1W814|A0A4X1W814_PIG:A0A5G2QPK4|A0A5G2QPK4_PIG	K	TVGIDDITGEPLVQREDDK(+100.02)PETVVK	19	25	Nucleoside-diphosphate kinase OS=Sus scrofa OX=9823 GN=AK3 PE=1 SV=1	Nucleoside-diphosphate kinase	AK3	37.57	2852.429	-0.7	107	131	K19:succinyl modification:5.14	K125	VQREDDKPETVVK	854.0648254	1322.965541	1102.896413	1093.308926	402.2329073	740.3703205	372.8506979	505.1513086	2.164319695	0.030639624
F1RFY2	F1RFY2|F1RFY2_PIG:B1A3A0|B1A3A0_PIG:A0A480Q679|A0A480Q679_PIG:Q1KYT0|ENOB_PIG:A0A5G2RCS9|A0A5G2RCS9_PIG:A0A4X1UXN4|A0A4X1UXN4_PIG:A0A4X1UXP2|A0A4X1UXP2_PIG:A0A5G2R7R6|A0A5G2R7R6_PIG	K	AVEHINK(+100.02)TLGPALLEK	7	16	2-phospho-D-glycerate hydro-lyase OS=Sus scrofa OX=9823 GN=ENO3 PE=1 SV=3	2-phospho-D-glycerate hydro-lyase	ENO3	93.87	1832.0043	3.5	71	86	K7:succinyl modification:123.34	K77	AVEHINKTLGPAL	40697.57372	43200.45923	35822.99234	39907.00843	20123.06924	21314.96193	13950.77434	18462.93517	2.161466097	0.002422733
A0A5G2QRY9	A0A5G2QRY9|A0A5G2QRY9_PIG:A0A4X1SJD5|A0A4X1SJD5_PIG:A0A5G2Q7D6|A0A5G2Q7D6_PIG:A0A287AZK1|A0A287AZK1_PIG:A0A5G2R196|A0A5G2R196_PIG:F1SS64|F1SS64_PIG:A0A4X1SJS3|A0A4X1SJS3_PIG:A0A4X1SL20|A0A4X1SL20_PIG:A0A4X1SJ63|A0A4X1SJ63_PIG:A0A287AMA4|A0A287AMA4_PIG:A0A5G2QLY9|A0A5G2QLY9_PIG:Q9TV62|MYH4_PIG:A0A4X1SL66|A0A4X1SL66_PIG:Q9TV63|MYH2_PIG:F1SS62|F1SS62_PIG:A0A4X1SI01|A0A4X1SI01_PIG	K	AKGNLEK(+100.02)MC(+57.02)R	7	10	Uncharacterized protein OS=Sus scrofa OX=9823 GN=MYH8 PE=3 SV=1	Uncharacterized protein	MYH8	72.56	1305.6169	-0.4	1246	1255	K7:succinyl modification:43.39;C9:Carbamidomethylation:1000.00	K1252	AKGNLEKMCRTLE	16858.75677	18541.68558	15029.42145	16809.9546	10425.06649	9366.815969	3543.632346	7778.504934	2.161077835	0.018865061
A0A4X1SJS3	A0A4X1SJS3|A0A4X1SJS3_PIG:Q9TV62|MYH4_PIG:A0A4X1SL66|A0A4X1SL66_PIG	K	LQDAEEHVEAVNAK(+100.02)C(+57.02)ASLEK	14	20	Myosin-4 OS=Sus scrofa OX=9823 GN=MYH4 PE=3 SV=1	Myosin-4	MYH4	125.72	2340.0903	0.9	1396	1415	K14:succinyl modification:55.13;C15:Carbamidomethylation:1000.00	K1409	VEAVNAKCASLEK	69938.77124	74971.20847	58130.67238	67680.21736	27287.19082	39908.61641	27546.26983	31580.69235	2.143088461	0.005144811
F1SRC5	F1SRC5|F1SRC5_PIG:A0A0B8RTA5|A0A0B8RTA5_PIG:A0A480XXW9|A0A480XXW9_PIG:A0A4X1W359|A0A4X1W359_PIG:A0A480JJZ5|A0A480JJZ5_PIG:A0A4X1W364|A0A4X1W364_PIG:P16276|ACON_PIG	K	GK(+100.02)C(+57.02)TTDHISAAGPWLK	2	16	Aconitate hydratase, mitochondrial OS=Sus scrofa OX=9823 GN=ACO2 PE=1 SV=3	Aconitate hydratase, mitochondrial	ACO2	70.83	1840.8778	-3.2	589	604	K2:succinyl modification:50.91;C3:Carbamidomethylation:1000.00	K590	LIKVKGKCTTDHI	6696.119335	8439.160124	5214.355614	6783.211691	1821.092012	4467.781133	3207.000989	3165.291378	2.142997557	0.039873726
A0A4X1U1Q7	A0A4X1U1Q7|A0A4X1U1Q7_PIG:F1SUE4|F1SUE4_PIG	K	ISTVELEDFK(+100.02)R	10	11	LRRNT domain-containing protein OS=Sus scrofa OX=9823 GN=ASPN PE=3 SV=1	LRRNT domain-containing protein	ASPN	28.12	1435.7195	-5.8	243	253		K252	VELEDFKRYKELQ	262.6337116	272.7122775	213.6364024	249.6607972	98.21716559	68.33947673	183.2291609	116.5952677	2.141260122	0.026876767
P29804	P29804|ODPA_PIG:A0A4X1V4S1|A0A4X1V4S1_PIG:I3LCI2|I3LCI2_PIG:A0A5K1VBH1|A0A5K1VBH1_PIG:A0A4X1V1M9|A0A4X1V1M9_PIG:A0A480VQH5|A0A480VQH5_PIG:A0A4X1V4U7|A0A4X1V4U7_PIG:A0A5G2QMB8|A0A5G2QMB8_PIG	K	SGK(+100.02)GPILMELQTYR	3	14	Pyruvate dehydrogenase E1 component subunit alpha, somatic form, mitochondrial (Fragment) OS=Sus scrofa OX=9823 GN=PDHA1 PE=1 SV=1	Pyruvate dehydrogenase E1 component subunit alpha, somatic form, mitochondrial (Fragment)	PDHA1	89.63	1691.8552	-1.5	274	287		K276	AYCRSGKGPILME	10034.52944	10759.55977	11646.68069	10813.58997	4992.976718	7112.952364	3081.309786	5062.412956	2.136054498	0.01014113
A0A4X1SJS3	A0A4X1SJS3|A0A4X1SJS3_PIG:Q9TV62|MYH4_PIG:A0A4X1SL66|A0A4X1SL66_PIG	K	ELEEK(+100.02)MVALMQEK	5	13	Myosin-4 OS=Sus scrofa OX=9823 GN=MYH4 PE=3 SV=1	Myosin-4	MYH4	76.59	1676.8	1.7	871	883	K5:succinyl modification:92.28	K875	RKELEEKMVALMQ	19140.36843	19848.31917	10803.36776	16597.35179	8552.809612	9026.371392	5735.906515	7771.69584	2.135615203	0.045695562
A0A287AFS2	A0A287AFS2|A0A287AFS2_PIG:P08835|ALBU_PIG:A0A4X1T5G4|A0A4X1T5G4_PIG:A0A287BAY9|A0A287BAY9_PIG:A0A286ZT13|A0A286ZT13_PIG:A0A4X1T4L3|A0A4X1T4L3_PIG:A0A481DC33|A0A481DC33_PIG:A0A287AMK0|A0A287AMK0_PIG:A2THZ2|A2THZ2_PIG:A0A4X1T5G0|A0A4X1T5G0_PIG	K	LK(+100.02)C(+57.02)ASIQK	2	8	Albumin OS=Sus scrofa OX=9823 GN=ALB PE=1 SV=2	Albumin	ALB	61.26	1046.543	-0.9	107	114	K2:succinyl modification:113.99;C3:Carbamidomethylation:1000.00	K108	AAKQRLKCASIQK	68867.1	78484.33987	50573.79596	65975.07861	24479.17027	45104.72762	23120.10333	30901.33374	2.135023658	0.031843993
A0A480SN35	A0A480SN35|A0A480SN35_PIG	K	LEC(+57.02)K(+100.02)ITGSPEIR	4	12	Titin isoform X6 OS=Sus scrofa OX=9823 PE=3 SV=1	Titin isoform X6		55.86	1501.7446	-0.3	910	921	C3:Carbamidomethylation:1000.00	K913	SARLECKITGSPE	1322.742565	944.5101953	1151.896174	1139.716311	424.6776602	512.6383225	671.438142	536.2513749	2.125339654	0.009992588
A0A4X1UD45	A0A4X1UD45|A0A4X1UD45_PIG:A0A4X1U902|A0A4X1U902_PIG:A0A480SN35|A0A480SN35_PIG	K	SVTFWC(+57.02)K(+100.02)VNR	7	10	Uncharacterized protein OS=Sus scrofa OX=9823 PE=3 SV=1	Uncharacterized protein		50.37	1395.6605	-0.4	6347	6356	C6:Carbamidomethylation:1000.00	K6353	SVTFWCKVNRLNV	3587.831441	2950.534094	1953.377262	2830.580932	1717.722648	1340.911978	946.2518862	1334.962171	2.120345426	0.04650039
F1RFY2	F1RFY2|F1RFY2_PIG:B1A3A0|B1A3A0_PIG:I3LCN1|I3LCN1_PIG:A0A480Q679|A0A480Q679_PIG:A0A287AVF3|A0A287AVF3_PIG:Q1KYT0|ENOB_PIG:A0A5G2RCS9|A0A5G2RCS9_PIG:A0A4X1UXN4|A0A4X1UXN4_PIG:A0A4X1UXP2|A0A4X1UXP2_PIG:A0A4X1V0M0|A0A4X1V0M0_PIG:A0A5G2R7R6|A0A5G2R7R6_PIG	K	YLGK(+100.02)GVLK	4	8	2-phospho-D-glycerate hydro-lyase OS=Sus scrofa OX=9823 GN=ENO3 PE=1 SV=3	2-phospho-D-glycerate hydro-lyase	ENO3	55.6	976.5593	2.7	63	70	K4:succinyl modification:22.37	K66	KSRYLGKGVLKAV	115740.9215	123021.8136	106340.7732	115034.5028	55021.67284	72652.40965	35592.98904	54422.35718	2.113736132	0.006686916
A0A286ZRC3	A0A286ZRC3|A0A286ZRC3_PIG:A9JPD4|A9JPD4_PIG:A0A287A2X3|A0A287A2X3_PIG:A0A4X1TLA3|A0A4X1TLA3_PIG:A0A4X1TLG7|A0A4X1TLG7_PIG:A0A287AVT7|A0A287AVT7_PIG:A0A5G2R4L7|A0A5G2R4L7_PIG:A0A5G2QG61|A0A5G2QG61_PIG	K	K(+100.02)AVQAHR	1	7	Carnitine O-acetyltransferase OS=Sus scrofa OX=9823 GN=CRAT PE=1 SV=1	Carnitine O-acetyltransferase	CRAT	61.3	908.4828	1.4	498	504		K498	KVELLRKAVQAHR	5718.607463	7115.36019	4280.214724	5704.727459	1837.599084	3350.4781	2924.645841	2704.241008	2.109548462	0.03253434
A0A4X1UH24	A0A4X1UH24|A0A4X1UH24_PIG:F1RFH9|F1RFH9_PIG:A0A4X1UHM9|A0A4X1UHM9_PIG:A0A5G2R940|A0A5G2R940_PIG:A0A287AL21|A0A287AL21_PIG:A0A480R346|A0A480R346_PIG:A0A287APK5|A0A287APK5_PIG	K	K(+100.02)AEIGIAM(+15.99)GSGTAVAK	1	16	Calcium-transporting ATPase OS=Sus scrofa OX=9823 PE=3 SV=1	Calcium-transporting ATPase		59.17	1618.8236	-0.5	692	707	K1:succinyl modification:69.91;M8:Oxidation (M):1000.00	K692	DAPALKKAEIGIA	405.4860564	538.2646606	385.5616687	443.1041286	327.1255635	164.4361535	138.679619	210.0804453	2.109211678	0.037446002
A0A4X1SYT7	A0A4X1SYT7|A0A4X1SYT7_PIG:A0A4X1SZL1|A0A4X1SZL1_PIG:B5SYT7|B5SYT7_PIG:B2CR56|B2CR56_PIG:A0A4X1SZ96|A0A4X1SZ96_PIG:A6NA29|A6NA29_PIG:A0A287BJN4|A0A287BJN4_PIG:A0A4X1SZ14|A0A4X1SZ14_PIG	K	YMQK(+100.02)SFQR	4	8	AMP deaminase OS=Sus scrofa OX=9823 GN=AMPD1 PE=3 SV=1	AMP deaminase	AMPD1	46.17	1186.5441	1	150	157		K153	REKYMQKSFQRFP	1835.659673	2017.759537	1397.840263	1750.419824	638.4465449	860.2704303	998.9888015	832.5685922	2.10243317	0.012318106
F1SRC5	F1SRC5|F1SRC5_PIG:A0A0B8RTA5|A0A0B8RTA5_PIG:A0A4X1W359|A0A4X1W359_PIG:A0A4X1W364|A0A4X1W364_PIG:P16276|ACON_PIG	K	DFAPGK(+100.02)PLK	6	9	Aconitate hydratase, mitochondrial OS=Sus scrofa OX=9823 GN=ACO2 PE=1 SV=3	Aconitate hydratase, mitochondrial	ACO2	66.07	1071.5601	1.5	730	738	K6:succinyl modification:24.24	K735	KDFAPGKPLKCII	74090.03482	102456.9563	101378.3888	92641.7933	37071.96589	50705.61465	44915.01343	44230.86466	2.094505591	0.008652038
A0A480LCX7	A0A480LCX7|A0A480LCX7_PIG:A0A4X1TJ75|A0A4X1TJ75_PIG:Q0QF01|SDHA_PIG:A0A5G2QMG3|A0A5G2QMG3_PIG:A0A4X1TFA7|A0A4X1TFA7_PIG:A0A5G2R6Z8|A0A5G2R6Z8_PIG:A0A0B8RT86|A0A0B8RT86_PIG:A0A5G2Q7D7|A0A5G2Q7D7_PIG:Q29272|Q29272_PIG:A0A4X1TJN2|A0A4X1TJN2_PIG:A0A4X1TJ70|A0A4X1TJ70_PIG	K	VSLEYRPVIDK(+100.02)TLNEADC(+57.02)ATVPPAIR	11	26	Succinate dehydrogenase [ubiquinone] flavoprotein subunit, mitochondrial OS=Sus scrofa OX=9823 PE=3 SV=1	Succinate dehydrogenase [ubiquinone] flavoprotein subunit, mitochondrial		90.86	3026.5383	-1.5	637	662	C18:Carbamidomethylation:1000.00	K647	YRPVIDKTLNEAD	11104.85342	11032.9336	13596.1124	11911.29981	4119.301222	6140.188656	6831.994846	5697.161575	2.090742846	0.006068677
A0A5G2QI32	A0A5G2QI32|A0A5G2QI32_PIG:A0A4X1W7R3|A0A4X1W7R3_PIG:A0A4X1W814|A0A4X1W814_PIG:A0A5G2QPK4|A0A5G2QPK4_PIG	K	AAIMGAPGSGK(+100.02)GTVSSR	11	17	Nucleoside-diphosphate kinase OS=Sus scrofa OX=9823 GN=AK3 PE=1 SV=1	Nucleoside-diphosphate kinase	AK3	89.11	1645.8093	-0.6	10	26		K20	GAPGSGKGTVSSR	9191.36163	11880.78287	11198.13658	10756.76036	3741.209266	6114.417604	5605.574159	5153.733676	2.087178158	0.006624801
A0A287BG23	A0A287BG23|A0A287BG23_PIG:A0SNU7|A0SNU7_PIG:A0A076KRX0|A0A076KRX0_PIG:A0A481CCJ1|A0A481CCJ1_PIG:A0A4X1UVA4|A0A4X1UVA4_PIG:A0A4X1UVA2|A0A4X1UVA2_PIG:Q71UN0|Q71UN0_PIG:A0A286ZVK5|A0A286ZVK5_PIG:A0A481CPX2|A0A481CPX2_PIG:P00355|G3P_PIG	K	GAAQNIIPASTGAAK(+100.02)AVGK	15	19	Glyceraldehyde-3-phosphate dehydrogenase OS=Sus scrofa OX=9823 GN=GAPDH PE=3 SV=1	Glyceraldehyde-3-phosphate dehydrogenase	GAPDH	112.9	1823.9741	-0.1	259	277	K15:succinyl modification:15.39	K273	ASTGAAKAVGKVI	734574.7203	778082.8154	694644.4518	735767.3292	333791.0299	459973.1775	265585.5984	353116.6019	2.08363845	0.003464567
A0A4X1SXL9	A0A4X1SXL9|A0A4X1SXL9_PIG:A0A4X1SX79|A0A4X1SX79_PIG:A0A4X1SXQ0|A0A4X1SXQ0_PIG	K	K(+100.02)VAPDHR	1	7	Uncharacterized protein OS=Sus scrofa OX=9823 PE=3 SV=1	Uncharacterized protein		34.36	921.4668	2.9	693	699		K693	AEDCGRKVAPDHR	35497.29077	19091.48222	26615.29667	27068.02322	11582.20194	16374.50357	11222.61734	13059.77428	2.072625654	0.049392496
A0A0H5ANC0	A0A0H5ANC0|A0A0H5ANC0_PIG:A0A4X1TYW8|A0A4X1TYW8_PIG	K	KLTAK(+100.02)DFADIPNLR	5	14	Mimecan OS=Sus scrofa OX=9823 GN=OGN PE=1 SV=1	Mimecan	OGN	54.45	1700.9097	-5.3	133	146	K5:succinyl modification:16.51	K137	IKKLTAKDFADIP	778.0803101	882.3804791	987.9649188	882.8085693	324.5267742	632.9637573	325.3190986	427.60321	2.064550847	0.018809293
A0A4X1SJS3	A0A4X1SJS3|A0A4X1SJS3_PIG:A0A5G2QRY9|A0A5G2QRY9_PIG:A0A4X1SJ63|A0A4X1SJ63_PIG:A0A287AMA4|A0A287AMA4_PIG:A0A5G2QLY9|A0A5G2QLY9_PIG:Q9TV62|MYH4_PIG:A0A4X1SL66|A0A4X1SL66_PIG:F1SS62|F1SS62_PIG:A0A4X1SJD5|A0A4X1SJD5_PIG:A0A4X1SI01|A0A4X1SI01_PIG:A0A5G2R196|A0A5G2R196_PIG	K	SLSTELFK(+100.02)VK	8	10	Myosin-4 OS=Sus scrofa OX=9823 GN=MYH4 PE=3 SV=1	Myosin-4	MYH4	76.17	1250.6758	4.4	1475	1484	K8:succinyl modification:6.59	K1482	LSTELFKVKNAYE	71314.03295	81909.93898	52262.79129	68495.58774	37423.5589	39342.01557	22869.94389	33211.83946	2.062384645	0.025148611
A0A4X1SJS3	A0A4X1SJS3|A0A4X1SJS3_PIG:A0A5G2QRY9|A0A5G2QRY9_PIG:A0A4X1SJ63|A0A4X1SJ63_PIG:A0A287AMA4|A0A287AMA4_PIG:A0A5G2QLY9|A0A5G2QLY9_PIG:Q9TV62|MYH4_PIG:A0A4X1SL66|A0A4X1SL66_PIG:F1SS62|F1SS62_PIG:A0A4X1SJD5|A0A4X1SJD5_PIG:A0A4X1SI01|A0A4X1SI01_PIG:A0A5G2R196|A0A5G2R196_PIG	K	SLSTELFKVK(+100.02)	10	10	Myosin-4 OS=Sus scrofa OX=9823 GN=MYH4 PE=3 SV=1	Myosin-4	MYH4	53.17	1250.6758	4.6	1475	1484	K10:succinyl modification:0.00	K1484	TELFKVKNAYEES	71314.03295	81909.93898	52262.79129	68495.58774	37423.5589	39342.01557	22869.94389	33211.83946	2.062384645	0.025148611
A0A287BG23	A0A287BG23|A0A287BG23_PIG:A0SNU7|A0SNU7_PIG:A0A481CCJ1|A0A481CCJ1_PIG:A0A4X1UVA4|A0A4X1UVA4_PIG:A0A4X1UVA2|A0A4X1UVA2_PIG:A0A286ZVK5|A0A286ZVK5_PIG:A0A481CPX2|A0A481CPX2_PIG:P00355|G3P_PIG	K	VVDLMVHMASK(+100.02)E	11	12	Glyceraldehyde-3-phosphate dehydrogenase OS=Sus scrofa OX=9823 GN=GAPDH PE=3 SV=1	Glyceraldehyde-3-phosphate dehydrogenase	GAPDH	88.44	1457.6895	-0.4	382	393		K392	MVHMASKE_____	14469.44576	18475.57203	17881.68561	16942.23447	8951.006944	9575.792152	6122.00053	8216.266542	2.062035644	0.005992605
A0A287B5G8	A0A287B5G8|A0A287B5G8_PIG:F1SHX0|F1SHX0_PIG:A0A481BBQ7|A0A481BBQ7_PIG	K	DAQANITNTNYK(+100.02)HLIHK	12	17	Nebulin OS=Sus scrofa OX=9823 GN=NEB PE=1 SV=2	Nebulin	NEB	38.79	2080.0337	0.1	2121	2137	K12:succinyl modification:17.91	K2132	ITNTNYKHLIHKY	341.3356863	410.6945492	425.7765722	392.6022692	74.18789937	260.2931806	237.7766394	190.7525731	2.058175482	0.034627958
D0G784	D0G784|D0G784_PIG:A0A4X1W2A2|A0A4X1W2A2_PIG:A0A4X1W292|A0A4X1W292_PIG:X4ZHK0|X4ZHK0_PIG:Q6RI85|PGK2_PIG:F1RPH0|F1RPH0_PIG:X4ZFQ2|X4ZFQ2_PIG:A0A4X1VWX9|A0A4X1VWX9_PIG:K7GKJ8|K7GKJ8_PIG:A0A5G2QJC3|A0A5G2QJC3_PIG:Q6T4P2|Q6T4P2_PIG:A0A5G2R4C4|A0A5G2R4C4_PIG	K	SLLGK(+100.02)DVLFLK	5	11	Phosphoglycerate kinase (Fragment) OS=Sus scrofa OX=9823 GN=PGK1 PE=2 SV=1	Phosphoglycerate kinase (Fragment)	PGK1	57.61	1331.77	0.7	74	84	K5:succinyl modification:30.85	K78	LKSLLGKDVLFLK	2993.645064	3710.094776	2497.788959	3067.176266	1308.373055	1775.486815	1394.72872	1492.862863	2.054559961	0.014345021
F1SRC5	F1SRC5|F1SRC5_PIG:A0A0B8RTA5|A0A0B8RTA5_PIG:A0A4X1W359|A0A4X1W359_PIG:A0A480JJZ5|A0A480JJZ5_PIG:A0A4X1W364|A0A4X1W364_PIG:P16276|ACON_PIG	K	YDLLEK(+100.02)NIDIVR	6	12	Aconitate hydratase, mitochondrial OS=Sus scrofa OX=9823 GN=ACO2 PE=1 SV=3	Aconitate hydratase, mitochondrial	ACO2	99.8	1589.8301	2.5	45	56		K50	RYDLLEKNIDIVR	42956.09715	59845.30748	61091.39293	54630.93252	20211.70739	29310.72483	30565.99129	26696.14117	2.046398098	0.014016246
A0A4X1SJS3	A0A4X1SJS3|A0A4X1SJS3_PIG:A0A4X1SGN4|A0A4X1SGN4_PIG:Q9TV62|MYH4_PIG:A0A4X1SL66|A0A4X1SL66_PIG:F1SS66|F1SS66_PIG	K	SNNFQK(+100.02)PKPAK	6	11	Myosin-4 OS=Sus scrofa OX=9823 GN=MYH4 PE=3 SV=1	Myosin-4	MYH4	80.58	1357.699	0.3	563	573	K6:succinyl modification:28.86	K568	KSNNFQKPKPAKG	142891.655	238009.1643	187918.9642	189606.5945	113840.8385	89155.20502	75149.61521	92715.21959	2.045042825	0.031038712
A0A4X1VUZ8	A0A4X1VUZ8|A0A4X1VUZ8_PIG:A0A4X1VWP2|A0A4X1VWP2_PIG	K	VVEK(+100.02)AGPPQNVMVK	4	14	Uncharacterized protein OS=Sus scrofa OX=9823 PE=4 SV=1	Uncharacterized protein		71.94	1594.8389	2.4	928	941	K4:succinyl modification:101.25	K931	HIRVVEKAGPPQN	2724.142143	3080.895034	2831.322794	2878.786657	1624.51749	1375.733906	1222.880992	1407.710796	2.045012843	0.000735052
A0A286ZRV2	A0A286ZRV2|A0A286ZRV2_PIG:A0A288CFT0|A0A288CFT0_PIG:A0A4X1UWQ7|A0A4X1UWQ7_PIG:Q29371|TPIS_PIG:D0G7F6|D0G7F6_PIG:Q1W5B8|Q1W5B8_PIG:Q1PC32|Q1PC32_PIG	K	VIADNVK(+100.02)DWNK	7	11	Triosephosphate isomerase OS=Sus scrofa OX=9823 GN=TPI1 PE=1 SV=2	Triosephosphate isomerase	TPI1	72.78	1400.6936	1.1	187	197	K7:succinyl modification:18.33	K193	VIADNVKDWNKVV	17010.71315	23725.91473	17657.88118	19464.83635	6767.432539	12826.43428	8964.438697	9519.435174	2.044746983	0.023133427
A0A287BG23	A0A287BG23|A0A287BG23_PIG:A0SNU7|A0SNU7_PIG:A0A076KRX0|A0A076KRX0_PIG:A0A481CCJ1|A0A481CCJ1_PIG:A0A4X1UVA4|A0A4X1UVA4_PIG:A0A4X1UVA2|A0A4X1UVA2_PIG:G3CKJ2|G3CKJ2_PIG:Q71UN0|Q71UN0_PIG:A0A286ZVK5|A0A286ZVK5_PIG:A0A481CPX2|A0A481CPX2_PIG:P00355|G3P_PIG	K	K(+100.02)VVKQASEGPLK	1	12	Glyceraldehyde-3-phosphate dehydrogenase OS=Sus scrofa OX=9823 GN=GAPDH PE=3 SV=1	Glyceraldehyde-3-phosphate dehydrogenase	GAPDH	52.65	1382.7769	-1	318	329	K1:succinyl modification:4.52	K318	KYDDIKKVVKQAS	7822.020131	7802.942215	7255.164646	7626.708997	5169.873411	4532.180344	1505.75705	3735.936935	2.041444791	0.027353363
A0A4X1W8R1	A0A4X1W8R1|A0A4X1W8R1_PIG:A0A4X1W8G7|A0A4X1W8G7_PIG:A0A287B6S5|A0A287B6S5_PIG	K	YMGK(+100.02)GVSRPVK	4	11	2-phospho-D-glycerate hydro-lyase OS=Sus scrofa OX=9823 PE=3 SV=1	2-phospho-D-glycerate hydro-lyase		61	1320.686	-2.9	212	222	K4:succinyl modification:38.07	K215	KTRYMGKGVSRPV	563.1367223	676.8633639	793.5820024	677.8606962	450.3050469	314.9048035	231.413517	332.2077891	2.040472013	0.019936543
P08835	P08835|ALBU_PIG:A0A4X1T5G4|A0A4X1T5G4_PIG:A0A287BAY9|A0A287BAY9_PIG:A0A286ZT13|A0A286ZT13_PIG:A0A4X1T4L3|A0A4X1T4L3_PIG:A0A481DC33|A0A481DC33_PIG:A0A287AMK0|A0A287AMK0_PIG:A2THZ2|A2THZ2_PIG:A0A4X1T5G0|A0A4X1T5G0_PIG	K	EVTEFAK(+100.02)TC(+57.02)VADESAENC(+57.02)DK	7	20	Albumin OS=Sus scrofa OX=9823 GN=ALB PE=1 SV=2	Albumin	ALB	105.52	2401.989	-4.5	69	88	K7:succinyl modification:82.05;C9:Carbamidomethylation:1000.00;C18:Carbamidomethylation:1000.00	K75	EVTEFAKTCVADE	2285.872951	2500.235799	1864.908693	2217.005814	832.8595562	1197.562964	1230.84001	1087.08751	2.039399583	0.007491474
A0A4X1SJS3	A0A4X1SJS3|A0A4X1SJS3_PIG:A0A4X1SGN4|A0A4X1SGN4_PIG:Q9TV62|MYH4_PIG:A0A4X1SL66|A0A4X1SL66_PIG:F1SS66|F1SS66_PIG	K	SNNFQKPK(+100.02)PAK	8	11	Myosin-4 OS=Sus scrofa OX=9823 GN=MYH4 PE=3 SV=1	Myosin-4	MYH4	85.76	1357.699	2.1	563	573	K8:succinyl modification:48.87	K570	NNFQKPKPAKGKA	63325.65647	62917.11875	50725.72249	58989.49924	33494.47145	29620.73763	23701.72221	28938.9771	2.038409963	0.003913741
P00571	P00571|KAD1_PIG:A0A286ZQ79|A0A286ZQ79_PIG:A0A4X1U412|A0A4X1U412_PIG:A0A480SN78|A0A480SN78_PIG:A0A4X1U678|A0A4X1U678_PIG:A0A4X1U437|A0A4X1U437_PIG:A0A4X1U684|A0A4X1U684_PIG:A0A5S6G079|A0A5S6G079_PIG	K	IVQK(+100.02)YGYTHLSTGDLLR	4	17	Adenylate kinase isoenzyme 1 OS=Sus scrofa OX=9823 GN=AK1 PE=1 SV=1	Adenylate kinase isoenzyme 1	AK1	72.58	2063.0686	1.1	28	44		K31	CEKIVQKYGYTHL	5040.900203	5372.107067	4090.178895	4834.395388	2416.635242	2779.023859	1939.38832	2378.34914	2.032668504	0.005685143
P29804	P29804|ODPA_PIG:A0A5G2RNK8|A0A5G2RNK8_PIG:A0A4X1V4S1|A0A4X1V4S1_PIG:I3LCI2|I3LCI2_PIG:A0A5K1VBH1|A0A5K1VBH1_PIG:A0A480VQH5|A0A480VQH5_PIG:A0A4X1V4U7|A0A4X1V4U7_PIG:A0A5G2QMB8|A0A5G2QMB8_PIG	K	K(+100.02)C(+57.02)DLHRLEEGPPVTTVLTR	1	19	Pyruvate dehydrogenase E1 component subunit alpha, somatic form, mitochondrial (Fragment) OS=Sus scrofa OX=9823 GN=PDHA1 PE=1 SV=1	Pyruvate dehydrogenase E1 component subunit alpha, somatic form, mitochondrial (Fragment)	PDHA1	59.03	2320.1846	1.8	39	57	C2:Carbamidomethylation:1000.00	K39	ATFEIKKCDLHRL	1519.542207	1399.001098	1694.935866	1537.82639	456.9134578	968.5325442	845.1538678	756.8666232	2.031832747	0.011463286
Q5XLD3	Q5XLD3|KCRM_PIG:A0A287AMP3|A0A287AMP3_PIG:A0A4X1W265|A0A4X1W265_PIG:A0A5G2QZN6|A0A5G2QZN6_PIG:A0A5G2QBV6|A0A5G2QBV6_PIG	K	GK(+100.02)YYPLK	2	7	Creatine kinase M-type OS=Sus scrofa OX=9823 GN=CKM PE=2 SV=1	Creatine kinase M-type	CKM	59.9	967.5015	2.9	171	177	K2:succinyl modification:79.02	K172	TGEFKGKYYPLKS	47238.78573	51787.97972	28663.63229	42563.46591	19527.00277	25642.87311	17715.53059	20961.80215	2.030525124	0.044455845
A0A5G2RA17	A0A5G2RA17|A0A5G2RA17_PIG:A0A4X1TG89|A0A4X1TG89_PIG:F1S3H1|F1S3H1_PIG:A0A4X1TI23|A0A4X1TI23_PIG	K	LFIGGK(+100.02)FIESK	6	11	Aldehyde dehydrogenase 6 family member A1 OS=Sus scrofa OX=9823 GN=ALDH6A1 PE=1 SV=1	Aldehyde dehydrogenase 6 family member A1	ALDH6A1	71.65	1337.723	1	23	33	K6:succinyl modification:61.26	K28	KLFIGGKFIESKS	33805.13351	37607.18427	45565.60497	38992.64092	17521.2098	23013.13387	17304.59851	19279.64739	2.02247687	0.007447994
A0A4X1UYL0	A0A4X1UYL0|A0A4X1UYL0_PIG:A0A5G2QWP3|A0A5G2QWP3_PIG:Q19PY1|Q19PY1_PIG:A0A5G2QYQ7|A0A5G2QYQ7_PIG:A0A287AL55|A0A287AL55_PIG:A0A4X1V5X5|A0A4X1V5X5_PIG:A0A4X1V5H0|A0A4X1V5H0_PIG:A0A0B8RVT7|A0A0B8RVT7_PIG:A0A4X1V5I1|A0A4X1V5I1_PIG:A0A287AT94|A0A287AT94_PIG:A0A5G2R3M8|A0A5G2R3M8_PIG:F1RQQ7|F1RQQ7_PIG:A0A287B6I2|A0A287B6I2_PIG:A0A481BSL2|A0A481BSL2_PIG:A0A4X1V5I8|A0A4X1V5I8_PIG:A0A480IUI4|A0A480IUI4_PIG…	K	K(+100.02)LSAEC(+57.02)AK	1	8	Uncharacterized protein OS=Sus scrofa OX=9823 GN=IDE PE=3 SV=1	Uncharacterized protein	IDE	54.05	1005.4801	2.5	899	906	K1:succinyl modification:61.60;C6:Carbamidomethylation:1000.00	K899	RLDKPKKLSAECA	6712.011573	6648.871713	8559.016838	7306.633375	3414.42085	3813.591877	3617.04365	3615.018793	2.021188213	0.004406802
A0A287BRY0	A0A287BRY0|A0A287BRY0_PIG:A0A4X1TTA0|A0A4X1TTA0_PIG:F2Z5B6|F2Z5B6_PIG	K	SVTK(+100.02)LEK	4	7	Tropomyosin alpha-1 chain OS=Sus scrofa OX=9823 GN=TPM1 PE=1 SV=2	Tropomyosin alpha-1 chain	TPM1	37.04	903.4913	0.8	209	215	K4:succinyl modification:30.72	K212	AERSVTKLEKSID	12139.8221	19232.83514	14657.29799	15343.31841	7868.30924	9768.094093	5235.616571	7624.006635	2.012500664	0.034790749
A0A4X1UH24	A0A4X1UH24|A0A4X1UH24_PIG:F1RFH9|F1RFH9_PIG:A0A4X1UHM9|A0A4X1UHM9_PIG:A0A5G2R940|A0A5G2R940_PIG:A0A287AL21|A0A287AL21_PIG:A0A480R346|A0A480R346_PIG:A0A287APK5|A0A287APK5_PIG	K	DIVPGDIVEVAVGDK(+100.02)VPADIR	15	21	Calcium-transporting ATPase OS=Sus scrofa OX=9823 PE=3 SV=1	Calcium-transporting ATPase		91.39	2276.1899	-6.5	138	158		K152	EVAVGDKVPADIR	359.2929325	368.4300728	434.9797606	387.5675886	219.286875	270.5727105	88.15341934	192.6710016	2.011551221	0.03034633
A0A287A4T2	A0A287A4T2|A0A287A4T2_PIG:A0A5G2QT70|A0A5G2QT70_PIG:A0A4X1TVG3|A0A4X1TVG3_PIG:A0A5G2QUW1|A0A5G2QUW1_PIG:A0A4X1TYC5|A0A4X1TYC5_PIG:A0A4X1TVL8|A0A4X1TVL8_PIG:F1SJX1|F1SJX1_PIG:A0A5G2QVH9|A0A5G2QVH9_PIG:Q6UAQ9|Q6UAQ9_PIG:A0A4X1TY75|A0A4X1TY75_PIG:A0A286ZRJ3|A0A286ZRJ3_PIG:A0A4X1TYF1|A0A4X1TYF1_PIG:A0A5G2QQV0|A0A5G2QQV0_PIG:A0A5G2QRE7|A0A5G2QRE7_PIG	K	VLVAQHDAYK(+100.02)GLLPEELTPLVLATQK	10	26	Electron transfer flavoprotein subunit alpha OS=Sus scrofa OX=9823 GN=ETFA PE=1 SV=1	Electron transfer flavoprotein subunit alpha	ETFA	54.51	2945.6113	1.8	76	101	K10:succinyl modification:61.40	K85	AQHDAYKGLLPEE	352.0096835	235.8534256	240.5734774	276.1455288	118.3862336	195.3918651	99.22622741	137.6681087	2.005878714	0.044798206
A0A288CFT0	A0A288CFT0|A0A288CFT0_PIG:A0A4X1UWQ7|A0A4X1UWQ7_PIG:D0G7F6|D0G7F6_PIG:Q1W5B8|Q1W5B8_PIG:Q1PC32|Q1PC32_PIG	K	GWLK(+100.02)THVSEAVAQSTR	4	16	Triosephosphate isomerase OS=Sus scrofa OX=9823 GN=TPI1 PE=1 SV=1	Triosephosphate isomerase	TPI1	92.83	1868.938	0	228	243		K231	KLRGWLKTHVSEA	38092.93407	33054.46349	32431.901	34526.43286	18232.43261	21842.04583	11582.52081	17218.99975	2.005135801	0.00777842
A0A4X1SL20	A0A4X1SL20|A0A4X1SL20_PIG:Q9TV63|MYH2_PIG:A0A5G2Q7D6|A0A5G2Q7D6_PIG:A0A287AZK1|A0A287AZK1_PIG:F1SS64|F1SS64_PIG	K	QKYEETHAELEASQK(+100.02)EAR	15	18	Myosin-2 OS=Sus scrofa OX=9823 GN=MYH2 PE=3 SV=1	Myosin-2	MYH2	70.51	2246.0452	-0.3	1462	1479	K15:succinyl modification:46.79	K1476	ELEASQKEARSLG	1620.267547	2557.88678	2202.171458	2126.775262	4889.866799	3598.909047	4301.571249	4263.449032	0.498839143	0.009883925
A0A286ZXF1	A0A286ZXF1|A0A286ZXF1_PIG:A0A481BXW8|A0A481BXW8_PIG:A0A480Y1J7|A0A480Y1J7_PIG	K	RPLVTLLDPNEK(+100.02)YLLR	12	16	Cytochrome-b5 reductase OS=Sus scrofa OX=9823 GN=CYB5R1 PE=1 SV=1	Cytochrome-b5 reductase	CYB5R1	59.77	2039.1415	-4.1	217	232		K228	LLDPNEKYLLRLL	59.90714276	82.91196959	71.3899053	71.40300588	146.0811718	148.0484244	142.515769	145.548455	0.490578934	0.000409895
A0A4X1SFZ0	A0A4X1SFZ0|A0A4X1SFZ0_PIG:Q8WMK1|Q8WMK1_PIG:K7GSI9|K7GSI9_PIG:A0A4X1SFX5|A0A4X1SFX5_PIG:F6PXR6|F6PXR6_PIG:K7GLQ8|K7GLQ8_PIG:A0A5K1UHX7|A0A5K1UHX7_PIG:A0A4X1SFD7|A0A4X1SFD7_PIG:Q9GJV4|Q9GJV4_PIG:A0A287AAL6|A0A287AAL6_PIG	K	GSSVVAYEGQSWHDYC(+57.02)FHC(+57.02)KK(+100.02)	21	21	Uncharacterized protein OS=Sus scrofa OX=9823 GN=FHL1 PE=4 SV=1	Uncharacterized protein	FHL1	74.52	2644.1111	6	361	381	C16:Carbamidomethylation:1000.00;C19:Carbamidomethylation:1000.00;K21:succinyl modification:0.00	K381	YCFHCKKCSVNLA	2227.889365	1211.969265	2171.825982	1870.561537	4202.958845	3603.819148	3712.441755	3839.739916	0.487158396	0.006456135
A0A4X1SP14	A0A4X1SP14|A0A4X1SP14_PIG:F1S2F6|F1S2F6_PIG:A0A4X1SN99|A0A4X1SN99_PIG:A0A287B452|A0A287B452_PIG:Q9MZ15|VDAC2_PIG	K	DIFNK(+100.02)GFGFGLVK	5	13	Voltage-dependent anion-selective channel protein 2 OS=Sus scrofa OX=9823 GN=SAMD8 PE=3 SV=1	Voltage-dependent anion-selective channel protein 2	SAMD8	70.62	1540.7925	1.6	27	39	K5:succinyl modification:66.10	K31	ARDIFNKGFGFGL	1189.107691	922.2815272	481.6909846	864.3600677	1662.73145	1646.001521	2104.033387	1804.255453	0.479067455	0.021098748
A0A4X1UD45	A0A4X1UD45|A0A4X1UD45_PIG:A0A4X1U902|A0A4X1U902_PIG:A0A480SN35|A0A480SN35_PIG	K	EANVIWSK(+100.02)GPDIIK	8	14	Uncharacterized protein OS=Sus scrofa OX=9823 PE=3 SV=1	Uncharacterized protein		39.94	1668.8722	-2.1	5109	5122	K8:succinyl modification:22.09	K5116	ANVIWSKGPDIIK	93.98404829	92.67813472	166.3609052	117.6743627	246.075536	265.638704	230.3646697	247.3596366	0.475721764	0.007970687
A0A4X1VNM5	A0A4X1VNM5|A0A4X1VNM5_PIG:F1RUE0|F1RUE0_PIG	K	TLAFASVDLTNK(+100.02)VTGK	12	16	4HBT domain-containing protein OS=Sus scrofa OX=9823 PE=3 SV=1	4HBT domain-containing protein		64.16	1763.9305	-0.1	112	127	K12:succinyl modification:0.00	K123	SVDLTNKVTGKLI	1623.314784	1551.492791	1400.233791	1525.013789	2966.803076	3446.427288	3239.546681	3217.592349	0.473961156	0.000386151
A0A4X1T2Y6	A0A4X1T2Y6|A0A4X1T2Y6_PIG:A0A4X1T308|A0A4X1T308_PIG:A0A287B5J2|A0A287B5J2_PIG:A0A4X1T339|A0A4X1T339_PIG:A0A4X1T214|A0A4X1T214_PIG:A0A287ATS2|A0A287ATS2_PIG:A0A4X1T2M9|A0A4X1T2M9_PIG:A0A287BGX8|A0A287BGX8_PIG	K	LSVDLK(+100.02)PLK	6	9	Uncharacterized protein OS=Sus scrofa OX=9823 PE=4 SV=1	Uncharacterized protein		43.19	1111.6488	-0.9	478	486	K6:succinyl modification:13.38	K483	KLSVDLKPLKILT	887.6668927	1257.746594	1062.883124	1069.432203	1972.748803	1761.568323	3049.904446	2261.407191	0.472905635	0.044737441
Q5S1S4	Q5S1S4|CAH3_PIG:A7E1S9|A7E1S9_PIG:A0A5S6I8A2|A0A5S6I8A2_PIG:B6A7R3|B6A7R3_PIG:A0A5S6G0V8|A0A5S6G0V8_PIG:A0A4X1UCS1|A0A4X1UCS1_PIG:A0A4X1UEH4|A0A4X1UEH4_PIG	K	TILNNGK(+100.02)TC(+57.02)R	7	10	Carbonic anhydrase 3 OS=Sus scrofa OX=9823 GN=CA3 PE=2 SV=3	Carbonic anhydrase 3	CA3	69.27	1275.6241	3	58	67	C9:Carbamidomethylation:1000.00	K64	TILNNGKTCRVVF	10057.28056	10247.32438	8574.624521	9626.409819	16998.54847	21084.82356	23142.94478	20408.77227	0.471680006	0.004590971
P02189	P02189|MYG_PIG	K	GHPETLEK(+100.02)FDKFK	8	13	Myoglobin OS=Sus scrofa OX=9823 GN=MB PE=1 SV=2	Myoglobin	MB	92.04	1674.8253	0.9	36	48	K8:succinyl modification:50.22	K43	HPETLEKFDKFKH	38636.43018	43451.79486	39932.64328	40673.62277	59415.93778	113558.1231	88088.20397	87020.75495	0.467401401	0.041920398
A0A480SN35	A0A480SN35|A0A480SN35_PIG	K	VVEK(+100.02)TTATFIAK	4	12	Titin isoform X6 OS=Sus scrofa OX=9823 PE=3 SV=1	Titin isoform X6		33.81	1406.7656	1.5	3932	3943	K4:succinyl modification:47.82	K3935	SIRVVEKTTATFI	88.15769704	106.6981877	226.1952623	140.3503823	333.3843679	286.113458	282.665828	300.721218	0.466712603	0.02563544
A0A4X1SL20	A0A4X1SL20|A0A4X1SL20_PIG:Q9TV63|MYH2_PIG:A0A5G2Q7D6|A0A5G2Q7D6_PIG:A0A287AZK1|A0A287AZK1_PIG:F1SS64|F1SS64_PIG	K	SK(+100.02)EEEQQR	2	8	Myosin-2 OS=Sus scrofa OX=9823 GN=MYH2 PE=3 SV=1	Myosin-2	MYH2	44.34	1132.4996	0.9	1265	1272		K1266	LSELKSKEEEQQR	149.376929	327.7290857	248.866059	241.9906912	450.061289	465.4290873	667.1862752	527.5588838	0.458698922	0.030353082
A0A4X1VNM5	A0A4X1VNM5|A0A4X1VNM5_PIG:F1RUE0|F1RUE0_PIG	K	MTVVSAVPGK(+100.02)VIC(+57.02)EMKVEEEHTNK	10	24	4HBT domain-containing protein OS=Sus scrofa OX=9823 PE=3 SV=1	4HBT domain-containing protein		66.32	2814.3601	0.8	28	51	K10:succinyl modification:36.87;C13:Carbamidomethylation:1000.00	K37	VSAVPGKVICEMK	4943.01374	3879.655648	4959.829049	4594.166146	7892.615804	11025.36196	11303.867	10073.94825	0.456044247	0.008886129
F1RHN4	F1RHN4|F1RHN4_PIG:A0A5G2R434|A0A5G2R434_PIG:A0A4X1UMU0|A0A4X1UMU0_PIG:A0A287BQ74|A0A287BQ74_PIG:A0A286ZJ07|A0A286ZJ07_PIG:A0A4X1USY7|A0A4X1USY7_PIG:A0A4X1URM2|A0A4X1URM2_PIG:A0A5G2RKP4|A0A5G2RKP4_PIG:A0A4X1URP6|A0A4X1URP6_PIG:A0A5G2QU67|A0A5G2QU67_PIG:A0A4X1US41|A0A4X1US41_PIG:A0A5G2RCW8|A0A5G2RCW8_PIG:A0A5G2QT48|A0A5G2QT48_PIG:A0A287BS00|A0A287BS00_PIG	K	ASFVNK(+100.02)HTVC(+57.02)GVLK	6	14	Thioredoxin-disulfide reductase OS=Sus scrofa OX=9823 GN=TXNRD2 PE=1 SV=3	Thioredoxin-disulfide reductase	TXNRD2	53.49	1658.845	-2.6	151	164	K6:succinyl modification:47.82;C10:Carbamidomethylation:1000.00	K156	KASFVNKHTVCGV	698.8330733	1067.877818	1774.568142	1180.426345	2386.52307	2621.328424	2878.92612	2628.925871	0.449014694	0.013866799
A0A4X1W7T6	A0A4X1W7T6|A0A4X1W7T6_PIG:Q6QAQ1|ACTB_PIG:A0A480U0E1|A0A480U0E1_PIG:A0A4X1SGG2|A0A4X1SGG2_PIG:A0A5G2QZ37|A0A5G2QZ37_PIG:A0A5S6I3N7|A0A5S6I3N7_PIG:A0A4X1W7V5|A0A4X1W7V5_PIG:A0A5S6G831|A0A5S6G831_PIG:A0A5G2QID5|A0A5G2QID5_PIG:A0A481CYB2|A0A481CYB2_PIG:A0A287BF33|A0A287BF33_PIG:A0A287A4R1|A0A287A4R1_PIG:A0A480K2S5|A0A480K2S5_PIG:A0A480QNI6|A0A480QNI6_PIG:A0A287AAR4|A0A287AAR4_PIG:A0A4X1U349|A0A4X1U3…	K	IIAPPERK(+100.02)	8	8	Uncharacterized protein OS=Sus scrofa OX=9823 GN=ACTG2 PE=3 SV=1	Uncharacterized protein	ACTG2	47.2	1022.576	0.5	330	337		K337	IAPPERKYSVWIG	781.8777077	903.1272514	1343.154611	1009.386523	2736.978267	2343.622179	1735.145341	2271.915262	0.444288808	0.02013353
A0A4X1SP14	A0A4X1SP14|A0A4X1SP14_PIG:F1S2F6|F1S2F6_PIG:A0A4X1SN99|A0A4X1SN99_PIG:A0A287B452|A0A287B452_PIG:Q9MZ15|VDAC2_PIG	K	LTFDTTFSPNTGK(+100.02)K	13	14	Voltage-dependent anion-selective channel protein 2 OS=Sus scrofa OX=9823 GN=SAMD8 PE=3 SV=1	Voltage-dependent anion-selective channel protein 2	SAMD8	38.76	1655.8042	0.2	108	121	K13:succinyl modification:0.00	K120	FSPNTGKKSGKIK	1005.99219	787.5910074	1031.581151	941.7214495	2200.844754	1625.493718	2679.793652	2168.710708	0.434231014	0.017512151
A0A4X1SJS3	A0A4X1SJS3|A0A4X1SJS3_PIG:A0A5G2QRY9|A0A5G2QRY9_PIG:A0A4X1SJ63|A0A4X1SJ63_PIG:A0A287AMA4|A0A287AMA4_PIG:O46422|O46422_PIG:A0A5G2QLY9|A0A5G2QLY9_PIG:Q9TV62|MYH4_PIG:A0A4X1SL66|A0A4X1SL66_PIG:F1SS62|F1SS62_PIG:A0A4X1SJD5|A0A4X1SJD5_PIG:A0A4X1SI01|A0A4X1SI01_PIG:A0A5G2R196|A0A5G2R196_PIG	K	IEAQNKPFDAK(+100.02)	11	11	Myosin-4 OS=Sus scrofa OX=9823 GN=MYH4 PE=3 SV=1	Myosin-4	MYH4	56.52	1359.667	-1.7	25	35	K11:succinyl modification:38.19	K35	NKPFDAKTSVFVA	263.0320383	618.5776911	696.7380394	526.1159229	1320.947836	1187.415265	1133.549075	1213.970726	0.433384358	0.008929684
A0A4X1TQK3	A0A4X1TQK3|A0A4X1TQK3_PIG:Q2EN81|ATPO_PIG:A0A5G2QCN5|A0A5G2QCN5_PIG:A0A4X1TSQ7|A0A4X1TSQ7_PIG:A0A2C9F3A3|A0A2C9F3A3_PIG	K	TKIQK(+100.02)LSR	5	8	ATP synthase peripheral stalk subunit OSCP OS=Sus scrofa OX=9823 GN=ATP5PO PE=3 SV=1	ATP synthase peripheral stalk subunit OSCP	ATP5PO	40.75	1072.624	11.8	218	225	K5:succinyl modification:68.31	K222	AKTKIQKLSRAMR	148.9097488	102.5006652	196.8261773	149.4121971	334.6132997	456.2011237	246.2029334	345.6724523	0.432236344	0.042260504
A0A4X1VNM5	A0A4X1VNM5|A0A4X1VNM5_PIG:F1RUE0|F1RUE0_PIG	K	VIC(+57.02)EMK(+100.02)VEEEHTNK	6	14	4HBT domain-containing protein OS=Sus scrofa OX=9823 PE=3 SV=1	4HBT domain-containing protein		45.61	1844.8284	-9.1	38	51	C3:Carbamidomethylation:1000.00;K6:succinyl modification:13.99	K43	KVICEMKVEEEHT	627.2051701	473.0722613	400.8495975	500.3756763	809.0857206	1086.833083	1578.993626	1158.304143	0.431989887	0.048706417
A0A4X1T2Y6	A0A4X1T2Y6|A0A4X1T2Y6_PIG:A0A4X1T308|A0A4X1T308_PIG:A0A287B5J2|A0A287B5J2_PIG:A0A4X1T339|A0A4X1T339_PIG:A0A4X1T214|A0A4X1T214_PIG:A0A287ATS2|A0A287ATS2_PIG:A0A4X1T2M9|A0A4X1T2M9_PIG:A0A287BGX8|A0A287BGX8_PIG	K	DGK(+100.02)EIDKNQINIR	3	13	Uncharacterized protein OS=Sus scrofa OX=9823 PE=4 SV=1	Uncharacterized protein		60.4	1641.8322	-6.9	928	940	K3:succinyl modification:67.69	K930	TWKKDGKEIDKNQ	295.3656611	479.1059891	567.3351626	447.2689376	1117.319192	835.0417317	1159.854904	1037.405276	0.431141954	0.01040018
A0A4X1UD45	A0A4X1UD45|A0A4X1UD45_PIG:A0A4X1U902|A0A4X1U902_PIG:A0A480SN35|A0A480SN35_PIG	K	ASETPGPVVDLK(+100.02)VMSVNK	12	18	Uncharacterized protein OS=Sus scrofa OX=9823 PE=3 SV=1	Uncharacterized protein		60.28	1970.0031	-3.5	13477	13494	K12:succinyl modification:53.33	K13488	GPVVDLKVMSVNK	120.9879442	187.4110531	171.7019938	160.0336637	348.2692262	314.1534675	458.4528779	373.6251905	0.42832675	0.011194887
A0A5G2RJU1	A0A5G2RJU1|A0A5G2RJU1_PIG:A0A0B8RVJ8|A0A0B8RVJ8_PIG:A0A5G2QAT3|A0A5G2QAT3_PIG:A0A287AXQ6|A0A287AXQ6_PIG:F2Z5F2|F2Z5F2_PIG:A0A4X1TSZ3|A0A4X1TSZ3_PIG:A0A286ZUS1|A0A286ZUS1_PIG:F1S091|F1S091_PIG	K	KIK(+100.02)LQIWDTAGQER	3	14	RAB10, member RAS oncogene family OS=Sus scrofa OX=9823 GN=RAB10 PE=1 SV=1	RAB10, member RAS oncogene family	RAB10	75.27	1784.942	-2.6	57	70	K3:succinyl modification:0.00	K59	LQGKKIKLQIWDT	1258.13123	955.4082259	1250.297752	1154.612403	2767.320988	1830.180752	3563.286835	2720.262858	0.424448836	0.037443277
A0A4X1SJS3	A0A4X1SJS3|A0A4X1SJS3_PIG:A0A5G2QRY9|A0A5G2QRY9_PIG:A0A4X1SJ63|A0A4X1SJ63_PIG:A0A287AMA4|A0A287AMA4_PIG:O46422|O46422_PIG:A0A5G2QLY9|A0A5G2QLY9_PIG:Q9TV62|MYH4_PIG:A0A4X1SL66|A0A4X1SL66_PIG:F1SS62|F1SS62_PIG:A0A4X1SJD5|A0A4X1SJD5_PIG:A0A4X1SI01|A0A4X1SI01_PIG:A0A5G2R196|A0A5G2R196_PIG	K	IEAQNK(+100.02)PFDAK	6	11	Myosin-4 OS=Sus scrofa OX=9823 GN=MYH4 PE=3 SV=1	Myosin-4	MYH4	72.61	1359.667	-1	25	35	K6:succinyl modification:19.89	K30	RIEAQNKPFDAKT	5527.695988	11015.81245	5756.542673	7433.350372	15484.09955	19361.84225	18371.53936	17739.16039	0.419036201	0.008504401
A0A4X1T2Y6	A0A4X1T2Y6|A0A4X1T2Y6_PIG:A0A4X1T308|A0A4X1T308_PIG:A0A287B5J2|A0A287B5J2_PIG:A0A4X1T339|A0A4X1T339_PIG:A0A4X1T214|A0A4X1T214_PIG:A0A287ATS2|A0A287ATS2_PIG:A0A4X1T2M9|A0A4X1T2M9_PIG:A0A287BGX8|A0A287BGX8_PIG	K	WFK(+100.02)NGEEIIPGPK	3	13	Uncharacterized protein OS=Sus scrofa OX=9823 PE=4 SV=1	Uncharacterized protein		75.01	1613.809	1.1	426	438	K3:succinyl modification:57.10	K428	ANVKWFKNGEEII	463.2007369	605.8813904	813.5158014	627.5326429	1229.681651	1361.145935	1906.613047	1499.146878	0.418593169	0.019508325
A0A5G2QH97	A0A5G2QH97|A0A5G2QH97_PIG:A0A4X1U6F1|A0A4X1U6F1_PIG	K	TSLSAK(+100.02)VNNASLIGLGYTQTLRPGVK	6	26	Voltage-dependent anion-selective channel protein 3 OS=Sus scrofa OX=9823 GN=VDAC3 PE=1 SV=1	Voltage-dependent anion-selective channel protein 3	VDAC3	71.23	2787.5129	-2.9	232	257	K6:succinyl modification:20.84	K237	RTSLSAKVNNASL	3045.631411	643.082802	1416.297579	1701.670597	4291.220388	3514.270955	4450.658699	4085.383347	0.416526542	0.035648518
A0A287BI36	A0A287BI36|A0A287BI36_PIG:A0A4X1UCF4|A0A4X1UCF4_PIG	K	ASATPKPEPVPVQK(+100.02)K	14	15	PDZ and LIM domain 5 OS=Sus scrofa OX=9823 GN=PDLIM5 PE=1 SV=1	PDZ and LIM domain 5	PDLIM5	62.76	1675.9144	-2	84	98	K14:succinyl modification:0.00	K97	EPVPVQKKTKVTN	809.5760337	1426.279497	1412.834133	1216.229888	2783.687111	2102.23566	4016.963837	2967.62887	0.409832207	0.042468857
A0A287BI36	A0A287BI36|A0A287BI36_PIG:A0A4X1UCF4|A0A4X1UCF4_PIG	K	ASATPKPEPVPVQKK(+100.02)	15	15	PDZ and LIM domain 5 OS=Sus scrofa OX=9823 GN=PDLIM5 PE=1 SV=1	PDZ and LIM domain 5	PDLIM5	56.96	1675.9144	0.8	84	98	K15:succinyl modification:0.00	K98	PVPVQKKTKVTNN	885.9610899	1411.96852	1318.320642	1205.416751	2783.687111	2045.632286	4016.963837	2948.761078	0.408787528	0.043323162
A0A4X1VNM5	A0A4X1VNM5|A0A4X1VNM5_PIG:F1RUE0|F1RUE0_PIG	K	TLAFASVDLTNKVTGK(+100.02)LIAQGR	16	22	4HBT domain-containing protein OS=Sus scrofa OX=9823 PE=3 SV=1	4HBT domain-containing protein		87.12	2402.3169	-0.6	112	133	K16:succinyl modification:42.68	K127	TNKVTGKLIAQGR	5593.007109	2595.990643	5488.830281	4559.276011	11485.21277	13778.10425	8619.519423	11294.27881	0.403680136	0.01960185
A0A4X1UED9	A0A4X1UED9|A0A4X1UED9_PIG:A0A286ZPN4|A0A286ZPN4_PIG:A0A4X1VES8|A0A4X1VES8_PIG:A0A480YSQ4|A0A480YSQ4_PIG:A0A4X1VK34|A0A4X1VK34_PIG:A0A480XG11|A0A480XG11_PIG:A0A286ZWK2|A0A286ZWK2_PIG:A0A4X1VES0|A0A4X1VES0_PIG:F1S9Q3|F1S9Q3_PIG:A0A4X1VIU6|A0A4X1VIU6_PIG:A0A286ZPC8|A0A286ZPC8_PIG:A0A480ECX1|A0A480ECX1_PIG:A0A4X1VJ17|A0A4X1VJ17_PIG:A0A4X1VLJ1|A0A4X1VLJ1_PIG:F1S9Q1|F1S9Q1_PIG:A0A480NYG9|A0A480NYG9_PIG	K	IINEPTAAAIAYGLDK(+100.02)K	16	17	Uncharacterized protein OS=Sus scrofa OX=9823 PE=3 SV=1	Uncharacterized protein		85.72	1886.9989	-4.5	182	198	K16:succinyl modification:0.00	K197	IAYGLDKKGCAGG	121.9455299	182.8368272	164.9582904	156.5802158	349.5184014	305.9158872	515.8382766	390.4241884	0.401051524	0.02448346
F6Q2A5	F6Q2A5|F6Q2A5_PIG:Q0MVN8|QOR_PIG:A0A4X1UI93|A0A4X1UI93_PIG:A0A4X1UI82|A0A4X1UI82_PIG:Q19QT8|Q19QT8_PIG	K	LQSDVAIPIPK(+100.02)DNQVLIK	11	18	Quinone oxidoreductase OS=Sus scrofa OX=9823 GN=CRYZ PE=3 SV=1	Quinone oxidoreductase	CRYZ	58.42	2090.1624	-2.5	24	41	K11:succinyl modification:8.82	K34	VAIPIPKDNQVLI	549.4773994	550.6024555	606.5176467	568.8658339	1528.057336	1323.918551	1457.649824	1436.541903	0.395996687	0.00015864
A0A5G2QSB1	A0A5G2QSB1|A0A5G2QSB1_PIG:A0A4X1WB36|A0A4X1WB36_PIG:A0A287BB41|A0A287BB41_PIG:A0A287BEW5|A0A287BEW5_PIG:A0A4X1WCA1|A0A4X1WCA1_PIG:A0A5G2R1W5|A0A5G2R1W5_PIG:A0A5G2R939|A0A5G2R939_PIG:A0A4X1W5B7|A0A4X1W5B7_PIG	K	SGVK(+100.02)GVFC(+57.02)AGADLK	4	14	Enoyl-CoA hydratase domain containing 2 OS=Sus scrofa OX=9823 GN=ECHDC2 PE=1 SV=1	Enoyl-CoA hydratase domain containing 2	ECHDC2	34.03	1507.734	-1.1	85	98	K4:succinyl modification:25.74;C8:Carbamidomethylation:1000.00	K88	IFRSGVKGVFCAG	134.5013614	142.9106387	234.0391843	170.4837281	450.0288634	478.6585984	364.296448	430.9946366	0.395558816	0.005126886
A0A287B5G8	A0A287B5G8|A0A287B5G8_PIG:F1SHX0|F1SHX0_PIG:A0A481BBQ7|A0A481BBQ7_PIG	K	TK(+100.02)FSSPVDMLGLVQAK	2	16	Nebulin OS=Sus scrofa OX=9823 GN=NEB PE=1 SV=2	Nebulin	NEB	78.86	1819.939	0.2	3078	3093	K2:succinyl modification:51.20	K3079	FEKWKTKFSSPVD	150.0521371	83.44662449	99.97383799	111.1575332	324.8948266	185.9928214	333.3126098	281.4000859	0.395015989	0.030301082
P02189	P02189|MYG_PIG	K	K(+100.02)HGNTVLTALGGILK	1	15	Myoglobin OS=Sus scrofa OX=9823 GN=MB PE=1 SV=2	Myoglobin	MB	87.26	1620.9199	-1.6	64	78	K1:succinyl modification:114.15	K64	ASEDLKKHGNTVL	1571.722911	2375.501244	3328.605402	2425.276519	5954.781711	6684.784108	5830.611416	6156.725745	0.393923104	0.002878303
P02189	P02189|MYG_PIG	K	LFK(+100.02)GHPETLEK	3	11	Myoglobin OS=Sus scrofa OX=9823 GN=MB PE=1 SV=2	Myoglobin	MB	85.56	1397.719	0.9	33	43	K3:succinyl modification:108.43	K35	VLIRLFKGHPETL	8238.854025	15065.64616	8835.408403	10713.30286	18055.4737	32325.63104	31476.73342	27285.94605	0.392630801	0.031604297
A0A4X1VPG4	A0A4X1VPG4|A0A4X1VPG4_PIG:A0A4X1VQ42|A0A4X1VQ42_PIG:A0A4X1VPH9|A0A4X1VPH9_PIG:F1RNI5|F1RNI5_PIG:A0A5G2RBG9|A0A5G2RBG9_PIG	K	IASFLK(+100.02)NAWAK	6	11	Complex I-B9 OS=Sus scrofa OX=9823 GN=NDUFA3 PE=3 SV=1	Complex I-B9	NDUFA3	33.14	1347.7186	0.8	90	100	K6:succinyl modification:30.64	K95	RIASFLKNAWAKE	656.1688118	472.8331599	2027.845433	1052.282468	2816.506563	3092.606419	2150.286834	2686.466605	0.39169758	0.044403096
P02189	P02189|MYG_PIG	K	FDKFK(+100.02)HLK	5	8	Myoglobin OS=Sus scrofa OX=9823 GN=MB PE=1 SV=2	Myoglobin	MB	31.77	1161.6182	-2.2	44	51	K5:succinyl modification:19.16	K48	EKFDKFKHLKSED	137.2544828	160.0239963	112.752456	136.6769784	251.2058955	360.2144722	436.5339161	349.3180946	0.39126796	0.018575861
A0A480JH79	A0A480JH79|A0A480JH79_PIG	K	ALGFK(+100.02)SLVTVDELR	5	14	Haloacid dehalogenase-like hydrolase domain-containing 5 isoform 2 OS=Sus scrofa OX=9823 PE=4 SV=1	Haloacid dehalogenase-like hydrolase domain-containing 5 isoform 2		35.98	1646.8879	-0.5	147	160		K151	ARALGFKSLVTVD	338.0837991	165.9684361	617.3155979	373.7892777	735.9714555	959.8409846	1185.077011	960.2964838	0.389243618	0.033664533
A0A4X1UD45	A0A4X1UD45|A0A4X1UD45_PIG:A0A4X1U902|A0A4X1U902_PIG:A0A480SN35|A0A480SN35_PIG	K	K(+100.02)YKMSSDGR	1	9	Uncharacterized protein OS=Sus scrofa OX=9823 PE=3 SV=1	Uncharacterized protein		47.99	1170.5339	-0.4	24175	24183	K1:succinyl modification:12.52	K24175	ELIQSRKYKMSSD	258.1729728	91.883495	50.81797092	133.6248129	293.4047486	356.7357086	385.3511481	345.1638684	0.387134417	0.037394634
A0A4X1SFZ0	A0A4X1SFZ0|A0A4X1SFZ0_PIG:Q8WMK1|Q8WMK1_PIG:K7GSI9|K7GSI9_PIG:A0A4X1SFX5|A0A4X1SFX5_PIG:F6PXR6|F6PXR6_PIG:K7GLQ8|K7GLQ8_PIG:A0A5K1UHX7|A0A5K1UHX7_PIG:A0A4X1SFD7|A0A4X1SFD7_PIG:Q9GJV4|Q9GJV4_PIG:A0A287AAL6|A0A287AAL6_PIG	K	C(+57.02)AGC(+57.02)K(+100.02)NPITGFGK	5	13	Uncharacterized protein OS=Sus scrofa OX=9823 GN=FHL1 PE=4 SV=1	Uncharacterized protein	FHL1	92.69	1508.6752	1.6	348	360	C1:Carbamidomethylation:1000.00;C4:Carbamidomethylation:1000.00;K5:succinyl modification:89.48	K352	KKCAGCKNPITGF	1203.069972	1345.588293	1894.210606	1480.956291	3722.98364	2667.482058	5112.423015	3834.296238	0.386239403	0.033345749
Q7YSF4	Q7YSF4|Q7YSF4_PIG:A0A286ZI93|A0A286ZI93_PIG:A0A287BG25|A0A287BG25_PIG:B3VFA9|B3VFA9_PIG:A0A4X1SIK1|A0A4X1SIK1_PIG:B3VCE8|B3VCE8_PIG:A0A4X1SHI6|A0A4X1SHI6_PIG:A0A4X1SIQ1|A0A4X1SIQ1_PIG	K	K(+100.02)NVEAMSGM(+15.99)EGR	1	12	Troponin I slow-twitch skeletal isoform OS=Sus scrofa OX=9823 GN=TNNI1 PE=2 SV=1	Troponin I slow-twitch skeletal isoform	TNNI1	58.87	1423.6072	-2.7	163	174	K1:succinyl modification:1000.00;M9:Oxidation (M):12.33	K163	EVGDWRKNVEAMS	92.83712854	104.5020613	144.7576162	114.0322687	210.0314513	284.7660395	400.5686647	298.4553852	0.382074757	0.032872053
A0A4X1SL20	A0A4X1SL20|A0A4X1SL20_PIG:Q9TV63|MYH2_PIG:A0A5G2Q7D6|A0A5G2Q7D6_PIG:A0A287AZK1|A0A287AZK1_PIG:F1SS64|F1SS64_PIG	K	YK(+100.02)VLNASAIPEGQYIDSK	2	18	Myosin-2 OS=Sus scrofa OX=9823 GN=MYH2 PE=3 SV=1	Myosin-2	MYH2	94.7	2095.0474	-2.4	726	743	K2:succinyl modification:212.46	K727	DFKQRYKVLNASA	1426.386124	1933.659527	1987.978951	1782.674868	4556.16347	3244.815254	6332.155108	4711.044611	0.378403309	0.032592334
A0A4X1SGG2	A0A4X1SGG2|A0A4X1SGG2_PIG:A0A287A4R1|A0A287A4R1_PIG	K	HQGVMVGMGQK(+100.02)DC(+57.02)YVGDEAQSKR	11	23	Uncharacterized protein OS=Sus scrofa OX=9823 PE=3 SV=1	Uncharacterized protein		63.21	2679.1838	4.7	50	72	K11:succinyl modification:41.98;C13:Carbamidomethylation:1000.00	K60	MVGMGQKDCYVGD	474.3935788	350.9648035	275.6131951	366.9905258	1347.424546	911.6823081	657.3361504	972.1476681	0.377504918	0.04472389
A0A4X1SFZ0	A0A4X1SFZ0|A0A4X1SFZ0_PIG:A0A4X1SEW6|A0A4X1SEW6_PIG:A0A5K1U1D1|A0A5K1U1D1_PIG:K7GSI9|K7GSI9_PIG:A0A5K1UHX7|A0A5K1UHX7_PIG:A0A4X1SFB6|A0A4X1SFB6_PIG:A0A4X1SFD7|A0A4X1SFD7_PIG:Q9GJV4|Q9GJV4_PIG:A0A5K1U1D3|A0A5K1U1D3_PIG:A0A4X1SFX5|A0A4X1SFX5_PIG:F6PXR6|F6PXR6_PIG:K7GLQ8|K7GLQ8_PIG:Q9GL05|Q9GL05_PIG:K7GS06|K7GS06_PIG:A0A287AAL6|A0A287AAL6_PIG	K	YVQK(+100.02)DGHHC(+57.02)C(+57.02)LK	4	12	Uncharacterized protein OS=Sus scrofa OX=9823 GN=FHL1 PE=4 SV=1	Uncharacterized protein	FHL1	70.47	1643.7184	0.3	146	157	K4:succinyl modification:71.07;C9:Carbamidomethylation:1000.00;C10:Carbamidomethylation:1000.00	K149	GKKYVQKDGHHCC	1069.12984	1111.863604	1492.938072	1224.643839	3126.284124	2611.890071	4087.245882	3275.140026	0.373921063	0.010593954
A0A4X1SL20	A0A4X1SL20|A0A4X1SL20_PIG:Q9TV63|MYH2_PIG:A0A5G2Q7D6|A0A5G2Q7D6_PIG:A0A287AZK1|A0A287AZK1_PIG:F1SS64|F1SS64_PIG	K	VGNEYVTK(+100.02)GQTVEQVTNAVGALAK	8	24	Myosin-2 OS=Sus scrofa OX=9823 GN=MYH2 PE=3 SV=1	Myosin-2	MYH2	71.13	2575.313	-1	409	432	K8:succinyl modification:65.30	K416	GNEYVTKGQTVEQ	868.1045698	877.6919172	966.0083207	903.9349359	2837.176846	2043.715308	2405.059873	2428.650676	0.372196358	0.0027503
A0A4X1UD45	A0A4X1UD45|A0A4X1UD45_PIG:A0A4X1U902|A0A4X1U902_PIG:A0A480SN35|A0A480SN35_PIG	K	KLEPSDK(+100.02)VVPR	7	11	Uncharacterized protein OS=Sus scrofa OX=9823 PE=3 SV=1	Uncharacterized protein		27.95	1366.7456	-3	5831	5841	K7:succinyl modification:7.99	K5837	KLEPSDKVVPRSE	130.307924	167.1755278	153.0537821	150.179078	461.8723296	298.3003497	453.1143544	404.4290112	0.371336066	0.00937057
A0A480Z1N4	A0A480Z1N4|A0A480Z1N4_PIG:A0A480RY81|A0A480RY81_PIG:A0A5G2QY64|A0A5G2QY64_PIG:A0A5G2R269|A0A5G2R269_PIG:A0A480IJG7|A0A480IJG7_PIG:A0A480THJ7|A0A480THJ7_PIG:A0A4X1W0L8|A0A4X1W0L8_PIG:A0A286ZRX8|A0A286ZRX8_PIG:A0A480VD03|A0A480VD03_PIG:A0A4X1VZY3|A0A4X1VZY3_PIG:A0A480NAM2|A0A480NAM2_PIG:F1SMN5|F1SMN5_PIG:A0A5G2QRW9|A0A5G2QRW9_PIG:A0A287A8C2|A0A287A8C2_PIG:A0A480U5F8|A0A480U5F8_PIG	K	DTVEVALEDK(+100.02)GDSTFR	10	16	Filamin-C isoform a OS=Sus scrofa OX=9823 PE=3 SV=1	Filamin-C isoform a		48.8	1880.8639	-1.9	423	438		K432	EVALEDKGDSTFR	141.084046	95.89363329	93.60285223	110.1935105	344.9331242	244.8464376	302.1846605	297.3214074	0.370620842	0.004696836
A0A4X1VXU3	A0A4X1VXU3|A0A4X1VXU3_PIG:A0A4X1VSU4|A0A4X1VSU4_PIG:A0A4X1VXD5|A0A4X1VXD5_PIG	K	GK(+100.02)VIGGLPDVVTIMEGK	2	17	Uncharacterized protein OS=Sus scrofa OX=9823 PE=4 SV=1	Uncharacterized protein		69.36	1811.9702	-2.7	1366	1382	K2:succinyl modification:88.89	K1367	AEKNRGKVIGGLP	81.16364325	157.5442653	285.3493855	174.6857647	547.4965477	322.4812993	550.4670445	473.4816305	0.368938842	0.035978495
A0A5G2R0Z8	A0A5G2R0Z8|A0A5G2R0Z8_PIG:A0A5G2R8L9|A0A5G2R8L9_PIG:A0A481B5T2|A0A481B5T2_PIG:K7GNL4|K7GNL4_PIG:A0A4X1V4W9|A0A4X1V4W9_PIG:F1SNA8|F1SNA8_PIG:A0A4X1V786|A0A4X1V786_PIG	K	LK(+100.02)PVVAFLSGK	2	11	Hydroxysteroid dehydrogenase like 2 OS=Sus scrofa OX=9823 GN=HSDL2 PE=1 SV=1	Hydroxysteroid dehydrogenase like 2	HSDL2	43	1257.7333	0.4	384	394	K2:succinyl modification:61.14	K385	MFSGKLKPVVAFL	558.0756355	446.3144187	524.21676	509.5356048	1121.335401	1556.0078	1479.105566	1385.482923	0.36776751	0.003151815
A0A4X1T2E5	A0A4X1T2E5|A0A4X1T2E5_PIG:A0A4X1T2D3|A0A4X1T2D3_PIG:Q1HL07|Q1HL07_PIG:I3LJJ4|I3LJJ4_PIG:A0A287AE42|A0A287AE42_PIG:A7YB26|A7YB26_PIG:Q3Y5G5|Q3Y5G5_PIG	K	K(+100.02)M(+15.99)M(+15.99)ADEALNSGLVSR	1	15	Uncharacterized protein OS=Sus scrofa OX=9823 GN=ECH1 PE=3 SV=1	Uncharacterized protein	ECH1	69.79	1752.8022	-1.9	198	212		K198	LAFTARKMMADEA	1313.727681	539.3598462	299.5232228	717.5369165	1854.574923	2599.218056	1548.014817	2000.602598	0.358660394	0.042588413
A0A4X1UD45	A0A4X1UD45|A0A4X1UD45_PIG:A0A4X1U902|A0A4X1U902_PIG:A0A480SN35|A0A480SN35_PIG	K	VTWYK(+100.02)SGQK	5	9	Uncharacterized protein OS=Sus scrofa OX=9823 PE=3 SV=1	Uncharacterized protein		33.97	1195.5873	-0.9	25318	25326	K5:succinyl modification:11.01	K25322	PRVTWYKSGQKIK	266.2905404	201.9300899	233.1279313	233.7828539	502.4030787	764.29291	700.2043994	655.6334627	0.356575537	0.006474119
P02189	P02189|MYG_PIG	K	SEDEMKASEDLK(+100.02)K	12	13	Myoglobin OS=Sus scrofa OX=9823 GN=MB PE=1 SV=2	Myoglobin	MB	64.99	1608.7189	0.5	52	64	K12:succinyl modification:7.21	K63	KASEDLKKHGNTV	405.719607	673.1744948	598.261227	559.0517763	1368.379956	1355.575164	1984.976607	1569.643909	0.356164715	0.010473238
A0A0B8RTA8	A0A0B8RTA8|A0A0B8RTA8_PIG:A0A5G2R3E4|A0A5G2R3E4_PIG:F1ST43|F1ST43_PIG:A0A480K129|A0A480K129_PIG:A0A4X1V0V7|A0A4X1V0V7_PIG:A0A4X1V0U7|A0A4X1V0U7_PIG	K	SSAVPSPC(+57.02)GK(+100.02)YYTLNGSK	10	18	Acyl-CoA dehydrogenase, very long chain OS=Sus scrofa domesticus OX=9825 GN=ACADVL PE=3 SV=1	Acyl-CoA dehydrogenase, very long chain	ACADVL	58.08	2014.9305	-3.4	227	244	C8:Carbamidomethylation:1000.00;K10:succinyl modification:25.00	K236	VPSPCGKYYTLNG	389.7800416	534.0487578	664.5141336	529.4476443	1507.639832	1226.555549	1757.194407	1497.129929	0.353641747	0.004970256
P02189	P02189|MYG_PIG	K	HPGDFGADAQGAMSK(+100.02)	15	15	Myoglobin OS=Sus scrofa OX=9823 GN=MB PE=1 SV=2	Myoglobin	MB	73.53	1587.6624	-2.4	120	134		K134	AQGAMSKALELFR	128.2687033	299.4516263	469.2167051	298.9790116	782.1216912	678.3801712	1087.799082	849.4336481	0.351974533	0.02498209
Q5S1S4	Q5S1S4|CAH3_PIG:A7E1S9|A7E1S9_PIG:A0A5S6I8A2|A0A5S6I8A2_PIG:B6A7R3|B6A7R3_PIG:A0A5S6G0V8|A0A5S6G0V8_PIG:A0A4X1UCS1|A0A4X1UCS1_PIG:A0A4X1UEH4|A0A4X1UEH4_PIG:A7E1S8|A7E1S8_PIG	K	GDNQSPIELHTK(+100.02)	12	12	Carbonic anhydrase 3 OS=Sus scrofa OX=9823 GN=CA3 PE=2 SV=3	Carbonic anhydrase 3	CA3	67.06	1437.6736	-1.2	25	36		K36	PIELHTKDIKHDP	187.9298257	754.7134593	180.9689786	374.5374212	1127.532027	894.174192	1233.21637	1084.974196	0.34520399	0.029756036
Q0MVN8	Q0MVN8|QOR_PIG:A0A287BRT8|A0A287BRT8_PIG:A0A4X1UI82|A0A4X1UI82_PIG:Q19QT8|Q19QT8_PIG	K	EVNYIDK(+100.02)IKK	7	10	Quinone oxidoreductase OS=Sus scrofa OX=9823 GN=CRYZ PE=2 SV=1	Quinone oxidoreductase	CRYZ	32.9	1348.7238	-16.3	202	211	K7:succinyl modification:9.40	K208	EVNYIDKIKKSVG	296.447756	172.1500506	435.1492738	301.2490268	902.9804826	787.1327613	930.8323122	873.6485187	0.344817189	0.002856128
A0A4X1UD45	A0A4X1UD45|A0A4X1UD45_PIG:A0A4X1U902|A0A4X1U902_PIG:A0A480SN35|A0A480SN35_PIG	K	DSGQYVLTVK(+100.02)NVAGTR	10	16	Uncharacterized protein OS=Sus scrofa OX=9823 PE=3 SV=1	Uncharacterized protein		73.54	1806.9111	-1.4	19453	19468		K19462	QYVLTVKNVAGTR	1143.76935	2638.752521	223.6082553	1335.376709	4216.197785	4851.141068	2788.229398	3951.856084	0.33791127	0.048345002
A0A4X1SFZ0	A0A4X1SFZ0|A0A4X1SFZ0_PIG:Q8WMK1|Q8WMK1_PIG:K7GSI9|K7GSI9_PIG:A0A4X1SFX5|A0A4X1SFX5_PIG:F6PXR6|F6PXR6_PIG:K7GLQ8|K7GLQ8_PIG:A0A5K1UHX7|A0A5K1UHX7_PIG:A0A4X1SFD7|A0A4X1SFD7_PIG:Q9GJV4|Q9GJV4_PIG:A0A287AAL6|A0A287AAL6_PIG	K	GSSVVAYEGQSWHDYC(+57.02)FHC(+57.02)K(+100.02)K	20	21	Uncharacterized protein OS=Sus scrofa OX=9823 GN=FHL1 PE=4 SV=1	Uncharacterized protein	FHL1	89.55	2644.1111	1.2	361	381	C16:Carbamidomethylation:1000.00;C19:Carbamidomethylation:1000.00;K20:succinyl modification:0.00	K380	DYCFHCKKCSVNL	1432.962792	1211.969265	917.8219715	1187.584676	4202.958845	2643.064457	3712.441755	3519.488352	0.337431057	0.008541109
A0A4X1SJS3	A0A4X1SJS3|A0A4X1SJS3_PIG:O46422|O46422_PIG:Q9TV62|MYH4_PIG:A0A4X1SL66|A0A4X1SL66_PIG	K	ERIEAQNKPFDAK(+100.02)TSVFVAEPK	13	22	Myosin-4 OS=Sus scrofa OX=9823 GN=MYH4 PE=3 SV=1	Myosin-4	MYH4	67.63	2603.323	0.8	23	44	K13:succinyl modification:5.81	K35	NKPFDAKTSVFVA	782.5814921	1612.356751	533.8516319	976.2632918	3146.954567	3686.151413	2045.771575	2959.625852	0.329860374	0.027155817
A0A0B8RTY5	A0A0B8RTY5|A0A0B8RTY5_PIG:A0A480TJ79|A0A480TJ79_PIG:A0A480UGG8|A0A480UGG8_PIG:A0A287BG49|A0A287BG49_PIG:F1RJH2|F1RJH2_PIG:A0A4X1T534|A0A4X1T534_PIG:A0A287A8Y8|A0A287A8Y8_PIG:A0A4X1T6E5|A0A4X1T6E5_PIG:A0A4X1T5W3|A0A4X1T5W3_PIG:A0A4X1T6Q8|A0A4X1T6Q8_PIG:A0A4X1T3R5|A0A4X1T3R5_PIG:A0A287AP64|A0A287AP64_PIG	K	IPKENLLGEPGMGFK(+100.02)IAMQTLDMGR	15	25	Acyl-CoA dehydrogenase, C-2 to C-3 short chain OS=Sus scrofa domesticus OX=9825 GN=ACADS PE=3 SV=1	Acyl-CoA dehydrogenase, C-2 to C-3 short chain	ACADS	72.34	2845.4175	-1	248	272	K15:succinyl modification:29.08	K262	EPGMGFKIAMQTL	214.2232994	352.6365083	107.4987541	224.7861873	511.5604353	950.4377188	590.901781	684.2999783	0.328490712	0.039454107
Q29554	Q29554|ECHA_PIG:A0A5G2RBW4|A0A5G2RBW4_PIG:B2ZF49|B2ZF49_PIG:A0A480VWY5|A0A480VWY5_PIG:A0A480PP93|A0A480PP93_PIG:A0A480PE19|A0A480PE19_PIG:A0A4X1TSV0|A0A4X1TSV0_PIG	K	AK(+100.02)KMGLVDQLVEPLGPGLKPPEER	2	24	Trifunctional enzyme subunit alpha, mitochondrial OS=Sus scrofa OX=9823 GN=HADHA PE=2 SV=1	Trifunctional enzyme subunit alpha, mitochondrial	HADHA	48.36	2700.4519	-2	212	235	K2:succinyl modification:0.00	K213	IRADKAKKMGLVD	1152.816838	1192.902756	383.7257701	909.8151214	3601.40222	3166.455041	1565.928025	2777.928429	0.327515681	0.049938674
P02189	P02189|MYG_PIG	K	HGNTVLTALGGILK(+100.02)KK	14	16	Myoglobin OS=Sus scrofa OX=9823 GN=MB PE=1 SV=2	Myoglobin	MB	72.16	1749.0148	1.7	65	80	K14:succinyl modification:0.00	K78	ALGGILKKKGHHE	568.5205227	363.3170615	598.3632963	510.0669602	1868.572577	1299.988063	1721.694	1630.08488	0.312908221	0.003811602
P02189	P02189|MYG_PIG	K	NDMAAKYK(+100.02)	8	8	Myoglobin OS=Sus scrofa OX=9823 GN=MB PE=1 SV=2	Myoglobin	MB	54.9	1039.4645	1.5	141	148	K8:succinyl modification:0.00	K148	DMAAKYKELGFQG	1045.953718	1826.340163	1244.721182	1372.338354	3319.962955	3438.859982	6496.123577	4418.315505	0.310602163	0.045990211
P02189	P02189|MYG_PIG	K	SEDEMKASEDLKK(+100.02)	13	13	Myoglobin OS=Sus scrofa OX=9823 GN=MB PE=1 SV=2	Myoglobin	MB	69.01	1608.7189	-1.5	52	64	K13:succinyl modification:0.00	K64	ASEDLKKHGNTVL	414.3024709	770.8587035	274.8773778	486.6795174	1368.379956	1355.575164	1984.976607	1569.643909	0.310057278	0.013164124
P02189	P02189|MYG_PIG	K	GHPETLEK(+100.02)FDK	8	11	Myoglobin OS=Sus scrofa OX=9823 GN=MB PE=1 SV=2	Myoglobin	MB	30.42	1399.6619	-2	36	46	K8:succinyl modification:0.00	K43	HPETLEKFDKFKH	67.20066516	294.2957949	79.03437806	146.8436127	387.844435	568.2170556	467.1060806	474.3891904	0.309542493	0.022289816
P02189	P02189|MYG_PIG	K	HGNTVLTALGGILK(+100.02)K	14	15	Myoglobin OS=Sus scrofa OX=9823 GN=MB PE=1 SV=2	Myoglobin	MB	95.41	1620.9199	1.1	65	79	K14:succinyl modification:0.00	K78	ALGGILKKKGHHE	3650.648809	5671.843015	3328.605402	4217.032409	11988.36726	11715.46093	18842.28677	14182.03832	0.297350234	0.015132812
A0A4X1SL20	A0A4X1SL20|A0A4X1SL20_PIG:Q9TV63|MYH2_PIG:A0A5G2Q7D6|A0A5G2Q7D6_PIG:A0A287AZK1|A0A287AZK1_PIG:F1SS64|F1SS64_PIG	K	EQYEEEQESK(+100.02)AELQR	10	15	Myosin-2 OS=Sus scrofa OX=9823 GN=MYH2 PE=3 SV=1	Myosin-2	MYH2	95.25	1994.8705	1.8	1349	1363		K1358	EEEQESKAELQRA	120.6533869	325.2912482	318.906953	254.9505293	860.4997159	688.2706216	1065.769585	871.5133075	0.292537735	0.008573492
P02189	P02189|MYG_PIG	K	GHPETLEKFDK(+100.02)FK	11	13	Myoglobin OS=Sus scrofa OX=9823 GN=MB PE=1 SV=2	Myoglobin	MB	81.5	1674.8253	0.8	36	48	K11:succinyl modification:11.10	K46	TLEKFDKFKHLKS	3275.782806	3719.023246	7427.863477	4807.55651	12623.17533	17907.61772	19350.14138	16626.97814	0.289141928	0.008277728
A0A4X1SFZ0	A0A4X1SFZ0|A0A4X1SFZ0_PIG:Q8WMK1|Q8WMK1_PIG:K7GSI9|K7GSI9_PIG:A0A4X1SFX5|A0A4X1SFX5_PIG:F6PXR6|F6PXR6_PIG:K7GLQ8|K7GLQ8_PIG:A0A5K1UHX7|A0A5K1UHX7_PIG:A0A4X1SFD7|A0A4X1SFD7_PIG:Q9GJV4|Q9GJV4_PIG:A0A287AAL6|A0A287AAL6_PIG	K	KC(+57.02)AGC(+57.02)K(+100.02)NPITGFGK	6	14	Uncharacterized protein OS=Sus scrofa OX=9823 GN=FHL1 PE=4 SV=1	Uncharacterized protein	FHL1	57.66	1636.7701	-0.3	347	360	C2:Carbamidomethylation:1000.00;C5:Carbamidomethylation:1000.00;K6:succinyl modification:10.19	K352	KKCAGCKNPITGF	759.5499991	376.0826789	712.7161451	616.1162743	2072.884076	1973.040665	2662.607233	2236.177325	0.275522101	0.002783606
A0A4X1UV99	A0A4X1UV99|A0A4X1UV99_PIG:F1S8K5|F1S8K5_PIG	K	VK(+100.02)NVGIFLK	2	9	FACT complex subunit OS=Sus scrofa OX=9823 GN=SUPT16H PE=3 SV=1	FACT complex subunit	SUPT16H	44.12	1116.6543	1.6	461	469	K2:succinyl modification:38.97	K462	SVKKKVKNVGIFL	12284.71795	10312.32662	18813.57148	13803.53869	30916.20217	64755.81564	55695.96501	50455.99427	0.273575794	0.024617614
Q5S1S4	Q5S1S4|CAH3_PIG:A7E1S9|A7E1S9_PIG:A0A5S6I8A2|A0A5S6I8A2_PIG:B6A7R3|B6A7R3_PIG:A0A5S6G0V8|A0A5S6G0V8_PIG:A0A4X1UCS1|A0A4X1UCS1_PIG:A0A4X1UEH4|A0A4X1UEH4_PIG:A7E1S8|A7E1S8_PIG	K	EWGYADHNGPDHWHELYPIAK(+100.02)GDNQSPIELHTK	21	33	Carbonic anhydrase 3 OS=Sus scrofa OX=9823 GN=CA3 PE=2 SV=3	Carbonic anhydrase 3	CA3	36.99	3953.8032	5.7	4	36	K21:succinyl modification:27.62	K24	ELYPIAKGDNQSP	87.98420582		315.8894782	201.936842	671.7309944	700.9682358	963.7992583	778.8328295	0.259281369	0.029400677
A0A4X1SFZ0	A0A4X1SFZ0|A0A4X1SFZ0_PIG:A0A4X1SEW6|A0A4X1SEW6_PIG:A0A5K1U1D1|A0A5K1U1D1_PIG:K7GSI9|K7GSI9_PIG:A0A5K1UHX7|A0A5K1UHX7_PIG:A0A4X1SFB6|A0A4X1SFB6_PIG:A0A4X1SFD7|A0A4X1SFD7_PIG:Q9GJV4|Q9GJV4_PIG:A0A5K1U1D3|A0A5K1U1D3_PIG:A0A4X1SFX5|A0A4X1SFX5_PIG:F6PXR6|F6PXR6_PIG:K7GLQ8|K7GLQ8_PIG:Q9GL05|Q9GL05_PIG:K7GS06|K7GS06_PIG:A0A287AAL6|A0A287AAL6_PIG	K	KYVQK(+100.02)DGHHC(+57.02)C(+57.02)LK	5	13	Uncharacterized protein OS=Sus scrofa OX=9823 GN=FHL1 PE=4 SV=1	Uncharacterized protein	FHL1	62.35	1771.8134	0.6	145	157	K5:succinyl modification:42.68;C10:Carbamidomethylation:1000.00;C11:Carbamidomethylation:1000.00	K149	GKKYVQKDGHHCC	310.0164328	411.9333512	894.493427	538.8144037	2275.206891	1718.67182	2327.536624	2107.138445	0.255709066	0.004106284
A0A4X1TQK3	A0A4X1TQK3|A0A4X1TQK3_PIG:Q2EN81|ATPO_PIG:A0A5G2QCN5|A0A5G2QCN5_PIG:A0A4X1TSQ7|A0A4X1TSQ7_PIG:A0A2C9F3A3|A0A2C9F3A3_PIG	K	LEVK(+100.02)VDPSIMGGM(+15.99)IVR	4	16	ATP synthase peripheral stalk subunit OSCP OS=Sus scrofa OX=9823 GN=ATP5PO PE=3 SV=1	ATP synthase peripheral stalk subunit OSCP	ATP5PO	60.35	1858.9532	-1.5	191	206	K4:succinyl modification:1000.00;M13:Oxidation (M):38.16	K194	ILKLEVKVDPSIM	66.60831609	65.70051346	319.5152678	150.6080324	620.2169457	592.1515781	559.8505766	590.7397001	0.254948216	0.006964139
A0A4X1T2Y6	A0A4X1T2Y6|A0A4X1T2Y6_PIG:A0A4X1T308|A0A4X1T308_PIG:A0A287B5J2|A0A287B5J2_PIG:A0A4X1T339|A0A4X1T339_PIG:A0A4X1T214|A0A4X1T214_PIG:A0A287ATS2|A0A287ATS2_PIG:A0A4X1T2M9|A0A4X1T2M9_PIG:A0A287BGX8|A0A287BGX8_PIG	K	K(+100.02)PSPYDGGTYC(+57.02)C(+57.02)K	1	13	Uncharacterized protein OS=Sus scrofa OX=9823 PE=4 SV=1	Uncharacterized protein		71.94	1631.6595	-2.1	1160	1172	K1:succinyl modification:73.35;C11:Carbamidomethylation:1000.00;C12:Carbamidomethylation:1000.00	K1160	CTLEIRKPSPYDG	306.6686733	200.124308	374.7495769	293.8475194	1269.306117	757.8360773	1567.121345	1198.087847	0.245263751	0.020106209
A0A5G2QX13	A0A5G2QX13|A0A5G2QX13_PIG:A0A4X1SJN5|A0A4X1SJN5_PIG:A0A5G2QWG0|A0A5G2QWG0_PIG:A0A4X1SJQ3|A0A4X1SJQ3_PIG:Q8WNV7|DHRS4_PIG:A0A5G2Q7T0|A0A5G2Q7T0_PIG:A0A480VYS5|A0A480VYS5_PIG:A0A5G2Q806|A0A5G2Q806_PIG:A0A2C9F352|A0A2C9F352_PIG:A0A4X1SJK6|A0A4X1SJK6_PIG:A0A4X1SJI0|A0A4X1SJI0_PIG	K	TVATLQGEGLSVTGTVC(+57.02)HVGK(+100.02)AEDR	21	25	Dehydrogenase/reductase SDR family member 4 OS=Sus scrofa OX=9823 GN=DHRS4 PE=1 SV=1	Dehydrogenase/reductase SDR family member 4	DHRS4	56.72	2684.3076	4.8	73	97	C17:Carbamidomethylation:1000.00	K93	TVCHVGKAEDRER	102.7575993	266.8170046	91.20603728	153.5935471	787.0885896	550.967664	626.721534	654.9259292	0.234520486	0.00504468
A0A4X1W7H9	A0A4X1W7H9|A0A4X1W7H9_PIG:A0A4X1VRN7|A0A4X1VRN7_PIG:A0A4X1VY80|A0A4X1VY80_PIG:Q9XS69|Q9XS69_PIG:Q6QRN9|ADT3_PIG:F1RZQ6|F1RZQ6_PIG:A0A4X1VWJ0|A0A4X1VWJ0_PIG:A0A480PNA9|A0A480PNA9_PIG:I3LDJ6|I3LDJ6_PIG:F2Z565|F2Z565_PIG:A0A4X1W587|A0A4X1W587_PIG:A0A4X1VW40|A0A4X1VW40_PIG:A5PI51|A5PI51_PIG:A0A286ZIE8|A0A286ZIE8_PIG:A0A5G2R3W2|A0A5G2R3W2_PIG:A0A5G2R3N5|A0A5G2R3N5_PIG:A0A4X1VWJ5|A0A4X1VWJ5_PIG:A0A4X1V…	K	YFPTQALNFAFK(+100.02)DK	12	14	ADP/ATP translocase OS=Sus scrofa OX=9823 GN=SLC25A5 PE=3 SV=1	ADP/ATP translocase	SLC25A5	50.64	1788.8723	-3.1	81	94	K12:succinyl modification:0.00	K92	ALNFAFKDKYKQI	67.5237756	165.0258718	218.8570415	150.4688963	626.9678081	570.2361152	741.1148635	646.1062623	0.23288568	0.001778964
P02189	P02189|MYG_PIG	K	HLK(+100.02)SEDEMK	3	9	Myoglobin OS=Sus scrofa OX=9823 GN=MB PE=1 SV=2	Myoglobin	MB	86.56	1215.5442	1.5	49	57	K3:succinyl modification:95.35	K51	DKFKHLKSEDEMK	756.0061127	1332.244352	1192.781992	1093.677485	3198.2961	3754.377558	7313.57173	4755.415129	0.229985702	0.048066488
A0A286ZXE3	A0A286ZXE3|A0A286ZXE3_PIG:A0A5G2R231|A0A5G2R231_PIG:K7GMH0|K7GMH0_PIG:A0A5G2QBQ2|A0A5G2QBQ2_PIG:A0A5G2R2R6|A0A5G2R2R6_PIG	K	SNNFQK(+100.02)PR	6	8	Uncharacterized protein OS=Sus scrofa OX=9823 GN=LOC100736765 PE=1 SV=2	Uncharacterized protein	LOC100736765	64.92	1089.5203	1.2	561	568		K566	KSNNFQKPRNIKG	9504.25965	11695.52301	2941.641161	8047.141272	21724.00416	34552.59611	49699.37316	35325.32448	0.227800916	0.032637513
A0A4X1SFZ0	A0A4X1SFZ0|A0A4X1SFZ0_PIG:A0A4X1SEW6|A0A4X1SEW6_PIG:A0A5K1U1D1|A0A5K1U1D1_PIG:K7GSI9|K7GSI9_PIG:A0A5K1UHX7|A0A5K1UHX7_PIG:A0A4X1SFB6|A0A4X1SFB6_PIG:A0A4X1SFD7|A0A4X1SFD7_PIG:Q9GJV4|Q9GJV4_PIG:A0A5K1U1D3|A0A5K1U1D3_PIG:Q8WMK1|Q8WMK1_PIG:A0A4X1SFX5|A0A4X1SFX5_PIG:F6PXR6|F6PXR6_PIG:K7GLQ8|K7GLQ8_PIG:Q9GL05|Q9GL05_PIG:K7GS06|K7GS06_PIG:A0A287AAL6|A0A287AAL6_PIG	K	ILC(+57.02)NK(+100.02)C(+57.02)TTREDSPK	5	14	Uncharacterized protein OS=Sus scrofa OX=9823 GN=FHL1 PE=4 SV=1	Uncharacterized protein	FHL1	51.89	1820.8397	0.4	214	227	C3:Carbamidomethylation:1000.00;K5:succinyl modification:18.04;C6:Carbamidomethylation:1000.00	K218	NKILCNKCTTRED	86.59847054	617.1252025	351.6142968	351.7793233	2177.208625	886.886419	1582.46054	1548.851861	0.22712264	0.041154898
A0A5G2QQW0	A0A5G2QQW0|A0A5G2QQW0_PIG:A0A4X1T4Z0|A0A4X1T4Z0_PIG:A0A286ZJJ4|A0A286ZJJ4_PIG:A0A4X1T708|A0A4X1T708_PIG:A0A5G2QW89|A0A5G2QW89_PIG:F1SU78|F1SU78_PIG:A0A4X1T7K5|A0A4X1T7K5_PIG:A0A4X1T6Z8|A0A4X1T6Z8_PIG:A0A287ANK3|A0A287ANK3_PIG:A0A4X1T4Z9|A0A4X1T4Z9_PIG	K	YNQLKDAIAQAEMDLK(+100.02)R	16	17	Calcium uniporter protein OS=Sus scrofa OX=9823 GN=MCU PE=1 SV=1	Calcium uniporter protein	MCU	66.13	2106.0415	-0.7	291	307	K16:succinyl modification:88.25	K306	QAEMDLKRLRDPL	616.0049639	366.958163	393.6811068	458.8814113	2071.511678	2083.520107	2017.985679	2057.672488	0.223009937	3.98E-05
P02189	P02189|MYG_PIG	K	K(+100.02)GHHEAELTPLAQSHATK	1	18	Myoglobin OS=Sus scrofa OX=9823 GN=MB PE=1 SV=2	Myoglobin	MB	101.74	2054.0181	2.3	80	97	K1:succinyl modification:125.11	K80	GGILKKKGHHEAE	6244.681806	3009.374313	8338.866774	5864.307631	18523.66105	33774.13487	26990.97707	26429.59099	0.221884161	0.011707436
A0A5G2QRY9	A0A5G2QRY9|A0A5G2QRY9_PIG:O46422|O46422_PIG:A0A1Y0DDA1|A0A1Y0DDA1_PIG:A0A4X1SJD5|A0A4X1SJD5_PIG:A0A5G2R196|A0A5G2R196_PIG:A0A4X1SJS3|A0A4X1SJS3_PIG:A0A4X1SJ63|A0A4X1SJ63_PIG:A0A287AMA4|A0A287AMA4_PIG:A0A5G2QLY9|A0A5G2QLY9_PIG:Q9TV62|MYH4_PIG:A0A4X1SL66|A0A4X1SL66_PIG:F1SS62|F1SS62_PIG:A0A4X1SI01|A0A4X1SI01_PIG	K	SEK(+100.02)ERIEAQNQPFDAK	3	16	Uncharacterized protein OS=Sus scrofa OX=9823 GN=MYH8 PE=3 SV=1	Uncharacterized protein	MYH8									93.92688013	122.7059363	180.4792405	132.3706857	723.5533294	424.995544	646.9189067	598.48926	0.221174705	0.007446863
Q5S1S4	Q5S1S4|CAH3_PIG:A0A5S6G0V8|A0A5S6G0V8_PIG:A0A4X1UCS1|A0A4X1UCS1_PIG	K	NWRPPQPIK(+100.02)GR	9	11	Carbonic anhydrase 3 OS=Sus scrofa OX=9823 GN=CA3 PE=2 SV=3	Carbonic anhydrase 3	CA3	56.56	1447.7684	-0.1	243	253		K251	RPPQPIKGRIVKA	3079.667102	2481.488524	1998.782154	2519.97926	8372.426972	8320.276115	17586.39825	11426.36711	0.220540723	0.045155795
P02189	P02189|MYG_PIG	K	SEDEMK(+100.02)ASEDLKK	6	13	Myoglobin OS=Sus scrofa OX=9823 GN=MB PE=1 SV=2	Myoglobin	MB	81.16	1608.7189	-1.4	52	64	K6:succinyl modification:38.98	K57	KSEDEMKASEDLK	353.8984837	1059.185072	356.9198477	590.0011344	2003.254522	3118.531796	3124.765552	2748.850623	0.214635575	0.008036967
A0A4X1T9J9	A0A4X1T9J9|A0A4X1T9J9_PIG:A0A4X1T7W3|A0A4X1T7W3_PIG:K4EJ64|K4EJ64_PIG:F1SNW4|F1SNW4_PIG:A0A5G2QI13|A0A5G2QI13_PIG	K	VLGK(+100.02)PKQEELNSK	4	13	EF-hand domain-containing protein OS=Sus scrofa OX=9823 PE=4 SV=1	EF-hand domain-containing protein		71.11	1568.8409	-2.8	89	101	K4:succinyl modification:14.04	K92	VLRVLGKPKQEEL	1916.52853	2793.026924	310.3186015	1673.291352	5443.585084	8906.181188	10171.96505	8173.91044	0.204711241	0.01496976
A0A4X1SL20	A0A4X1SL20|A0A4X1SL20_PIG:Q7JFR8|Q7JFR8_PIG:Q9TV63|MYH2_PIG:A0A5G2Q7D6|A0A5G2Q7D6_PIG:A0A287AZK1|A0A287AZK1_PIG:F1SS64|F1SS64_PIG	K	IEAQNRPFDAK(+100.02)TSVFVAEPK	11	20	Myosin-2 OS=Sus scrofa OX=9823 GN=MYH2 PE=3 SV=1	Myosin-2	MYH2	78.5	2346.1855	-0.8	25	44	K11:succinyl modification:84.85	K35	NRPFDAKTSVFVA	1408.255899	335.4648429	767.7534385	837.1580603	5913.891188	3331.160799	4221.132844	4488.728277	0.186502281	0.011176214
Q5S1S4	Q5S1S4|CAH3_PIG:A7E1S9|A7E1S9_PIG:A0A5S6I8A2|A0A5S6I8A2_PIG:A0A5S6G0V8|A0A5S6G0V8_PIG:A0A4X1UEH4|A0A4X1UEH4_PIG	K	GK(+100.02)EAPFTNFNPSC(+57.02)LFPAC(+57.02)R	2	19	Carbonic anhydrase 3 OS=Sus scrofa OX=9823 GN=CA3 PE=2 SV=3	Carbonic anhydrase 3	CA3	78.27	2312.0354	-2.9	170	188	C13:Carbamidomethylation:1000.00;C18:Carbamidomethylation:1000.00	K171	KIKTKGKEAPFTN	1590.115962	698.3582417	474.691559	921.0552543	4427.096436	4754.892143	5943.981574	5041.990051	0.182676928	0.001981699
A0A286ZXE3	A0A286ZXE3|A0A286ZXE3_PIG:A0A5G2R231|A0A5G2R231_PIG:K7GMH0|K7GMH0_PIG:A0A5G2QBQ2|A0A5G2QBQ2_PIG:A0A480VHZ0|A0A480VHZ0_PIG:A0A5G2R2R6|A0A5G2R2R6_PIG	K	SNAAAAALDKK(+100.02)QR	11	13	Uncharacterized protein OS=Sus scrofa OX=9823 GN=LOC100736765 PE=1 SV=2	Uncharacterized protein	LOC100736765	86.33	1442.7477	0	1437	1449	K11:succinyl modification:12.28	K1447	AAALDKKQRNFDK	937.4737945	749.2779797	229.7325956	638.8281232	2825.50065	3197.706132	5921.560963	3981.589249	0.160445511	0.028636995
Q5S1S4	Q5S1S4|CAH3_PIG:A0A5S6I8A2|A0A5S6I8A2_PIG:B6A7R3|B6A7R3_PIG:A0A5S6G0V8|A0A5S6G0V8_PIG:A0A4X1UEH4|A0A4X1UEH4_PIG:A7E1S8|A7E1S8_PIG	K	EK(+100.02)GEFQLVLDALDKIK	2	16	Carbonic anhydrase 3 OS=Sus scrofa OX=9823 GN=CA3 PE=2 SV=3	Carbonic anhydrase 3	CA3	67.73	1945.0408	-1.2	152	167	K2:succinyl modification:85.14	K153	LKIGREKGEFQLV	199.9561337	467.1758071	563.1027868	410.0782425	2406.219894	3749.955946	1630.040881	2595.405574	0.158001604	0.025444782
A0A286ZXE3	A0A286ZXE3|A0A286ZXE3_PIG:A0A5G2R231|A0A5G2R231_PIG:K7GMH0|K7GMH0_PIG:A0A5G2QBQ2|A0A5G2QBQ2_PIG:A0A480VHZ0|A0A480VHZ0_PIG:A0A5G2R2R6|A0A5G2R2R6_PIG	K	QK(+100.02)YEESQSELESSQKEAR	2	18	Uncharacterized protein OS=Sus scrofa OX=9823 GN=LOC100736765 PE=1 SV=2	Uncharacterized protein	LOC100736765	63.63	2255.019	-0.8	1460	1477	K2:succinyl modification:52.58	K1461	LAEWKQKYEESQS	74.76850571	345.5757216		210.1721137	1224.692866	1061.611235	1937.365685	1407.889928	0.149281637	0.045287202
Q5S1S4	Q5S1S4|CAH3_PIG:A7E1S9|A7E1S9_PIG:A0A5S6I8A2|A0A5S6I8A2_PIG:B6A7R3|B6A7R3_PIG:A0A5S6G0V8|A0A5S6G0V8_PIG:A0A4X1UCS1|A0A4X1UCS1_PIG:A0A4X1UEH4|A0A4X1UEH4_PIG	K	A(+42.01)K(+100.02)EWGYADHNGPDHWHELYPIAK	2	23	Carbonic anhydrase 3 OS=Sus scrofa OX=9823 GN=CA3 PE=2 SV=3	Carbonic anhydrase 3	CA3	33.23	2875.2991	-3	2	24	A1:Acetylation (Protein N-term):1000.00;K2:succinyl modification:9.41	K3	____MAKEWGYAD	1505.673964	88.1119277	844.640822	812.8089047	5347.85174	4317.743337	7081.745799	5582.446959	0.145600829	0.006198412
A0A286ZXE3	A0A286ZXE3|A0A286ZXE3_PIG:A0A5G2R231|A0A5G2R231_PIG:K7GMH0|K7GMH0_PIG:A0A5G2QBQ2|A0A5G2QBQ2_PIG:A0A480VHZ0|A0A480VHZ0_PIG:A0A5G2R2R6|A0A5G2R2R6_PIG	K	SNAAAAALDK(+100.02)KQR	10	13	Uncharacterized protein OS=Sus scrofa OX=9823 GN=LOC100736765 PE=1 SV=2	Uncharacterized protein	LOC100736765	50.82	1442.7477	-2.9	1437	1449	K10:succinyl modification:0.00	K1446	AAAALDKKQRNFD	917.7195019	700.242	91.03994481	569.6671489	2825.50065	3197.706132	5921.560963	3981.589249	0.143075318	0.027557826
A0A286ZXE3	A0A286ZXE3|A0A286ZXE3_PIG:A0A5G2R231|A0A5G2R231_PIG:K7GMH0|K7GMH0_PIG:A0A5G2QBQ2|A0A5G2QBQ2_PIG:A0A480VHZ0|A0A480VHZ0_PIG:A0A5G2R2R6|A0A5G2R2R6_PIG	K	LQDLVDKLQLKVK(+100.02)	13	13	Uncharacterized protein OS=Sus scrofa OX=9823 GN=LOC100736765 PE=1 SV=2	Uncharacterized protein	LOC100736765	75.49	1638.9556	-1.8	1866	1878	K13:succinyl modification:0.00	K1878	KLQLKVKAYKRQA	5489.50641	5398.739348	2320.465804	4402.903854	18602.19917	26278.10786	50711.40935	31863.90546	0.138178412	0.047809586
A1XQT6	A1XQT6|A1XQT6_PIG:A0A4X1UTR8|A0A4X1UTR8_PIG	K	KPAAAAAPAPAPAPAPAPAPAPPKEEK(+100.02)	27	27	MLC1f OS=Sus scrofa OX=9823 GN=MYL1 PE=2 SV=1	MLC1f	MYL1	88.95	2583.3696	-1.5	9	35	K27:succinyl modification:0.00	K35	APPKEEKIDLSAI	46.66790151	1058.535828	634.2763646	579.826698	2988.46875	6273.370755	4370.20833	4544.015945	0.127602259	0.016422019
A0A286ZXE3	A0A286ZXE3|A0A286ZXE3_PIG:A0A5G2R231|A0A5G2R231_PIG:K7GMH0|K7GMH0_PIG:A0A5G2QBQ2|A0A5G2QBQ2_PIG:A0A480VHZ0|A0A480VHZ0_PIG:A0A5G2R2R6|A0A5G2R2R6_PIG	K	LQDLVDKLQLK(+100.02)VK	11	13	Uncharacterized protein OS=Sus scrofa OX=9823 GN=LOC100736765 PE=1 SV=2	Uncharacterized protein	LOC100736765	86.36	1638.9556	-2.7	1866	1878	K11:succinyl modification:8.22	K1876	VDKLQLKVKAYKR	5489.50641	5496.887315	938.6787404	3975.024155	18602.19917	26278.10786	50711.40935	31863.90546	0.124750061	0.046580469
A0A4X1SFZ0	A0A4X1SFZ0|A0A4X1SFZ0_PIG:A0A4X1SEW6|A0A4X1SEW6_PIG:A0A5K1U1D1|A0A5K1U1D1_PIG:K7GSI9|K7GSI9_PIG:A0A5K1UHX7|A0A5K1UHX7_PIG:A0A4X1SFB6|A0A4X1SFB6_PIG:A0A4X1SFD7|A0A4X1SFD7_PIG:Q9GJV4|Q9GJV4_PIG:A0A5K1U1D3|A0A5K1U1D3_PIG:Q8WMK1|Q8WMK1_PIG:A0A4X1SFX5|A0A4X1SFX5_PIG:F6PXR6|F6PXR6_PIG:K7GLQ8|K7GLQ8_PIG:Q9GL05|Q9GL05_PIG:K7GS06|K7GS06_PIG:A0A287AAL6|A0A287AAL6_PIG	K	FTAVEDQYYC(+57.02)VDC(+57.02)YK(+100.02)NFVAKK	15	21	Uncharacterized protein OS=Sus scrofa OX=9823 GN=FHL1 PE=4 SV=1	Uncharacterized protein	FHL1	54.89	2747.2246	-0.5	327	347	C10:Carbamidomethylation:1000.00;C13:Carbamidomethylation:1000.00;K15:succinyl modification:25.58	K341	YCVDCYKNFVAKK	408.5262315	121.878356	87.79831989	206.0676358	2390.092289	1010.942265	1990.744496	1797.259683	0.114656573	0.019616559
A0A286ZXE3	A0A286ZXE3|A0A286ZXE3_PIG:A0A5G2R231|A0A5G2R231_PIG:K7GMH0|K7GMH0_PIG:A0A5G2QBQ2|A0A5G2QBQ2_PIG:A0A480VHZ0|A0A480VHZ0_PIG:A0A5G2R2R6|A0A5G2R2R6_PIG	K	HDC(+57.02)DLLREQYEEETEAK(+100.02)AELQR	17	22	Uncharacterized protein OS=Sus scrofa OX=9823 GN=LOC100736765 PE=1 SV=2	Uncharacterized protein	LOC100736765	84.7	2861.2773	2.2	1340	1361	C3:Carbamidomethylation:1000.00	K1356	EEETEAKAELQRV	63.37259114	250.4293011	158.590063	157.4639851	1023.244972	1095.045039	2231.504536	1449.931516	0.108600981	0.030739788
P02189	P02189|MYG_PIG	K	K(+100.02)HGNTVLTALGGILKK	1	16	Myoglobin OS=Sus scrofa OX=9823 GN=MB PE=1 SV=2	Myoglobin	MB	102.42	1749.0148	-1.8	64	79	K1:succinyl modification:135.22	K64	ASEDLKKHGNTVL	464.0153626	353.8037663	150.8463584	322.8884958	2256.68745	3606.966152	4294.363774	3386.005792	0.0953597	0.007186391
P02189	P02189|MYG_PIG	K	KK(+100.02)GHHEAELTPLAQSHATK	2	19	Myoglobin OS=Sus scrofa OX=9823 GN=MB PE=1 SV=2	Myoglobin	MB	81.05	2182.113	2	79	97	K2:succinyl modification:0.00	K80	GGILKKKGHHEAE	260.3558851	178.6501268	441.57406	293.5266906	3998.602618	3151.841987	2655.872568	3268.772391	0.089797225	0.001738398
