# Supplementary material for: Succinylation proteomic analysis identified differentially expressed succinylation sites affecting porcine muscle fiber type function
Source: Food Chem X. 2023 Oct 27;20:100962. doi: 10.1016/j.fochx.2023.100962 (PMC10740141; doi:10.1016/j.fochx.2023.100962)
Supplement: Supplementary data 6 [file mmc6.csv]

GO_ID	Term	Category	TestSeqs	P value
GO:0042645	mitochondrial nucleoid	Cellular component	A0A4X1W7H9,Q29554,A0A4X1SP14	0.010157309
GO:0009295	nucleoid	Cellular component	A0A4X1W7H9,Q29554,A0A4X1SP14	0.010157309
GO:0016646	oxidoreductase activity, acting on the CH-NH group of donors, NAD or NADP as acceptor	Molecular function	A0A4X1W6D3,I3LNB4,A0A480R857	0.010157309
GO:0015662	ATPase activity, coupled to transmembrane movement of ions, phosphorylative mechanism	Molecular function	F1RFH9,A0A4X1UH24,A0A4X1U5D0	0.010157309
GO:0005388	calcium-transporting ATPase activity	Molecular function	F1RFH9,A0A4X1UH24,A0A4X1U5D0	0.010157309
GO:0008144	drug binding	Molecular function	A0A286ZQ47,A0A5G2QI32,D0G784,F1RFH9,A0A4X1SJS3,A0A4X1SL20,A0A4X1UD45,A0A286ZXE3,A0A5G2QRY9,Q5XLD3,A0A480SN35,A0A4X1UH24,A0A4X1U5D0,P00571,A0A4X1W7T6,A0A4X1V8E8,A0A4X1SGG2,Q7YS28,A0A480MJB6,A0A4X1UED9,A0A4X1UYL0,A0A287BQG4,P02189,F1RII5,Q19PY1,P08835,A0A4X1V5X5	0.015657748
GO:0005524	ATP binding	Molecular function	A0A286ZQ47,A0A5G2QI32,D0G784,F1RFH9,A0A4X1SJS3,A0A4X1SL20,A0A4X1UD45,A0A286ZXE3,A0A5G2QRY9,Q5XLD3,A0A480SN35,A0A4X1UH24,A0A4X1U5D0,P00571,A0A4X1W7T6,A0A4X1V8E8,A0A4X1SGG2,Q7YS28,A0A480MJB6,A0A4X1UED9,A0A4X1UYL0,A0A287BQG4	0.020731987
GO:0030554	adenyl nucleotide binding	Molecular function	A0A286ZQ47,A0A5G2QI32,D0G784,F1RFH9,A0A4X1SJS3,A0A4X1SL20,A0A4X1UD45,A0A286ZXE3,A0A5G2QRY9,Q5XLD3,A0A480SN35,A0A4X1UH24,A0A4X1U5D0,P00571,A0A4X1W7T6,A0A4X1V8E8,A0A4X1SGG2,Q7YS28,A0A480MJB6,A0A4X1UED9,A0A4X1UYL0,A0A287BQG4	0.024778874
GO:0032559	adenyl ribonucleotide binding	Molecular function	A0A286ZQ47,A0A5G2QI32,D0G784,F1RFH9,A0A4X1SJS3,A0A4X1SL20,A0A4X1UD45,A0A286ZXE3,A0A5G2QRY9,Q5XLD3,A0A480SN35,A0A4X1UH24,A0A4X1U5D0,P00571,A0A4X1W7T6,A0A4X1V8E8,A0A4X1SGG2,Q7YS28,A0A480MJB6,A0A4X1UED9,A0A4X1UYL0,A0A287BQG4	0.024778874
GO:0016835	carbon-oxygen lyase activity	Molecular function	F1SRC5,Q5S1S4,A0A4X1UV02,Q29554,B1A3A0,F1RFY2,A0A4X1W8R1	0.02659973
GO:0016836	hydro-lyase activity	Molecular function	F1SRC5,Q5S1S4,A0A4X1UV02,Q29554,B1A3A0,F1RFY2,A0A4X1W8R1	0.02659973
GO:0016829	lyase activity	Molecular function	F1SRC5,Q5S1S4,A0A4X1UV02,Q29554,F1RJ25,B1A3A0,F1RFY2,A0A4X1W8R1	0.034995015
GO:0044877	protein-containing complex binding	Molecular function	A0A4X1SJS3,A0A4X1SL20,A0A286ZXE3,A0A5G2QRY9,A0A4X1SXL9,A0A480UK19,A0A4X1U1Q7	0.038868912
GO:0035639	purine ribonucleoside triphosphate binding	Molecular function	A0A286ZQ47,A0A5G2QI32,D0G784,F1RFH9,A0A4X1SJS3,A0A4X1SL20,A0A4X1UD45,A0A286ZXE3,A0A5G2QRY9,Q5XLD3,A0A480SN35,A0A4X1UH24,A0A4X1U5D0,P00571,A0A4X1W7T6,A0A4X1V8E8,A0A4X1SGG2,Q7YS28,A0A480MJB6,A0A4X1UED9,A0A4X1UYL0,A0A287BQG4,A0A5G2RJU1	0.040659438
GO:0008270	zinc ion binding	Molecular function	Q5S1S4,F6Q2A5,P08835,Q0MVN8,A0A4X1UYL0,A0A4X1UV02	0.042372845
GO:0005201	extracellular matrix structural constituent	Molecular function	A0A480UK19,A0A5G2QQE9,A0A4X1VZL5,F1SFA7	0.043659813
GO:0051015	actin filament binding	Molecular function	A0A4X1SJS3,A0A4X1SL20,A0A286ZXE3,A0A5G2QRY9,A0A4X1SXL9	0.044641096
GO:0017076	purine nucleotide binding	Molecular function	A0A286ZQ47,A0A5G2QI32,D0G784,F1RFH9,A0A4X1SJS3,A0A4X1SL20,A0A4X1UD45,A0A286ZXE3,A0A5G2QRY9,Q5XLD3,A0A480SN35,A0A4X1UH24,A0A4X1U5D0,P00571,A0A4X1W7T6,A0A4X1V8E8,A0A4X1SGG2,Q7YS28,A0A480MJB6,A0A4X1UED9,A0A4X1UYL0,A0A287BQG4,A0A5G2RJU1	0.047179091
GO:0032555	purine ribonucleotide binding	Molecular function	A0A286ZQ47,A0A5G2QI32,D0G784,F1RFH9,A0A4X1SJS3,A0A4X1SL20,A0A4X1UD45,A0A286ZXE3,A0A5G2QRY9,Q5XLD3,A0A480SN35,A0A4X1UH24,A0A4X1U5D0,P00571,A0A4X1W7T6,A0A4X1V8E8,A0A4X1SGG2,Q7YS28,A0A480MJB6,A0A4X1UED9,A0A4X1UYL0,A0A287BQG4,A0A5G2RJU1	0.047179091
GO:0003842	1-pyrroline-5-carboxylate dehydrogenase activity	Molecular function	A0A4X1W6D3,I3LNB4	0.047222576
GO:0004807	triose-phosphate isomerase activity	Molecular function	A0A286ZRV2,A0A288CFT0	0.047222576
GO:0030060	L-malate dehydrogenase activity	Molecular function	A0A480KJB8,A0A4X1WCL6	0.047222576
GO:0046700	heterocycle catabolic process	Biological process	B1A3A0,D0G784,F1RFY2,A0A287BG23,F1RJ25,A0A286ZRV2,A0A288CFT0,A0A4X1W8R1,A0A480R857,A0A4X1W6D3,I3LNB4	0.013048256
GO:1901361	organic cyclic compound catabolic process	Biological process	B1A3A0,D0G784,F1RFY2,A0A287BG23,F1RJ25,A0A286ZRV2,A0A288CFT0,A0A4X1W8R1,A0A480R857,A0A4X1W6D3,I3LNB4	0.013048256
GO:0044248	cellular catabolic process	Biological process	B1A3A0,D0G784,F1RFY2,A0A287BG23,F1RJ25,A0A286ZRV2,A0A288CFT0,A0A4X1W8R1,A0A4X1UYL0,Q29554,A0A480R857,A0A4X1W6D3,I3LNB4,A0A480UK19,Q0MVN8,F1RII5,M9MMN4,Q29551,A0A4X1SUA7	0.018747093
GO:0006006	glucose metabolic process	Biological process	A0A286ZRV2,A0A288CFT0,Q7YS28,P29804,A0A287BG23	0.026958074
GO:0019318	hexose metabolic process	Biological process	P29804,A0A287BG23,A0A286ZRV2,A0A288CFT0,Q7YS28	0.026958074
GO:0006090	pyruvate metabolic process	Biological process	P29804,B1A3A0,D0G784,F1RFY2,A0A287BG23,F1RJ25,A0A286ZRV2,A0A288CFT0,A0A4X1W8R1,Q7YS28	0.027511742
GO:0009185	ribonucleoside diphosphate metabolic process	Biological process	B1A3A0,D0G784,F1RFY2,A0A287BG23,F1RJ25,A0A286ZRV2,A0A288CFT0,A0A4X1W8R1,P00571	0.031148053
GO:0006165	nucleoside diphosphate phosphorylation	Biological process	B1A3A0,D0G784,F1RFY2,A0A287BG23,F1RJ25,A0A286ZRV2,A0A288CFT0,A0A4X1W8R1,P00571	0.031148053
GO:0009135	purine nucleoside diphosphate metabolic process	Biological process	B1A3A0,D0G784,F1RFY2,A0A287BG23,F1RJ25,A0A286ZRV2,A0A288CFT0,A0A4X1W8R1,P00571	0.031148053
GO:0009179	purine ribonucleoside diphosphate metabolic process	Biological process	B1A3A0,D0G784,F1RFY2,A0A287BG23,F1RJ25,A0A286ZRV2,A0A288CFT0,A0A4X1W8R1,P00571	0.031148053
GO:0009132	nucleoside diphosphate metabolic process	Biological process	B1A3A0,D0G784,F1RFY2,A0A287BG23,F1RJ25,A0A286ZRV2,A0A288CFT0,A0A4X1W8R1,P00571	0.031148053
GO:0046031	ADP metabolic process	Biological process	B1A3A0,D0G784,F1RFY2,A0A287BG23,F1RJ25,A0A286ZRV2,A0A288CFT0,A0A4X1W8R1,P00571	0.031148053
GO:0046939	nucleotide phosphorylation	Biological process	B1A3A0,D0G784,F1RFY2,A0A287BG23,F1RJ25,A0A286ZRV2,A0A288CFT0,A0A4X1W8R1,P00571	0.031148053
GO:0043067	regulation of programmed cell death	Biological process	P08835,A0A4X1W7H9,A0A4X1SP14	0.034120109
GO:0006094	gluconeogenesis	Biological process	A0A286ZRV2,A0A288CFT0,Q7YS28	0.034120109
GO:0043069	negative regulation of programmed cell death	Biological process	P08835,A0A4X1W7H9,A0A4X1SP14	0.034120109
GO:0060548	negative regulation of cell death	Biological process	P08835,A0A4X1W7H9,A0A4X1SP14	0.034120109
GO:0042981	regulation of apoptotic process	Biological process	P08835,A0A4X1W7H9,A0A4X1SP14	0.034120109
GO:0043066	negative regulation of apoptotic process	Biological process	A0A4X1W7H9,A0A4X1SP14,P08835	0.034120109
GO:0046364	monosaccharide biosynthetic process	Biological process	A0A286ZRV2,A0A288CFT0,Q7YS28	0.034120109
GO:0019319	hexose biosynthetic process	Biological process	A0A286ZRV2,A0A288CFT0,Q7YS28	0.034120109
GO:0097190	apoptotic signaling pathway	Biological process	F1RFH9,A0A4X1W7H9,A0A4X1SP14	0.034120109
GO:0012501	programmed cell death	Biological process	P08835,F1RFH9,A0A4X1W7H9,A0A4X1SP14	0.043659813
GO:0006915	apoptotic process	Biological process	P08835,F1RFH9,A0A4X1W7H9,A0A4X1SP14	0.043659813
GO:0005996	monosaccharide metabolic process	Biological process	P29804,A0A287BG23,A0A286ZRV2,A0A288CFT0,Q7YS28	0.044641096
GO:0043648	dicarboxylic acid metabolic process	Biological process	A0A480KJB8,A0A4X1WCL6,A0A480R857,A0A4X1W6D3,I3LNB4	0.044641096
GO:0009056	catabolic process	Biological process	B1A3A0,D0G784,F1RFY2,A0A287BG23,F1RJ25,A0A286ZRV2,A0A288CFT0,A0A4X1W8R1,A0A4X1UYL0,Q29554,A0A480R857,A0A4X1W6D3,I3LNB4,A0A480UK19,Q0MVN8,F1RII5,M9MMN4,Q29551,A0A4X1SUA7	0.046859629
GO:0010133	proline catabolic process to glutamate	Biological process	A0A4X1W6D3,I3LNB4	0.047222576
GO:0030282	bone mineralization	Biological process	F1SFA7,A0A4X1U1Q7	0.047222576
GO:0051659	maintenance of mitochondrion location	Biological process	F1RFH9,P08835	0.047222576
GO:0051646	mitochondrion localization	Biological process	F1RFH9,P08835	0.047222576
GO:0051657	maintenance of organelle location	Biological process	F1RFH9,P08835	0.047222576
GO:0046166	glyceraldehyde-3-phosphate biosynthetic process	Biological process	A0A286ZRV2,A0A288CFT0	0.047222576
GO:0006562	proline catabolic process	Biological process	A0A4X1W6D3,I3LNB4	0.047222576
GO:0051651	maintenance of location in cell	Biological process	F1RFH9,P08835	0.047222576
GO:0031214	biomineral tissue development	Biological process	F1SFA7,A0A4X1U1Q7	0.047222576
GO:0051560	mitochondrial calcium ion homeostasis	Biological process	F1RFH9,A0A5G2QQW0	0.047222576
GO:0001503	ossification	Biological process	F1SFA7,A0A4X1U1Q7	0.047222576
GO:1901616	organic hydroxy compound catabolic process	Biological process	A0A286ZRV2,A0A4X1SUA7	0.047222576
GO:0046184	aldehyde biosynthetic process	Biological process	A0A286ZRV2,A0A288CFT0	0.047222576
GO:0006560	proline metabolic process	Biological process	A0A4X1W6D3,I3LNB4	0.047222576
