# Supplementary material for: Succinylation proteomic analysis identified differentially expressed succinylation sites affecting porcine muscle fiber type function
Source: Food Chem X. 2023 Oct 27;20:100962. doi: 10.1016/j.fochx.2023.100962 (PMC10740141; doi:10.1016/j.fochx.2023.100962)
Supplement: Supplementary data 7 [file mmc7.csv]

#Term	ID	P-Value	Input	Rrich
Carbon metabolism	ssc01200	9.38E-08	Q29554|B1A3A0|Q7YS28|F1RJ25|Q1G1K7	0.057471264
Metabolic pathways	ssc01100	3.63E-07	B1A3A0|Q5XLD3|Q1G1K7|F1RJ25|Q29551|Q7YS28|Q5S1S4|Q29554|P00571	0.00990099
Biosynthesis of amino acids	ssc01230	8.69E-07	B1A3A0|Q7YS28|F1RJ25|Q1G1K7	0.074074074
Citrate cycle (TCA cycle)	ssc00020	0.000512474	Q7YS28|Q1G1K7	0.086956522
Butanoate metabolism	ssc00650	0.000512474	Q29551|Q29554	0.086956522
Valine, leucine and isoleucine degradation	ssc00280	0.001317047	Q29551|Q29554	0.052631579
Glycolysis / Gluconeogenesis	ssc00010	0.002303487	B1A3A0|F1RJ25	0.039215686
HIF-1 signaling pathway	ssc04066	0.00595574	B1A3A0|F1RJ25	0.023809524
Synthesis and degradation of ketone bodies	ssc00072	0.010931152	Q29551	0.142857143
Nitrogen metabolism	ssc00910	0.013646651	Q5S1S4	0.111111111
Thiamine metabolism	ssc00730	0.013646651	P00571	0.111111111
Fatty acid elongation	ssc00062	0.016355267	Q29554	0.090909091
2-Oxocarboxylic acid metabolism	ssc01210	0.024439974	Q1G1K7	0.058823529
Pentose phosphate pathway	ssc00030	0.027121216	F1RJ25	0.052631579
Fructose and mannose metabolism	ssc00051	0.028459285	F1RJ25	0.05
beta-Alanine metabolism	ssc00410	0.033794589	Q29554	0.041666667
Propanoate metabolism	ssc00640	0.035124183	Q29554	0.04
Lysine degradation	ssc00310	0.037778305	Q29554	0.037037037
Pyruvate metabolism	ssc00620	0.039102837	Q7YS28	0.035714286
Fatty acid degradation	ssc00071	0.049638664	Q29554	0.027777778
Tryptophan metabolism	ssc00380	0.049638664	Q29554	0.027777778
