# Supplementary material for: Succinylation proteomic analysis identified differentially expressed succinylation sites affecting porcine muscle fiber type function
Source: Food Chem X. 2023 Oct 27;20:100962. doi: 10.1016/j.fochx.2023.100962 (PMC10740141; doi:10.1016/j.fochx.2023.100962)
Supplement: Supplementary data 8 [file mmc8.csv]

#node1	node2
ACADS	ACO2
ACADS	ETFA
ACADS	ALDH6A1
ACADS	NDUFA3
ACADS	ECHDC2
ACADS	CRAT
ACADS	HADHA
ACADS	ALDH2
ACADS	SUCLG2
ACADS	ACADVL
ACADS	DLD
ACADS	ACSF2
ACADS	ECH1
ACADVL	ACO2
ACADVL	ETFA
ACADVL	NDUFA3
ACADVL	ECHDC2
ACADVL	HSDL2
ACADVL	CRAT
ACADVL	HADHA
ACADVL	SUCLG2
ACADVL	ACSF2
ACADVL	ECH1
ACO2	AK3
ACO2	PGK1
ACO2	SLC25A5
ACO2	ETFA
ACO2	ALDOC
ACO2	NDUFA3
ACO2	ENO3
ACO2	HADHA
ACO2	GAPDH
ACO2	ALDH2
ACO2	PFKM
ACO2	ATP5PO
ACO2	PDHA1
ACO2	CKM
ACO2	SUCLG2
ACO2	ALDH6A1
ACO2	DLD
ACO2	TPI1
ACO2	IDH3B
ACSF2	ETFA
ACSF2	DHRS4
ACSF2	ECHDC2
ACSF2	HSDL2
ACSF2	CRAT
ACSF2	HADHA
ACSF2	RAB10
ACSF2	SUCLG2
ACSF2	OXCT1
ACTG2	TPM1
ACTG2	SPTAN1
ACTG2	PDLIM5
ACTG2	SUCLG2
ACTG2	TNNI1
ACTG2	PGK1
ACTG2	MYL1
AK1	MYH2
AK1	CKM
AK1	PFKM
AK1	MYL1
AK1	AMPD1
AK1	ALDOC
AK1	ATP5PO
AK3	AMPD1
AK3	ATP5PO
ALB	GAPDH
ALB	MB
ALDH2	TPI1
ALDH2	ALDH6A1
ALDH2	ALDH4A1
ALDH4A1	TPI1
ALDH4A1	ALDH6A1
ALDH4A1	DLD
ALDH6A1	TPI1
ALDH6A1	DHRS4
ALDH6A1	ECH1
ALDH6A1	CKM
ALDH6A1	ALDOC
ALDH6A1	OXCT1
ALDH6A1	HADHA
ALDH6A1	HSDL2
ALDOC	TPI1
ALDOC	GAPDH
ALDOC	TPM1
ALDOC	PGK1
ALDOC	PYGM
ALDOC	DLD
ALDOC	CKM
ALDOC	PDHA1
ALDOC	ENO3
ALDOC	PFKM
AMPD1	CKM
AMPD1	PYGM
AMPD1	MYL1
ASPN	OGN
ATP2A1	MYH8
ATP2A1	PYGM
ATP2A1	MCU
ATP2A1	CKM
ATP2A1	TNNI1
ATP2A1	MYL1
ATP2A1	MYH2
ATP2A1	ATP2A2
ATP2A2	MCU
ATP2A2	MYL1
ATP2A2	TNNI1
CKM	TPI1
CKM	GAPDH
CKM	TPM1
CKM	PYGM
CKM	MYL1
CKM	ENO3
CKM	MYH2
CKM	TNNI1
CKM	PFKM
COL1A1	GAPDH
COL1A1	COL1A2
COL1A1	MYL1
CRAT	DHRS4
CRAT	HSDL2
CRAT	PDHA1
CRAT	HADHA
CRAT	ECH1
CYB5R1	CRYZ
CYB5R1	STOML2
DHRS4	CRYZ
DHRS4	HADHA
DHRS4	HSDL2
DHRS4	IDH3B
DHRS4	ECH1
DLD	TPI1
DLD	ETFA
DLD	HSDL2
DLD	IDH3B
DLD	SUCLG2
DLD	ATP5PO
DLD	PGK1
DLD	PFKM
DLD	LDHD
DLD	OXCT1
DLD	ENO3
DLD	PDHA1
ECH1	ETFA
ECH1	ECHDC2
ECH1	HSDL2
ECH1	HADHA
ECH1	SUCLG2
ECHDC2	ETFA
ECHDC2	HADHA
ECHDC2	HSDL2
ENO3	TPI1
ENO3	GAPDH
ENO3	PGK1
ENO3	PYGM
ENO3	MYL1
ENO3	PDHA1
ENO3	MYH2
ENO3	PFKM
ETFA	LDHD
ETFA	ATP5PO
ETFA	SUCLG2
ETFA	HSDL2
ETFA	HADHA
ETFA	OXCT1
GAPDH	TPI1
GAPDH	ATP5PO
GAPDH	PDHA1
GAPDH	PFKM
GAPDH	PGK1
HADHA	TPI1
HADHA	NDUFA3
HADHA	HSDL2
HADHA	OXCT1
HADHA	SUCLG2
HSDL2	IDH3B
HSDL2	SUCLG2
HSDL2	OXCT1
IDH3B	PGK1
IDH3B	TXNRD2
IDH3B	PDHA1
IDH3B	SUCLG2
ATP5PO	NDUFA3
ATP5PO	SUCLG2
ATP5PO	VDAC3
ATP5PO	PGK1
ATP5PO	SLC25A5
MYH2	TPM1
MYH2	MYL1
MYH2	TNNI1
MYH8	TPM1
MYH8	MYL1
MYH8	TNNI1
MYL1	TPM1
MYL1	PYGM
MYL1	TNNI1
MYL1	NEB
NEB	TPM1
OXCT1	SUCLG2
PDHA1	TPI1
PDHA1	SUCLG2
PDHA1	PGK1
PDHA1	TNNI1
PDHA1	PFKM
PDLIM5	SPTAN1
PFKM	TPI1
PFKM	TPM1
PFKM	PGK1
PFKM	PYGM
PGK1	TPI1
PGK1	RAB10
PGK1	PYGM
PYGM	TPI1
RAB10	SLC25A5
RRBP1	SUPT16H
SLC25A5	VDAC3
SUCLG2	TXNRD2
TNNI1	TPM1
